# Supplementary material for: Plasma Exosome Proteins ILK1 and CD14 Correlated with Organ-Specific Metastasis in Advanced Gastric Cancer Patients
Source: Cancers (Basel). 2023 Aug 5;15(15):3986. doi: 10.3390/cancers15153986 (PMC10417498; doi:10.3390/cancers15153986)
Supplement: Supplementary file 1 [file cancers-15-03986-s001.zip]

Archive with 10 entries (10 files):
- Figure S1.pdf
- Figure S2.pdf
- Figure S3.pdf
- File S1. Original Images for Gels.pdf
- Supplementary Table 2_Differentially expressed proteins.xlsx
- Supplementary Table 3_sub_clusterMacrophages_FN1_diffgenes.xls
- Supplementary Table 4_sub_clusterMacrophages_CCL2_diffgenes.xls
- Supplementary Table 5_sub_clusterClassicalMono_S100A12_diffgenes.xls
- Supplementary Table 6_sub_clusterNonClassicalMono_CDKN1C_diffgenes.xls
- Supplementary Table S1.pdf
