# Supplementary material for: Plasma Exosome Proteins ILK1 and CD14 Correlated with Organ-Specific Metastasis in Advanced Gastric Cancer Patients
Source: Cancers (Basel). 2023 Aug 5;15(15):3986. doi: 10.3390/cancers15153986 (PMC10417498; doi:10.3390/cancers15153986)
Supplement: Supplementary file 1 [file cancers-15-03986-s001.zip › Supplementary Table 2_Differentially expressed proteins.xlsx]

## Sheet: H.vs.L_regulated
Protein Group	Protein ID	Accession	Significance	-10lgP	H.1	H.2	L.1	L.2	H	L	Coverage (%)	#Peptides	#Unique	PTM	Avg. Mass	Description	UniProtEntry	UniProtKB.ID	Gene.Name	STRING	KEGG	Pfam	Gene ontology (biological process)	Gene ontology (cellular component)	Gene ontology (molecular function)	Interacts with	Tissue specificity	BioCyc	BRENDA	Reactome	SABIO-RK	SignaLink	SIGNOR	BioGrid	CORUM	DIP	ELM	IntAct	MINT	CDD	InterPro	PANTHER	PROSITE	Blast.Description.Annotation	GO.IDs	GO.Names	Signature.Accession	Signature.Description	InterPro.Accession
400	231	Q15942	15.82	153.34	10766	3349.4	0	0	7057.7	0	16	7	7	Carbamidomethylation; TMT6plex	61277	Zyxin OS=Homo sapiens OX=9606 GN=ZYX PE=1 SV=1	Q15942	ZYX_HUMAN	ZYX;ESP-2;HED-2	9606.ENSP00000324422	hsa:7791	PF00412	cell adhesion [GO:0007155]; cell-cell signaling [GO:0007267]; cell-matrix adhesion [GO:0007160]; cellular response to interferon-gamma [GO:0071346]; integrin-mediated signaling pathway [GO:0007229]; regulation of inflammatory response [GO:0050727]; signal transduction [GO:0007165]; stress fiber assembly [GO:0043149]; transforming growth factor beta receptor signaling pathway [GO:0007179]; viral p…	cell-cell adherens junction [GO:0005913]; cytosol [GO:0005829]; focal adhesion [GO:0005925]; integral component of plasma membrane [GO:0005887]; nucleus [GO:0005634]; phagocytic vesicle [GO:0045335]; plasma membrane [GO:0005886]; stress fiber [GO:0001725]	metal ion binding [GO:0046872]; RNA binding [GO:0003723]	B2R9Y1; P06462; Q9UI08-2; Q9NV31; Q14847; O95835; O14910; A0A0S2Z4M0; P35372; Q96HC4; Q96BD5							Q15942	113569				Q15942	Q15942		IPR001781		PS00478;PS50023	zyxin	P:GO:0007160; F:GO:0008270; P:GO:0007179; P:GO:0007267; P:GO:0043149; F:GO:0003723; C:GO:0005634; C:GO:0005887; P:GO:0007229; F:GO:0005515; C:GO:0005925; C:GO:0005737; C:GO:0005913; C:GO:0001725; P:GO:0016032; P:GO:0050727	P:cell-matrix adhesion; F:zinc ion binding; P:transforming growth factor beta receptor signaling pathway; P:cell-cell signaling; P:stress fiber assembly; F:RNA binding; C:nucleus; C:integral component of plasma membrane; P:integrin-mediated signaling pathway; F:protein binding; C:focal adhesion; C:cytoplasm; C:cell-cell adherens junction; C:stress fiber; P:viral process; P:regulation of inflammat…	PS50023 (ProSiteProfiles);PF00412 (Pfam);cd09349 (CDD);G3DSA:2.10.110.10 (Gene3D);SSF57716 (SUPERFAMILY);cd09435 (CDD);SM00132 (SMART);mobidb-lite (MobiDBLite)	LIM domain profile. (ProSiteProfiles);LIM domain (Pfam);LIM1_Zyxin (CDD);LIM3_Zyxin (CDD);consensus disorder prediction (MobiDBLite)	IPR001781 (ProSiteProfiles);IPR001781 (Pfam);IPR001781 (SMART)
429	1042	P12318	14.81	83.45	0	6657.7	0	0	6657.7	0	9	2	2	Carbamidomethylation; TMT6plex; Deamidation (NQ)	35001	Low affinity immunoglobulin gamma Fc region receptor II-a OS=Homo sapiens OX=9606 GN=FCGR2A PE=1 SV=4	P12318	FCG2A_HUMAN	FCGR2A;CD32;FCG2;FCGR2A1;IGFR2;CD32A;CDw32;FCGR2;FcGR	9606.ENSP00000271450	hsa:2212	PF13895	Fc-gamma receptor signaling pathway involved in phagocytosis [GO:0038096]; neutrophil degranulation [GO:0043312]	extracellular exosome [GO:0070062]; integral component of membrane [GO:0016021]; plasma membrane [GO:0005886]; secretory granule membrane [GO:0030667]	IgG binding [GO:0019864]	Q9UMX0; Q9UMX0-2	TISSUE SPECIFICITY: Found on monocytes, neutrophils and eosinophil platelets.			R-HSA-2029481;R-HSA-2029482;R-HSA-2029485;R-HSA-6798695			P12318	108506			P12318	P12318	P12318		IPR007110;IPR036179;IPR013783;IPR003599;IPR003598		PS50835	low affinity immunoglobulin gamma Fc region receptor II-a isoform X1	C:GO:0019814; C:GO:0070062; C:GO:0016021; P:GO:0038096; F:GO:0019864; C:GO:0005886	C:immunoglobulin complex; C:extracellular exosome; C:integral component of membrane; P:Fc-gamma receptor signaling pathway involved in phagocytosis; F:IgG binding; C:plasma membrane	G3DSA:1.20.5.100 (Gene3D);mobidb-lite (MobiDBLite);cd05752 (CDD);SM00409 (SMART);SM00408 (SMART);SSF48726 (SUPERFAMILY);PF13895 (Pfam);PS50835 (ProSiteProfiles);G3DSA:2.60.40.1290 (Gene3D);G3DSA:2.60.40.10 (Gene3D);cd05753 (CDD)	consensus disorder prediction (MobiDBLite);Ig1_FcgammaR_like (CDD);Immunoglobulin domain (Pfam);Ig-like domain profile. (ProSiteProfiles);Ig2_FcgammaR_like (CDD)	IPR021157 (Gene3D);IPR003599 (SMART);IPR003598 (SMART);IPR036179 (SUPERFAMILY);IPR007110 (Pfam);IPR007110 (ProSiteProfiles);IPR013783 (Gene3D)
982	920	Q9ULI0	14.17	0	233660	554240	31514	33627	393950	32570	2	2	2	TMT6plex; Deamidation (NQ)	164913	ATPase family AAA domain-containing protein 2B OS=Homo sapiens OX=9606 GN=ATAD2B PE=1 SV=3	Q9ULI0	ATD2B_HUMAN	ATAD2B;KIAA1240	9606.ENSP00000238789	hsa:54454	PF00004;PF00439	negative regulation of chromatin silencing [GO:0031936]; positive regulation of transcription by RNA polymerase II [GO:0045944]	nucleoplasm [GO:0005654]; nucleus [GO:0005634]	ATPase activity [GO:0016887]; ATP binding [GO:0005524]; chromatin binding [GO:0003682]; lysine-acetylated histone binding [GO:0070577]									119961				Q9ULI0	Q9ULI0		IPR003593;IPR003959;IPR003960;IPR001487;IPR036427;IPR018359;IPR027417		PS00674;PS00633;PS50014	ATPase family AAA domain-containing 2B isoform X3	F:GO:0016887; C:GO:0005634; F:GO:0005524; P:GO:0031936; F:GO:0070577; F:GO:0003682; P:GO:0045944; C:GO:0000785	F:ATPase activity; C:nucleus; F:ATP binding; P:negative regulation of chromatin silencing; F:lysine-acetylated histone binding; F:chromatin binding; P:positive regulation of transcription from RNA polymerase II promoter; C:chromatin	G3DSA:3.40.50.300 (Gene3D);mobidb-lite (MobiDBLite);SSF52540 (SUPERFAMILY);PF00004 (Pfam);SSF47370 (SUPERFAMILY);PS00633 (ProSitePatterns);G3DSA:1.10.8.60 (Gene3D);SM00297 (SMART);G3DSA:1.20.920.10 (Gene3D);SM00382 (SMART);PF00439 (Pfam);PR00503 (PRINTS);cd00009 (CDD);cd05528 (CDD);PS50014 (ProSiteProfiles);PS00674 (ProSitePatterns)	consensus disorder prediction (MobiDBLite);ATPase family associated with various cellular activities (AAA) (Pfam);Bromodomain signature. (ProSitePatterns);Bromodomain (Pfam);Bromodomain signature (PRINTS);AAA (CDD);Bromo_AAA (CDD);Bromodomain profile. (ProSiteProfiles);AAA-protein family signature. (ProSitePatterns)	IPR027417 (SUPERFAMILY);IPR003959 (Pfam);IPR036427 (SUPERFAMILY);IPR018359 (ProSitePatterns);IPR001487 (SMART);IPR036427 (Gene3D);IPR003593 (SMART);IPR001487 (Pfam);IPR001487 (PRINTS);IPR001487 (ProSiteProfiles);IPR003960 (ProSitePatterns)
164	413	A0A0J9YXX1	35.63	198.15	88172000	84006000	22619000	7069300	86089000	14844000	32	5	3	TMT6plex; Oxidation (M); Deamidation (NQ)	12773	Immunoglobulin heavy variable 5-10-1 OS=Homo sapiens OX=9606 GN=IGHV5-10-1 PE=3 SV=1	A0A0J9YXX1	HV5X1_HUMAN	IGHV5-10-1		hsa:101928039	PF07686	adaptive immune response [GO:0002250]	extracellular region [GO:0005576]; plasma membrane [GO:0005886]	antigen binding [GO:0003823]																IPR007110;IPR036179;IPR013783;IPR013106		PS50835	immunoglobulin heavy chain variable region			PF07686 (Pfam);SSF48726 (SUPERFAMILY);G3DSA:1.10.10.530 (Gene3D);SM00406 (SMART);PS50835 (ProSiteProfiles)	Immunoglobulin V-set domain (Pfam);Ig-like domain profile. (ProSiteProfiles)	IPR013106 (Pfam);IPR036179 (SUPERFAMILY);IPR013106 (SMART);IPR007110 (ProSiteProfiles)
225	505	A0A0C4DH43	200	213.26	6584000	6428700	1461100	1309400	6506300	1385300	18	6	4	TMT6plex	13312	Immunoglobulin heavy variable 2-70D OS=Homo sapiens OX=9606 GN=IGHV2-70D PE=3 SV=1	A0A0C4DH43	HV70D_HUMAN	IGHV2-70D		hsa:102723407	PF07686	B cell receptor signaling pathway [GO:0050853]; complement activation, classical pathway [GO:0006958]; defense response to bacterium [GO:0042742]; innate immune response [GO:0045087]; phagocytosis, engulfment [GO:0006911]; phagocytosis, recognition [GO:0006910]; positive regulation of B cell activation [GO:0050871]	blood microparticle [GO:0072562]; external side of plasma membrane [GO:0009897]; immunoglobulin complex, circulating [GO:0042571]	antigen binding [GO:0003823]; immunoglobulin receptor binding [GO:0034987]																IPR007110;IPR036179;IPR013783;IPR013106		PS50835	immunoglobulin heavy chain variable region	C:GO:0019814; F:GO:0003823; P:GO:0006958; F:GO:0004252; P:GO:0038095; P:GO:0038096; C:GO:0005576; P:GO:0006898; C:GO:0005886	C:immunoglobulin complex; F:antigen binding; P:complement activation, classical pathway; F:serine-type endopeptidase activity; P:Fc-epsilon receptor signaling pathway; P:Fc-gamma receptor signaling pathway involved in phagocytosis; C:extracellular region; P:receptor-mediated endocytosis; C:plasma membrane	SSF48726 (SUPERFAMILY);PS50835 (ProSiteProfiles);PF07686 (Pfam);G3DSA:2.60.40.10 (Gene3D);SM00406 (SMART)	Ig-like domain profile. (ProSiteProfiles);Immunoglobulin V-set domain (Pfam)	IPR036179 (SUPERFAMILY);IPR007110 (ProSiteProfiles);IPR013106 (Pfam);IPR013783 (Gene3D);IPR013106 (SMART)
9	22	P00738	200	489.62	453680000	98636000	84413000	57286000	276160000	70984000	51	32	17	Carbamidomethylation; TMT6plex; Oxidation (M); Deamidation (NQ)	45205	Haptoglobin OS=Homo sapiens OX=9606 GN=HP PE=1 SV=1	P00738	HPT_HUMAN	HP;BP;HP2ALPHA2;HPA1S	9606.ENSP00000348170	hsa:3240	PF00089	acute-phase response [GO:0006953]; defense response [GO:0006952]; defense response to bacterium [GO:0042742]; negative regulation of hydrogen peroxide catabolic process [GO:2000296]; negative regulation of oxidoreductase activity [GO:0051354]; neutrophil degranulation [GO:0043312]; positive regulation of cell death [GO:0010942]; receptor-mediated endocytosis [GO:0006898]; response to hydrogen per…	blood microparticle [GO:0072562]; endocytic vesicle lumen [GO:0071682]; extracellular exosome [GO:0070062]; extracellular region [GO:0005576]; extracellular space [GO:0005615]; haptoglobin-hemoglobin complex [GO:0031838]; specific granule lumen [GO:0035580]; tertiary granule lumen [GO:1904724]	antioxidant activity [GO:0016209]; hemoglobin binding [GO:0030492]	P02647; P02649	TISSUE SPECIFICITY: Expressed by the liver and secreted in plasma.			R-HSA-2168880;R-HSA-6798695			P00738	109480				P00738	P00738	cd00033;cd00190	IPR009003;IPR001314;IPR035976;IPR000436;IPR001254		PS50923;PS50240	haptoglobin	F:GO:0016209; P:GO:2000296; F:GO:0030492; F:GO:0004252; P:GO:0042542; P:GO:0006898; P:GO:0006953; P:GO:0042742; P:GO:0002376; C:GO:0005833; P:GO:0051354; C:GO:0070062; C:GO:0071682; C:GO:0031838; C:GO:0072562; P:GO:0006508; P:GO:0010942	F:antioxidant activity; P:negative regulation of hydrogen peroxide catabolic process; F:hemoglobin binding; F:serine-type endopeptidase activity; P:response to hydrogen peroxide; P:receptor-mediated endocytosis; P:acute-phase response; P:defense response to bacterium; P:immune system process; C:hemoglobin complex; P:negative regulation of oxidoreductase activity; C:extracellular exosome; C:endocy…	SSF57535 (SUPERFAMILY);PF00089 (Pfam);PR00722 (PRINTS);G3DSA:2.10.70.10 (Gene3D);cd00033 (CDD);G3DSA:2.40.10.10 (Gene3D);SSF50494 (SUPERFAMILY);SM00020 (SMART);cd00190 (CDD);PS50240 (ProSiteProfiles);PS50923 (ProSiteProfiles)	Trypsin (Pfam);Chymotrypsin serine protease family (S1) signature (PRINTS);CCP (CDD);Tryp_SPc (CDD);Serine proteases, trypsin domain profile. (ProSiteProfiles);Sushi/CCP/SCR domain profile. (ProSiteProfiles)	IPR035976 (SUPERFAMILY);IPR001254 (Pfam);IPR001314 (PRINTS);IPR000436 (CDD);IPR009003 (SUPERFAMILY);IPR001254 (SMART);IPR001254 (CDD);IPR001254 (ProSiteProfiles);IPR000436 (ProSiteProfiles)
243	148	P67936	137.29	252.31	2869800	542850	430580	478340	1706300	454460	35	14	9	Carbamidomethylation; TMT6plex	28522	Tropomyosin alpha-4 chain OS=Homo sapiens OX=9606 GN=TPM4 PE=1 SV=3	P67936	TPM4_HUMAN	TPM4;HEL-S-108		hsa:7171	PF00261	actin filament organization [GO:0007015]; muscle contraction [GO:0006936]; muscle filament sliding [GO:0030049]; osteoblast differentiation [GO:0001649]	actin filament [GO:0005884]; cortical cytoskeleton [GO:0030863]; cytoskeleton [GO:0005856]; cytosol [GO:0005829]; extracellular exosome [GO:0070062]; filamentous actin [GO:0031941]; focal adhesion [GO:0005925]; membrane [GO:0016020]; muscle thin filament tropomyosin [GO:0005862]; podosome [GO:0002102]; stress fiber [GO:0001725]	actin filament binding [GO:0051015]; calcium ion binding [GO:0005509]; identical protein binding [GO:0042802]; protein heterodimerization activity [GO:0046982]; protein homodimerization activity [GO:0042803]; structural constituent of muscle [GO:0008307]	O75365-2	TISSUE SPECIFICITY: Detected in cardiac tissue and platelets, the form found in cardiac tissue is a higher molecular weight than the form found in platelets. Expressed at higher levels in the platelets of hypertensive patients with cardiac hypertrophy than in the platelets of hypertensive patients without cardiac hypertrophy (at protein level). {ECO:0000269|PubMed:1836432}.			R-HSA-390522;R-HSA-445355				113024				P67936			IPR000533		PS00326	tropomyosin alpha-4 chain isoform X3	P:GO:0007015; C:GO:0005862; C:GO:0002102; F:GO:0051015; C:GO:0070062; F:GO:0008307; C:GO:0005925; F:GO:0005509; C:GO:0001725; C:GO:0016020; P:GO:0001649; C:GO:0005829; C:GO:0031941; C:GO:0030863; P:GO:0030049	P:actin filament organization; C:muscle thin filament tropomyosin; C:podosome; F:actin filament binding; C:extracellular exosome; F:structural constituent of muscle; C:focal adhesion; F:calcium ion binding; C:stress fiber; C:membrane; P:osteoblast differentiation; C:cytosol; C:filamentous actin; C:cortical cytoskeleton; P:muscle filament sliding	Coil (Coils);PF00261 (Pfam);mobidb-lite (MobiDBLite);G3DSA:1.20.5.340 (Gene3D);SSF57997 (SUPERFAMILY);PS00326 (ProSitePatterns);PR00194 (PRINTS)	Tropomyosin (Pfam);consensus disorder prediction (MobiDBLite);Tropomyosins signature. (ProSitePatterns);Tropomyosin signature (PRINTS)	IPR000533 (Pfam);IPR000533 (ProSitePatterns);IPR000533 (PRINTS)
336	184	Q13418	96.84	206.52	519450	121720	120790	62984	320580	91888	17	8	8	Carbamidomethylation; TMT6plex	51419	Integrin-linked protein kinase OS=Homo sapiens OX=9606 GN=ILK PE=1 SV=2	Q13418	ILK_HUMAN	ILK;ILK1;ILK2;HEL-S-28;ILK-1;ILK-2;P59;p59ILK	9606.ENSP00000299421	hsa:3611	PF12796;PF07714	branching involved in ureteric bud morphogenesis [GO:0001658]; cell aging [GO:0007569]; cell cycle arrest [GO:0007050]; cell junction assembly [GO:0034329]; cell-matrix adhesion [GO:0007160]; cell proliferation [GO:0008283]; establishment or maintenance of epithelial cell apical/basal polarity [GO:0045197]; fibroblast migration [GO:0010761]; integrin-mediated signaling pathway [GO:0007229]; MAPK …	cell-cell junction [GO:0005911]; cell junction [GO:0030054]; costamere [GO:0043034]; cytoplasm [GO:0005737]; cytosol [GO:0005829]; dendritic shaft [GO:0043198]; focal adhesion [GO:0005925]; lamellipodium [GO:0030027]; membrane [GO:0016020]; neuronal cell body [GO:0043025]; nucleoplasm [GO:0005654]; plasma membrane [GO:0005886]; protein complex [GO:0043234]; sarcomere [GO:0030017]; stress fiber [G…	ATP binding [GO:0005524]; integrin binding [GO:0005178]; protein kinase binding [GO:0019901]; protein serine/threonine kinase activity [GO:0004674]; SH3 domain binding [GO:0017124]; signal transducer activity [GO:0004871]	Q13085; Q14790; P55211; O60762; Q9NVI1; Q9NWT6; P04792; Q9H0C8; P48059; Q9NVD7; Q9HBI1; Q9HBI0; Q6R327; Q15404; Q9BWU0; Q9UMS6; P14373	TISSUE SPECIFICITY: Highly expressed in heart followed by skeletal muscle, pancreas and kidney. Weakly expressed in placenta, lung and liver.		2.7.10.2	R-HSA-446343;R-HSA-446353		Q13418	Q13418	109824	Q13418	DIP-38657N		Q13418	Q13418	cd00204;cd14057	IPR002110;IPR020683;IPR036770;IPR011009;IPR035692;IPR000719;IPR001245		PS50297;PS50088;PS50011	integrin-linked kinase isoform X1	P:GO:0007050; P:GO:0051291; C:GO:0043025; C:GO:0008305; P:GO:0021675; P:GO:0022011; C:GO:0043195; P:GO:0045893; C:GO:0043198; C:GO:0005829; P:GO:0032288; P:GO:0070527; C:GO:0030027; F:GO:0019901; P:GO:0090263; C:GO:0043034; P:GO:0045773; F:GO:0004674; F:GO:0004871; C:GO:0005911; P:GO:0032956; P:GO:0001954; P:GO:0010667; P:GO:0018105; C:GO:0030017; P:GO:0051897; P:GO:0030335; P:GO:0043406; P:GO:00…	P:cell cycle arrest; P:protein heterooligomerization; C:neuronal cell body; C:integrin complex; P:nerve development; P:myelination in peripheral nervous system; C:terminal bouton; P:positive regulation of transcription, DNA-templated; C:dendritic shaft; C:cytosol; P:myelin assembly; P:platelet aggregation; C:lamellipodium; F:protein kinase binding; P:positive regulation of canonical Wnt signaling…	G3DSA:3.30.200.20 (Gene3D);SM00248 (SMART);cd14057 (CDD);SSF56112 (SUPERFAMILY);G3DSA:1.10.510.10 (Gene3D);SSF48403 (SUPERFAMILY);PS50088 (ProSiteProfiles);G3DSA:1.25.40.20 (Gene3D);PS50297 (ProSiteProfiles);PF07714 (Pfam);cd00204 (CDD);PIRSF000654 (PIRSF);PF12796 (Pfam);PS50011 (ProSiteProfiles)	PK_ILK (CDD);Ankyrin repeat profile. (ProSiteProfiles);Ankyrin repeat region circular profile. (ProSiteProfiles);Protein tyrosine kinase (Pfam);ANK (CDD);Ankyrin repeats (3 copies) (Pfam);Protein kinase domain profile. (ProSiteProfiles)	IPR002110 (SMART);IPR035692 (CDD);IPR011009 (SUPERFAMILY);IPR036770 (SUPERFAMILY);IPR002110 (ProSiteProfiles);IPR036770 (Gene3D);IPR020683 (ProSiteProfiles);IPR001245 (Pfam);IPR020683 (CDD);IPR020683 (Pfam);IPR000719 (ProSiteProfiles)
42	174	P68871	118.02	329.74	74326000	23118000	12380000	23770000	48722000	18075000	62	15	8	Carbamidomethylation; TMT6plex; Oxidation (M); Deamidation (NQ)	15998	Hemoglobin subunit beta OS=Homo sapiens OX=9606 GN=HBB PE=1 SV=2	P68871	HBB_HUMAN	HBB;CD113t-C;beta-globin	9606.ENSP00000333994	hsa:3043	PF00042	bicarbonate transport [GO:0015701]; blood coagulation [GO:0007596]; cellular oxidant detoxification [GO:0098869]; hydrogen peroxide catabolic process [GO:0042744]; neutrophil degranulation [GO:0043312]; nitric oxide transport [GO:0030185]; oxygen transport [GO:0015671]; platelet aggregation [GO:0070527]; positive regulation of cell death [GO:0010942]; positive regulation of nitric oxide biosynthe…	blood microparticle [GO:0072562]; cytosol [GO:0005829]; endocytic vesicle lumen [GO:0071682]; extracellular exosome [GO:0070062]; extracellular region [GO:0005576]; extracellular space [GO:0005615]; ficolin-1-rich granule lumen [GO:1904813]; haptoglobin-hemoglobin complex [GO:0031838]; hemoglobin complex [GO:0005833]; tertiary granule lumen [GO:1904724]	heme binding [GO:0020037]; hemoglobin binding [GO:0030492]; iron ion binding [GO:0005506]; oxygen binding [GO:0019825]; oxygen carrier activity [GO:0005344]	P69905; P02008	TISSUE SPECIFICITY: Red blood cells. {ECO:0000269|PubMed:6539334}.			R-HSA-1237044;R-HSA-1247673;R-HSA-2168880;R-HSA-6798695;R-HSA-983231			P68871	109293		DIP-35526N		P68871		cd08925	IPR000971;IPR009050;IPR002337		PS01033	beta globin	P:GO:0045429; P:GO:0015671; F:GO:0030492; P:GO:0051291; C:GO:0070062; F:GO:0005506; C:GO:0031838; C:GO:0072562; P:GO:0015701; P:GO:0070527; F:GO:0019825; P:GO:0030185; P:GO:0042542; F:GO:0005344; P:GO:0006898; P:GO:0008217; F:GO:0020037; P:GO:0042744; C:GO:0005833; F:GO:0004601; P:GO:0070293; P:GO:0050880; C:GO:0071682; P:GO:0006804; P:GO:0010942; F:GO:0031720	P:positive regulation of nitric oxide biosynthetic process; P:oxygen transport; F:hemoglobin binding; P:protein heterooligomerization; C:extracellular exosome; F:iron ion binding; C:haptoglobin-hemoglobin complex; C:blood microparticle; P:bicarbonate transport; P:platelet aggregation; F:oxygen binding; P:nitric oxide transport; P:response to hydrogen peroxide; F:oxygen transporter activity; P:rec…	SSF46458 (SUPERFAMILY);PF00042 (Pfam);PS01033 (ProSiteProfiles);cd08925 (CDD);G3DSA:1.10.490.10 (Gene3D);PR00814 (PRINTS)	Globin (Pfam);Globin family profile. (ProSiteProfiles);Hb-beta_like (CDD);Beta haemoglobin signature (PRINTS)	IPR009050 (SUPERFAMILY);IPR000971 (Pfam);IPR000971 (ProSiteProfiles);IPR002337 (CDD);IPR002337 (PRINTS)
323	250	Q15485	95.42	190.94	1018200	737710	439000	241930	877980	340470	20	6	5	TMT6plex; Oxidation (M); Deamidation (NQ)	34001	Ficolin-2 OS=Homo sapiens OX=9606 GN=FCN2 PE=1 SV=2	Q15485	FCN2_HUMAN	FCN2;FCNL;EBP-37;P35;ficolin-2	9606.ENSP00000291744	hsa:2220	PF01391;PF00147	complement activation [GO:0006956]; complement activation, lectin pathway [GO:0001867]; defense response to Gram-negative bacterium [GO:0050829]; defense response to Gram-positive bacterium [GO:0050830]; opsonization [GO:0008228]; recognition of apoptotic cell [GO:0043654]	blood microparticle [GO:0072562]; collagen trimer [GO:0005581]; extracellular exosome [GO:0070062]; extracellular region [GO:0005576]	antigen binding [GO:0003823]; calcium-dependent protein binding [GO:0048306]; mannan binding [GO:2001065]; metal ion binding [GO:0046872]; proteoglycan binding [GO:0043394]; serine-type endopeptidase activity [GO:0004252]	Q07954; P26022	TISSUE SPECIFICITY: Expressed by the liver and secreted in plasma.			R-HSA-166662;R-HSA-166663;R-HSA-2855086				108514				Q15485	Q15485	cd00087	IPR008160;IPR036056;IPR014716;IPR014715;IPR002181;IPR020837		PS00514;PS51406	ficolin-2 isoform X1	C:GO:0019814; F:GO:2001065; P:GO:0050829; C:GO:0005581; F:GO:0004252; F:GO:0048306; P:GO:0008228; P:GO:0043654; C:GO:0070062; F:GO:0003823; F:GO:0043394; F:GO:0046872; P:GO:0001867; C:GO:0072562; P:GO:0050830	C:immunoglobulin complex; F:mannan binding; P:defense response to Gram-negative bacterium; C:collagen trimer; F:serine-type endopeptidase activity; F:calcium-dependent protein binding; P:opsonization; P:recognition of apoptotic cell; C:extracellular exosome; F:antigen binding; F:proteoglycan binding; F:metal ion binding; P:complement activation, lectin pathway; C:blood microparticle; P:defense re…	PS51406 (ProSiteProfiles);G3DSA:3.90.215.10 (Gene3D);mobidb-lite (MobiDBLite);PS00514 (ProSitePatterns);PF00147 (Pfam);SM00186 (SMART);PF01391 (Pfam);cd00087 (CDD);G3DSA:4.10.530.10 (Gene3D);SSF56496 (SUPERFAMILY)	Fibrinogen C-terminal domain profile. (ProSiteProfiles);consensus disorder prediction (MobiDBLite);Fibrinogen C-terminal domain signature. (ProSitePatterns);Fibrinogen beta and gamma chains, C-terminal globular domain (Pfam);Collagen triple helix repeat (20 copies) (Pfam);FReD (CDD)	IPR002181 (ProSiteProfiles);IPR014716 (Gene3D);IPR020837 (ProSitePatterns);IPR002181 (Pfam);IPR002181 (SMART);IPR008160 (Pfam);IPR002181 (CDD);IPR014715 (Gene3D);IPR036056 (SUPERFAMILY)
20	96	P01876	105.2	389.3	345850000	408270000	180550000	119590000	377060000	150070000	47	21	12	Carbamidomethylation; TMT6plex; Oxidation (M); Deamidation (NQ); Acetylation (Protein N-term)	37655	Immunoglobulin heavy constant alpha 1 OS=Homo sapiens OX=9606 GN=IGHA1 PE=1 SV=2	P01876	IGHA1_HUMAN	IGHA1;IGLL1;14.1;AGM2;CD179b;IGL1;IGL5;IGLJ14.1;IGLL;IGO;IGVPB;VPREB2		hsa:3543	PF07654	antibacterial humoral response [GO:0019731]; B cell receptor signaling pathway [GO:0050853]; complement activation, classical pathway [GO:0006958]; glomerular filtration [GO:0003094]; immune response [GO:0006955]; innate immune response [GO:0045087]; leukocyte migration [GO:0050900]; phagocytosis, engulfment [GO:0006911]; phagocytosis, recognition [GO:0006910]; positive regulation of B cell activ…	blood microparticle [GO:0072562]; external side of plasma membrane [GO:0009897]; extracellular exosome [GO:0070062]; extracellular region [GO:0005576]; extracellular space [GO:0005615]; monomeric IgA immunoglobulin complex [GO:0071748]; secretory dimeric IgA immunoglobulin complex [GO:0071752]; secretory IgA immunoglobulin complex [GO:0071751]	antigen binding [GO:0003823]					R-HSA-202733;R-HSA-2168880								P01876	P01876		IPR007110;IPR036179;IPR013783;IPR003006;IPR003597		PS50835;PS00290	AChain Model Of Human Iga1 Determined By Solution Scattering Curve- Fitting And Homology Modelling	P:GO:0060267; P:GO:0003094; C:GO:0009897; P:GO:0006898; P:GO:0001895; P:GO:0006910; C:GO:0070062; P:GO:0006911; P:GO:0050871; F:GO:0003823; P:GO:0006958; P:GO:0045087; C:GO:0072562; P:GO:0018298; C:GO:0071752; P:GO:0019731; C:GO:0071748; F:GO:0034987; P:GO:0050853	P:positive regulation of respiratory burst; P:glomerular filtration; C:external side of plasma membrane; P:receptor-mediated endocytosis; P:retina homeostasis; P:phagocytosis, recognition; C:extracellular exosome; P:phagocytosis, engulfment; P:positive regulation of B cell activation; F:antigen binding; P:complement activation, classical pathway; P:innate immune response; C:blood microparticle; P…	cd04985 (CDD);G3DSA:2.60.40.10 (Gene3D);cd04986 (CDD);SSF48726 (SUPERFAMILY);SM00407 (SMART);PS50835 (ProSiteProfiles);PS00290 (ProSitePatterns);PF07654 (Pfam);cd05768 (CDD);mobidb-lite (MobiDBLite)	IgC_CH1_IgAEGM (CDD);IgC_CH2_IgA (CDD);Ig-like domain profile. (ProSiteProfiles);Immunoglobulins and major histocompatibility complex proteins signature. (ProSitePatterns);Immunoglobulin C1-set domain (Pfam);IgC_CH3_IgAGD_CH4_IgAEM (CDD);consensus disorder prediction (MobiDBLite)	IPR013783 (Gene3D);IPR036179 (SUPERFAMILY);IPR003597 (SMART);IPR007110 (ProSiteProfiles);IPR003006 (ProSitePatterns);IPR003597 (Pfam)
64	243	P69905	103.97	286.7	66452000	21575000	9819500	25235000	44013000	17527000	90	10	10	Carbamidomethylation; TMT6plex; Oxidation (M); Deamidation (NQ)	15258	Hemoglobin subunit alpha OS=Homo sapiens OX=9606 GN=HBA1 PE=1 SV=2	P69905	HBA_HUMAN	HBA1;;HBA2;HBA-T3;HBH	9606.ENSP00000322421	hsa:3039	PF00042	bicarbonate transport [GO:0015701]; cellular oxidant detoxification [GO:0098869]; hydrogen peroxide catabolic process [GO:0042744]; oxygen transport [GO:0015671]; positive regulation of cell death [GO:0010942]; protein heterooligomerization [GO:0051291]; receptor-mediated endocytosis [GO:0006898]; response to hydrogen peroxide [GO:0042542]	blood microparticle [GO:0072562]; cytosol [GO:0005829]; cytosolic small ribosomal subunit [GO:0022627]; endocytic vesicle lumen [GO:0071682]; extracellular exosome [GO:0070062]; extracellular region [GO:0005576]; extracellular space [GO:0005615]; haptoglobin-hemoglobin complex [GO:0031838]; hemoglobin complex [GO:0005833]; membrane [GO:0016020]	heme binding [GO:0020037]; iron ion binding [GO:0005506]; oxygen binding [GO:0019825]; oxygen carrier activity [GO:0005344]	Q9NZD4; Q2TAC2; P00387; P68871; P02100; P69892; P0DMV8; Q6A162; P29474	TISSUE SPECIFICITY: Red blood cells.			R-HSA-1237044;R-HSA-1247673;R-HSA-2168880			P69905	109289;109290		DIP-35199N		P69905	P69905	cd08927	IPR000971;IPR009050;IPR002338;IPR002339		PS01033	alpha-2 globin	F:GO:0019825; C:GO:0022627; P:GO:0015671; P:GO:0051291; P:GO:0042542; F:GO:0005344; P:GO:0006898; F:GO:0020037; P:GO:0042744; C:GO:0005833; F:GO:0004601; C:GO:0070062; F:GO:0005506; C:GO:0071682; P:GO:0006804; C:GO:0016020; C:GO:0031838; C:GO:0072562; P:GO:0010942; P:GO:0015701; F:GO:0031720	F:oxygen binding; C:cytosolic small ribosomal subunit; P:oxygen transport; P:protein heterooligomerization; P:response to hydrogen peroxide; F:oxygen transporter activity; P:receptor-mediated endocytosis; F:heme binding; P:hydrogen peroxide catabolic process; C:hemoglobin complex; F:peroxidase activity; C:extracellular exosome; F:iron ion binding; C:endocytic vesicle lumen; P:obsolete peroxidase …	G3DSA:1.10.490.10 (Gene3D);SSF46458 (SUPERFAMILY);cd08927 (CDD);PR00815 (PRINTS);PR00612 (PRINTS);PF00042 (Pfam);PS01033 (ProSiteProfiles)	Hb-alpha_like (CDD);Pi haemoglobin signature (PRINTS);Alpha haemoglobin signature (PRINTS);Globin (Pfam);Globin family profile. (ProSiteProfiles)	IPR009050 (SUPERFAMILY);IPR002338 (CDD);IPR002339 (PRINTS);IPR002338 (PRINTS);IPR000971 (Pfam);IPR000971 (ProSiteProfiles)
14	132	P01861	104.47	379.54	115710000	104850000	51808000	36277000	110280000	44042000	45	18	8	Carbamidomethylation; TMT6plex; Oxidation (M); Deamidation (NQ)	35941	Immunoglobulin heavy constant gamma 4 OS=Homo sapiens OX=9606 GN=IGHG4 PE=1 SV=1	P01861	IGHG4_HUMAN	IGHG4;IGLL5;IGL;IGLV;VL-MAR		hsa:100423062	PF07654	B cell receptor signaling pathway [GO:0050853]; complement activation [GO:0006956]; complement activation, classical pathway [GO:0006958]; cytokine-mediated signaling pathway [GO:0019221]; defense response to bacterium [GO:0042742]; Fc-gamma receptor signaling pathway involved in phagocytosis [GO:0038096]; innate immune response [GO:0045087]; phagocytosis, engulfment [GO:0006911]; phagocytosis, r…	blood microparticle [GO:0072562]; external side of plasma membrane [GO:0009897]; extracellular exosome [GO:0070062]; extracellular region [GO:0005576]; extracellular space [GO:0005615]; immunoglobulin complex, circulating [GO:0042571]	antigen binding [GO:0003823]; immunoglobulin receptor binding [GO:0034987]; serine-type endopeptidase activity [GO:0004252]					R-HSA-166663;R-HSA-173623;R-HSA-2029481;R-HSA-2029482;R-HSA-2029485;R-HSA-6785807;R-HSA-977606								P01861	P01861		IPR007110;IPR036179;IPR013783;IPR003006;IPR003597		PS50835;PS00290	IGHG4_HUMAN ame: Full=Ig gamma-4 chain C region	C:GO:0009897; F:GO:0004252; P:GO:0038096; P:GO:0042742; P:GO:0006910; C:GO:0070062; P:GO:0006911; P:GO:0050871; F:GO:0003823; P:GO:0006958; P:GO:0045087; C:GO:0042571; C:GO:0072562; F:GO:0034987; P:GO:0050853	C:external side of plasma membrane; F:serine-type endopeptidase activity; P:Fc-gamma receptor signaling pathway involved in phagocytosis; P:defense response to bacterium; P:phagocytosis, recognition; C:extracellular exosome; P:phagocytosis, engulfment; P:positive regulation of B cell activation; F:antigen binding; P:complement activation, classical pathway; P:innate immune response; C:immunoglobu…	PS50835 (ProSiteProfiles);PS00290 (ProSitePatterns);SSF48726 (SUPERFAMILY);G3DSA:2.60.40.10 (Gene3D);PF07654 (Pfam);SM00407 (SMART);cd07696 (CDD);cd04985 (CDD);cd05768 (CDD)	Ig-like domain profile. (ProSiteProfiles);Immunoglobulins and major histocompatibility complex proteins signature. (ProSitePatterns);Immunoglobulin C1-set domain (Pfam);IgC_CH3_IgAEM_CH2_IgG (CDD);IgC_CH1_IgAEGM (CDD);IgC_CH3_IgAGD_CH4_IgAEM (CDD)	IPR007110 (ProSiteProfiles);IPR003006 (ProSitePatterns);IPR036179 (SUPERFAMILY);IPR013783 (Gene3D);IPR003597 (Pfam);IPR003597 (SMART)
335	199	P37802	40.11	204.09	55345	18115	17432	12180	36730	14806	48	8	8	TMT6plex	22391	Transgelin-2 OS=Homo sapiens OX=9606 GN=TAGLN2 PE=1 SV=3	P37802	TAGL2_HUMAN	TAGLN2;KIAA0120;CDABP0035;HA1756	9606.ENSP00000357075	hsa:8407	PF00402;PF00307	epithelial cell differentiation [GO:0030855]; platelet degranulation [GO:0002576]	cytosol [GO:0005829]; extracellular exosome [GO:0070062]; extracellular region [GO:0005576]; vesicle [GO:0031982]	cadherin binding [GO:0045296]	P60709	TISSUE SPECIFICITY: Expressed in epididymis (at protein level). {ECO:0000269|PubMed:20736409}.			R-HSA-114608				113995				P37802		cd00014	IPR000557;IPR001715;IPR036872;IPR003096;IPR001061	PTHR18959:SF41	PS01052;PS51122;PS50021	transgelin-2	P:GO:0030855; C:GO:0070062; F:GO:0005515	P:epithelial cell differentiation; C:extracellular exosome; F:protein binding	PF00402 (Pfam);SSF47576 (SUPERFAMILY);PR00888 (PRINTS);PR00890 (PRINTS);PS50021 (ProSiteProfiles);SM00033 (SMART);PS51122 (ProSiteProfiles);cd00014 (CDD);PS01052 (ProSitePatterns);PF00307 (Pfam);G3DSA:1.10.418.10 (Gene3D)	Calponin family repeat (Pfam);Smooth muscle protein/calponin family signature (PRINTS);Smooth muscle protein 22-alpha (transgelin) signature (PRINTS);Calponin homology domain profile. (ProSiteProfiles);Calponin-like repeat profile. (ProSiteProfiles);CH (CDD);Calponin-like repeat signature. (ProSitePatterns);Calponin homology (CH) domain (Pfam)	IPR000557 (Pfam);IPR036872 (SUPERFAMILY);IPR003096 (PRINTS);IPR001715 (ProSiteProfiles);IPR001715 (SMART);IPR000557 (ProSiteProfiles);IPR001715 (CDD);IPR000557 (ProSitePatterns);IPR001715 (Pfam);IPR036872 (Gene3D)
111	37	Q9Y490	76.5	490.62	2351000	761110	731810	526890	1556100	629350	44	87	87	Carbamidomethylation; TMT6plex; Oxidation (M); Deamidation (NQ)	269765	Talin-1 OS=Homo sapiens OX=9606 GN=TLN1 PE=1 SV=3	Q9Y490	TLN1_HUMAN	TLN1;KIAA1027;TLN;ILWEQ	9606.ENSP00000316029	hsa:7094	PF16511;PF00373;PF09379;PF01608;PF09141;PF08913	cell-cell junction assembly [GO:0007043]; cell-substrate junction assembly [GO:0007044]; cortical actin cytoskeleton organization [GO:0030866]; cytoskeletal anchoring at plasma membrane [GO:0007016]; integrin activation [GO:0033622]; integrin-mediated signaling pathway [GO:0007229]; IRE1-mediated unfolded protein response [GO:0036498]; muscle contraction [GO:0006936]; platelet aggregation [GO:007…	cell surface [GO:0009986]; cytoskeleton [GO:0005856]; cytosol [GO:0005829]; extracellular exosome [GO:0070062]; extracellular region [GO:0005576]; focal adhesion [GO:0005925]; ruffle [GO:0001726]; ruffle membrane [GO:0032587]	actin filament binding [GO:0051015]; cadherin binding [GO:0045296]; integrin binding [GO:0005178]; LIM domain binding [GO:0030274]; phosphatidylinositol binding [GO:0035091]; phosphatidylserine binding [GO:0001786]; structural constituent of cytoskeleton [GO:0005200]; vinculin binding [GO:0017166]	P00533; P04626; P05556; P05106				R-HSA-114608;R-HSA-354192;R-HSA-354194;R-HSA-372708;R-HSA-381038;R-HSA-399955;R-HSA-445355;R-HSA-5674135;R-HSA-6802946;R-HSA-6802948;R-HSA-6802949;R-HSA-6802952;R-HSA-6802955			Q9Y490	112949	Q9Y490		Q9Y490	Q9Y490	Q9Y490	cd14473;cd12150	IPR036723;IPR019749;IPR014352;IPR035963;IPR019748;IPR019747;IPR000299;IPR032425;IPR018979;IPR035964;IPR002558;IPR011993;IPR037438;IPR015224;IPR036476;IPR029071;IPR015009		PS00660;PS00661;PS50057;PS50945	talin-1	P:GO:0036498; P:GO:0007043; P:GO:0007044; F:GO:0005178; F:GO:0005200; C:GO:0008305; P:GO:0007016; C:GO:0009986; F:GO:0051015; P:GO:0002576; P:GO:0030866; C:GO:0005911; C:GO:0070062; C:GO:0005815; C:GO:0005925; P:GO:0006928; P:GO:0006936; P:GO:0016032; C:GO:0005829; C:GO:0032587; F:GO:0017166; F:GO:0030274; P:GO:0070527	P:IRE1-mediated unfolded protein response; P:cell-cell junction assembly; P:cell-substrate junction assembly; F:integrin binding; F:structural constituent of cytoskeleton; C:integrin complex; P:cytoskeletal anchoring at plasma membrane; C:cell surface; F:actin filament binding; P:platelet degranulation; P:cortical actin cytoskeleton organization; C:cell-cell junction; C:extracellular exosome; C:m…	G3DSA:1.20.1410.10 (Gene3D);Coil (Coils);PF09379 (Pfam);PS00660 (ProSitePatterns);G3DSA:1.20.80.10 (Gene3D);G3DSA:1.20.1420.10 (Gene3D);G3DSA:3.10.20.90 (Gene3D);PF01608 (Pfam);SSF50729 (SUPERFAMILY);PF09141 (Pfam);SM00295 (SMART);SSF54236 (SUPERFAMILY);cd14473 (CDD);PD011820 (ProDom);SSF109885 (SUPERFAMILY);cd10569 (CDD);SM01244 (SMART);PS50057 (ProSiteProfiles);SSF47220 (SUPERFAMILY);PS00661 (P…	FERM N-terminal domain (Pfam);FERM domain signature 1. (ProSitePatterns);I/LWEQ domain (Pfam);Talin, middle domain (Pfam);FERM_B-lobe (CDD);CYTOSKELETON ACTIN-BINDING INTERACTING STRUCTURAL SEQUENCE PHOSPHORYLATION TALIN HUNTINGTIN RIKEN FULL (ProDom);FERM_C_Talin (CDD);FERM domain profile. (ProSiteProfiles);FERM domain signature 2. (ProSitePatterns);Vinculin Binding Site (Pfam);N-terminal or F0 …	IPR018979 (Pfam);IPR019747 (ProSitePatterns);IPR014352 (Gene3D);IPR002558 (Pfam);IPR011993 (SUPERFAMILY);IPR015224 (Pfam);IPR019749 (SMART);IPR029071 (SUPERFAMILY);IPR019748 (CDD);IPR002558 (ProDom);IPR035964 (SUPERFAMILY);IPR000299 (ProSiteProfiles);IPR036723 (SUPERFAMILY);IPR015009 (Pfam);IPR032425 (Pfam);IPR035963 (SUPERFAMILY);IPR019748 (Pfam);IPR036476 (SUPERFAMILY);IPR011993 (Gene3D);IPR002…
272	176	P04278	73.59	259.12	4430500	1195400	1056200	1337700	2812900	1197000	31	10	10	Carbamidomethylation; TMT6plex; Deamidation (NQ)	43779	Sex hormone-binding globulin OS=Homo sapiens OX=9606 GN=SHBG PE=1 SV=2	P04278	SHBG_HUMAN	SHBG;ABP;SBP;TEBG	9606.ENSP00000369816	hsa:6462	PF00054		extracellular exosome [GO:0070062]; extracellular region [GO:0005576]	androgen binding [GO:0005497]; steroid binding [GO:0005496]		TISSUE SPECIFICITY: Isoform 1 and isoform 2 are present in liver and testis.							112359				P04278			IPR013320;IPR001791		PS50025	sex hormone-binding globulin isoform X1	C:GO:0070062; F:GO:0005497; F:GO:0005496	C:extracellular exosome; F:androgen binding; F:steroid binding	PF00054 (Pfam);cd00110 (CDD);G3DSA:2.60.120.200 (Gene3D);SSF49899 (SUPERFAMILY);SM00282 (SMART);PS50025 (ProSiteProfiles)	Laminin G domain (Pfam);LamG (CDD);Laminin G domain profile. (ProSiteProfiles)	IPR001791 (Pfam);IPR013320 (SUPERFAMILY);IPR001791 (SMART);IPR001791 (ProSiteProfiles)
91	159	P02042	62.37	311.16	4197900	1689900	846740	1727100	2943900	1306100	53	13	6	Carbamidomethylation; TMT6plex	16055	Hemoglobin subunit delta OS=Homo sapiens OX=9606 GN=HBD PE=1 SV=2	P02042	HBD_HUMAN	HBD	9606.ENSP00000369654	hsa:3045	PF00042	blood coagulation [GO:0007596]	blood microparticle [GO:0072562]; cytosol [GO:0005829]; hemoglobin complex [GO:0005833]	heme binding [GO:0020037]; iron ion binding [GO:0005506]; oxygen binding [GO:0019825]; oxygen carrier activity [GO:0005344]	P09105; P02008	TISSUE SPECIFICITY: Red blood cells.			R-HSA-983231			P02042	109295				P02042		cd08925	IPR000971;IPR009050;IPR002337		PS01033	delta-globin	F:GO:0019825; P:GO:0015671; F:GO:0030492; P:GO:0051291; P:GO:0042542; F:GO:0005344; F:GO:0020037; P:GO:0042744; C:GO:0005833; F:GO:0004601; C:GO:0070062; P:GO:0070293; F:GO:0005506; P:GO:0006804; C:GO:0031838; C:GO:0072562; P:GO:0010942; P:GO:0070527; F:GO:0031720	F:oxygen binding; P:oxygen transport; F:hemoglobin binding; P:protein heterooligomerization; P:response to hydrogen peroxide; F:oxygen transporter activity; F:heme binding; P:hydrogen peroxide catabolic process; C:hemoglobin complex; F:peroxidase activity; C:extracellular exosome; P:renal absorption; F:iron ion binding; P:obsolete peroxidase reaction; C:haptoglobin-hemoglobin complex; C:blood mic…	PR00814 (PRINTS);cd08925 (CDD);PS01033 (ProSiteProfiles);G3DSA:1.10.490.10 (Gene3D);PF00042 (Pfam);SSF46458 (SUPERFAMILY)	Beta haemoglobin signature (PRINTS);Hb-beta_like (CDD);Globin family profile. (ProSiteProfiles);Globin (Pfam)	IPR002337 (PRINTS);IPR002337 (CDD);IPR000971 (ProSiteProfiles);IPR000971 (Pfam);IPR009050 (SUPERFAMILY)
245	772	A0A075B6J9	81.4	168.66	3580400	4636900	1886000	1798900	4108600	1842400	25	2	2	TMT6plex; Deamidation (NQ)	12412	Immunoglobulin lambda variable 2-18 OS=Homo sapiens OX=9606 GN=IGLV2-18 PE=3 SV=2	A0A075B6J9	LV218_HUMAN	IGLV2-18;VPREB1;CD179a;IGI;IGVPB;VPREB		hsa:7441	PF07686	adaptive immune response [GO:0002250]; immune response [GO:0006955]; immunoglobulin production [GO:0002377]	extracellular space [GO:0005615]; plasma membrane [GO:0005886]	antigen binding [GO:0003823]																IPR007110;IPR036179;IPR013783;IPR003599;IPR013106		PS50835	immunoglobulin lambda-IGLV2 variable region	C:GO:0009897; F:GO:0004252; P:GO:0038095; P:GO:0038096; P:GO:0006898; P:GO:0042742; P:GO:0006910; C:GO:0070062; P:GO:0006911; P:GO:0050871; F:GO:0003823; P:GO:0006958; P:GO:0045087; C:GO:0042571; C:GO:0072562; F:GO:0034987; P:GO:0050853	C:external side of plasma membrane; F:serine-type endopeptidase activity; P:Fc-epsilon receptor signaling pathway; P:Fc-gamma receptor signaling pathway involved in phagocytosis; P:receptor-mediated endocytosis; P:defense response to bacterium; P:phagocytosis, recognition; C:extracellular exosome; P:phagocytosis, engulfment; P:positive regulation of B cell activation; F:antigen binding; P:complem…	G3DSA:2.60.40.10 (Gene3D);SSF48726 (SUPERFAMILY);PS50835 (ProSiteProfiles);SM00406 (SMART);PF07686 (Pfam);mobidb-lite (MobiDBLite);SM00409 (SMART)	Ig-like domain profile. (ProSiteProfiles);Immunoglobulin V-set domain (Pfam);consensus disorder prediction (MobiDBLite)	IPR013783 (Gene3D);IPR036179 (SUPERFAMILY);IPR007110 (ProSiteProfiles);IPR013106 (SMART);IPR013106 (Pfam);IPR003599 (SMART)
15	16	P01871	80.06	457.15	1093300000	1931600000	578550000	787690000	1512500000	683150000	80	41	41	Carbamidomethylation; TMT6plex; Oxidation (M); Deamidation (NQ)	49440	Immunoglobulin heavy constant mu OS=Homo sapiens OX=9606 GN=IGHM PE=1 SV=4	P01871	IGHM_HUMAN	IGHM;IGLL5;IGL;IGLV;VL-MAR		hsa:100423062	PF07654	adaptive immune response [GO:0002250]; antibacterial humoral response [GO:0019731]; B cell receptor signaling pathway [GO:0050853]; complement activation, classical pathway [GO:0006958]; defense response to Gram-negative bacterium [GO:0050829]; innate immune response [GO:0045087]; leukocyte migration [GO:0050900]; phagocytosis, engulfment [GO:0006911]; phagocytosis, recognition [GO:0006910]; posi…	blood microparticle [GO:0072562]; cell surface [GO:0009986]; external side of plasma membrane [GO:0009897]; extracellular exosome [GO:0070062]; extracellular space [GO:0005615]; hexameric IgM immunoglobulin complex [GO:0071757]; integral component of membrane [GO:0016021]; pentameric IgM immunoglobulin complex [GO:0071756]; plasma membrane [GO:0005886]	antigen binding [GO:0003823]	P15391				R-HSA-202733;R-HSA-5690714;R-HSA-983695					P01871			P01871	P01871		IPR007110;IPR036179;IPR013783;IPR003006;IPR003597		PS50835;PS00290	monoclonal antibody heavy chain	F:GO:0042834; P:GO:0050829; C:GO:0009274; C:GO:0009897; F:GO:0003697; P:GO:0006910; C:GO:0070062; P:GO:0006911; P:GO:0050871; F:GO:0003823; P:GO:0006958; P:GO:0045087; C:GO:0072562; C:GO:0016021; P:GO:0019731; F:GO:0031210; C:GO:0071756; F:GO:0034987; C:GO:0071757; P:GO:0050853	F:peptidoglycan binding; P:defense response to Gram-negative bacterium; C:peptidoglycan-based cell wall; C:external side of plasma membrane; F:single-stranded DNA binding; P:phagocytosis, recognition; C:extracellular exosome; P:phagocytosis, engulfment; P:positive regulation of B cell activation; F:antigen binding; P:complement activation, classical pathway; P:innate immune response; C:blood micr…	PS50835 (ProSiteProfiles);cd05768 (CDD);SSF48726 (SUPERFAMILY);SM00407 (SMART);G3DSA:2.60.40.10 (Gene3D);cd07696 (CDD);PF07654 (Pfam);PS00290 (ProSitePatterns);cd04985 (CDD);cd16093 (CDD)	Ig-like domain profile. (ProSiteProfiles);IgC_CH3_IgAGD_CH4_IgAEM (CDD);IgC_CH3_IgAEM_CH2_IgG (CDD);Immunoglobulin C1-set domain (Pfam);Immunoglobulins and major histocompatibility complex proteins signature. (ProSitePatterns);IgC_CH1_IgAEGM (CDD);IgC_CH2_Mu (CDD)	IPR007110 (ProSiteProfiles);IPR036179 (SUPERFAMILY);IPR003597 (SMART);IPR013783 (Gene3D);IPR003597 (Pfam);IPR003006 (ProSitePatterns)
6	107	P01859	73.74	466.75	1220100000	1044400000	576520000	456500000	1132200000	516520000	68	27	16	Carbamidomethylation; TMT6plex; Oxidation (M); Deamidation (NQ)	35901	Immunoglobulin heavy constant gamma 2 OS=Homo sapiens OX=9606 GN=IGHG2 PE=1 SV=2	P01859	IGHG2_HUMAN	IGHG2;IGLL5;IGL;IGLV;VL-MAR		hsa:100423062	PF07654	B cell receptor signaling pathway [GO:0050853]; complement activation [GO:0006956]; complement activation, classical pathway [GO:0006958]; defense response to bacterium [GO:0042742]; Fc-gamma receptor signaling pathway involved in phagocytosis [GO:0038096]; innate immune response [GO:0045087]; phagocytosis, engulfment [GO:0006911]; phagocytosis, recognition [GO:0006910]; positive regulation of B …	blood microparticle [GO:0072562]; external side of plasma membrane [GO:0009897]; extracellular exosome [GO:0070062]; extracellular region [GO:0005576]; extracellular space [GO:0005615]; immunoglobulin complex, circulating [GO:0042571]	antigen binding [GO:0003823]; immunoglobulin receptor binding [GO:0034987]; serine-type endopeptidase activity [GO:0004252]	Q28109				R-HSA-166663;R-HSA-173623;R-HSA-2029481;R-HSA-2029482;R-HSA-2029485;R-HSA-977606								P01859	P01859		IPR007110;IPR036179;IPR013783;IPR003006;IPR003597		PS50835;PS00290	recombinant 2 heavy chain	C:GO:0009897; F:GO:0004252; P:GO:0038096; P:GO:0042742; P:GO:0006910; C:GO:0070062; P:GO:0006911; P:GO:0050871; F:GO:0003823; P:GO:0006958; P:GO:0045087; C:GO:0042571; C:GO:0072562; F:GO:0034987; P:GO:0050853	C:external side of plasma membrane; F:serine-type endopeptidase activity; P:Fc-gamma receptor signaling pathway involved in phagocytosis; P:defense response to bacterium; P:phagocytosis, recognition; C:extracellular exosome; P:phagocytosis, engulfment; P:positive regulation of B cell activation; F:antigen binding; P:complement activation, classical pathway; P:innate immune response; C:immunoglobu…	SSF48726 (SUPERFAMILY);PS00290 (ProSitePatterns);SM00407 (SMART);G3DSA:2.60.40.10 (Gene3D);cd05768 (CDD);PF07654 (Pfam);cd04985 (CDD);cd07696 (CDD);PS50835 (ProSiteProfiles)	Immunoglobulins and major histocompatibility complex proteins signature. (ProSitePatterns);IgC_CH3_IgAGD_CH4_IgAEM (CDD);Immunoglobulin C1-set domain (Pfam);IgC_CH1_IgAEGM (CDD);IgC_CH3_IgAEM_CH2_IgG (CDD);Ig-like domain profile. (ProSiteProfiles)	IPR036179 (SUPERFAMILY);IPR003006 (ProSitePatterns);IPR003597 (SMART);IPR013783 (Gene3D);IPR003597 (Pfam);IPR007110 (ProSiteProfiles)
255	770	P01706	77.36	217.09	12981000	21407000	8990300	6771700	17205000	7892500	37	3	2	Carbamidomethylation; TMT6plex; Oxidation (M); Deamidation (NQ)	12644	Immunoglobulin lambda variable 2-11 OS=Homo sapiens OX=9606 GN=IGLV2-11 PE=1 SV=2	P01706	LV211_HUMAN	IGLV2-11		hsa:102725018	PF07686	complement activation [GO:0006956]; complement activation, classical pathway [GO:0006958]; Fc-epsilon receptor signaling pathway [GO:0038095]; Fc-gamma receptor signaling pathway involved in phagocytosis [GO:0038096]; immune response [GO:0006955]; leukocyte migration [GO:0050900]; receptor-mediated endocytosis [GO:0006898]; regulation of complement activation [GO:0030449]; regulation of immune re…	extracellular exosome [GO:0070062]; extracellular region [GO:0005576]; plasma membrane [GO:0005886]	antigen binding [GO:0003823]; serine-type endopeptidase activity [GO:0004252]					R-HSA-166663;R-HSA-173623;R-HSA-198933;R-HSA-202733;R-HSA-2029481;R-HSA-2029482;R-HSA-2029485;R-HSA-2168880;R-HSA-2454202;R-HSA-2730905;R-HSA-2871796;R-HSA-2871809;R-HSA-2871837;R-HSA-5690714;R-HSA-977606;R-HSA-983695											IPR007110;IPR036179;IPR013783;IPR003599;IPR013106		PS50835	immunoglobulin lambda-IGLV2 variable region	C:GO:0009897; F:GO:0004252; P:GO:0038095; P:GO:0038096; P:GO:0006898; P:GO:0042742; P:GO:0006910; C:GO:0070062; P:GO:0006911; P:GO:0050871; F:GO:0003823; P:GO:0006958; P:GO:0045087; C:GO:0042571; C:GO:0072562; F:GO:0034987; P:GO:0050853	C:external side of plasma membrane; F:serine-type endopeptidase activity; P:Fc-epsilon receptor signaling pathway; P:Fc-gamma receptor signaling pathway involved in phagocytosis; P:receptor-mediated endocytosis; P:defense response to bacterium; P:phagocytosis, recognition; C:extracellular exosome; P:phagocytosis, engulfment; P:positive regulation of B cell activation; F:antigen binding; P:complem…	SM00406 (SMART);G3DSA:2.60.40.10 (Gene3D);PF07686 (Pfam);SSF48726 (SUPERFAMILY);PS50835 (ProSiteProfiles);SM00409 (SMART)	Immunoglobulin V-set domain (Pfam);Ig-like domain profile. (ProSiteProfiles)	IPR013106 (SMART);IPR013783 (Gene3D);IPR013106 (Pfam);IPR036179 (SUPERFAMILY);IPR007110 (ProSiteProfiles);IPR003599 (SMART)
47	245	P01591	72.95	328.02	50403000	84045000	36145000	27023000	67224000	31584000	64	9	9	Carbamidomethylation; TMT6plex; Oxidation (M); Deamidation (NQ)	18099	Immunoglobulin J chain OS=Homo sapiens OX=9606 GN=JCHAIN PE=1 SV=4	P01591	IGJ_HUMAN	JCHAIN;IGCJ;IGJ;JCH	9606.ENSP00000254801	hsa:3512	PF15097	adaptive immune response [GO:0002250]; antibacterial humoral response [GO:0019731]; glomerular filtration [GO:0003094]; immune response [GO:0006955]; innate immune response [GO:0045087]; leukocyte migration [GO:0050900]; positive regulation of protein oligomerization [GO:0032461]; positive regulation of respiratory burst [GO:0060267]; receptor-mediated endocytosis [GO:0006898]; retina homeostasis…	blood microparticle [GO:0072562]; dimeric IgA immunoglobulin complex [GO:0071750]; extracellular exosome [GO:0070062]; extracellular region [GO:0005576]; extracellular space [GO:0005615]; monomeric IgA immunoglobulin complex [GO:0071748]; pentameric IgM immunoglobulin complex [GO:0071756]; secretory dimeric IgA immunoglobulin complex [GO:0071752]; secretory IgA immunoglobulin complex [GO:0071751]	antigen binding [GO:0003823]; IgA binding [GO:0019862]; immunoglobulin receptor binding [GO:0034987]; protein binding, bridging [GO:0030674]; protein homodimerization activity [GO:0042803]					R-HSA-202733;R-HSA-2168880				109732				P01591	P01591		IPR024110	PTHR10070		immunoglobulin J chain	F:GO:0042834; F:GO:0042803; P:GO:0060267; P:GO:0032461; P:GO:0003094; C:GO:0009274; P:GO:0002250; P:GO:0006898; F:GO:0003697; P:GO:0001895; C:GO:0070062; F:GO:0003823; P:GO:0045087; C:GO:0072562; C:GO:0071752; P:GO:0019731; F:GO:0019862; F:GO:0031210; C:GO:0071748; C:GO:0071756; F:GO:0034987; C:GO:0071757	F:peptidoglycan binding; F:protein homodimerization activity; P:positive regulation of respiratory burst; P:positive regulation of protein oligomerization; P:glomerular filtration; C:peptidoglycan-based cell wall; P:adaptive immune response; P:receptor-mediated endocytosis; F:single-stranded DNA binding; P:retina homeostasis; C:extracellular exosome; F:antigen binding; P:innate immune response; C…	PD021296 (ProDom);PF15097 (Pfam)	J IMMUNOGLOBULIN CHAIN GLYCOPROTEIN SEQUENCING DIRECT IGJ_PREDICTED ACID PYRROLIDONE CARBOXYLIC (ProDom);Immunoglobulin J chain (Pfam)	IPR024110 (ProDom);IPR024110 (Pfam)
209	333	P02741	64.06	236.16	9839800	4669500	4793100	2237700	7254600	3541200	29	8	8	TMT6plex	25039	C-reactive protein OS=Homo sapiens OX=9606 GN=CRP PE=1 SV=1	P02741	CRP_HUMAN	CRP;PTX1	9606.ENSP00000255030	hsa:1401	PF00354	acute-phase response [GO:0006953]; defense response to Gram-positive bacterium [GO:0050830]; inflammatory response [GO:0006954]; negative regulation of blood vessel diameter [GO:0097756]; negative regulation of lipid storage [GO:0010888]; negative regulation of macrophage derived foam cell differentiation [GO:0010745]; opsonization [GO:0008228]; positive regulation of gene expression [GO:0010628]…	extracellular exosome [GO:0070062]; extracellular region [GO:0005576]; extracellular space [GO:0005615]	calcium ion binding [GO:0005509]; choline binding [GO:0033265]; complement component C1q binding [GO:0001849]; identical protein binding [GO:0042802]; low-density lipoprotein particle binding [GO:0030169]; low-density lipoprotein particle receptor binding [GO:0050750]	Itself; P31995; Q96IJ6	TISSUE SPECIFICITY: Found in plasma.			R-HSA-173623			P02741	107791		DIP-39125N		P02741	P02741	cd00152	IPR013320;IPR030476;IPR001759		PS00289;PS51828	C-reactive	P:GO:2000482; F:GO:0033265; P:GO:0045908; P:GO:0007165; P:GO:0006953; P:GO:0008228; F:GO:0046790; C:GO:0005615; C:GO:0070062; F:GO:0050750; F:GO:0005509; P:GO:0010628; C:GO:0019012; F:GO:0001849; P:GO:0010745; P:GO:0010888; F:GO:0030169; P:GO:0050830; P:GO:0032930	P:regulation of interleukin-8 secretion; F:choline binding; P:negative regulation of vasodilation; P:signal transduction; P:acute-phase response; P:opsonization; F:virion binding; C:extracellular space; C:extracellular exosome; F:low-density lipoprotein particle receptor binding; F:calcium ion binding; P:positive regulation of gene expression; C:virion; F:complement component C1q binding; P:negat…	PS00289 (ProSitePatterns);SM00159 (SMART);PS51828 (ProSiteProfiles);PF00354 (Pfam);SSF49899 (SUPERFAMILY);cd00152 (CDD);PR00895 (PRINTS);G3DSA:2.60.120.200 (Gene3D)	Pentraxin domain signature. (ProSitePatterns);Pentraxin (PTX) domain profile. (ProSiteProfiles);Pentaxin family (Pfam);PTX (CDD);Pentaxin signature (PRINTS)	IPR030476 (ProSitePatterns);IPR001759 (SMART);IPR001759 (ProSiteProfiles);IPR001759 (Pfam);IPR013320 (SUPERFAMILY);IPR001759 (CDD);IPR001759 (PRINTS)
22	67	P20742	65.61	467.39	13077000	4644100	4124100	4565900	8860700	4345000	27	44	33	Carbamidomethylation; TMT6plex; Oxidation (M); Deamidation (NQ)	163862	Pregnancy zone protein OS=Homo sapiens OX=9606 GN=PZP PE=1 SV=4	P20742	PZP_HUMAN	PZP;CPAMD6	9606.ENSP00000261336	hsa:5858	PF00207;PF07678;PF01835;PF07703;PF07677;PF10569	female pregnancy [GO:0007565]	blood microparticle [GO:0072562]; extracellular exosome [GO:0070062]; extracellular region [GO:0005576]	endopeptidase inhibitor activity [GO:0004866]; serine-type endopeptidase inhibitor activity [GO:0004867]		TISSUE SPECIFICITY: Plasma. Prominent constituent of late-pregnancy sera.							111796				P20742			IPR009048;IPR036595;IPR011626;IPR002890;IPR011625;IPR013783;IPR014756;IPR001599;IPR019742;IPR019565;IPR008930;IPR010916		PS00477	pregnancy zone isoform X1	F:GO:0004867; C:GO:0070062; C:GO:0072562; P:GO:0007565	F:serine-type endopeptidase inhibitor activity; C:extracellular exosome; C:blood microparticle; P:female pregnancy	PF07678 (Pfam);SSF49410 (SUPERFAMILY);SSF48239 (SUPERFAMILY);cd02897 (CDD);PF01835 (Pfam);PS00477 (ProSitePatterns);G3DSA:2.60.40.10 (Gene3D);G3DSA:2.60.40.690 (Gene3D);SM01359 (SMART);PF00207 (Pfam);SSF81296 (SUPERFAMILY);SM01361 (SMART);PF07677 (Pfam);PF07703 (Pfam);PS00430 (ProSitePatterns);SM01360 (SMART);PF10569 (Pfam);G3DSA:1.50.10.20 (Gene3D)	A-macroglobulin complement component (Pfam);A2M_2 (CDD);MG2 domain (Pfam);Alpha-2-macroglobulin family thiolester region signature. (ProSitePatterns);Alpha-2-macroglobulin family (Pfam);A-macroglobulin receptor (Pfam);Alpha-2-macroglobulin family N-terminal region (Pfam);TonB-dependent receptor proteins signature 1. (ProSitePatterns);Alpha-macro-globulin thiol-ester bond-forming region (Pfam)	IPR011626 (Pfam);IPR036595 (SUPERFAMILY);IPR008930 (SUPERFAMILY);IPR002890 (Pfam);IPR019742 (ProSitePatterns);IPR013783 (Gene3D);IPR036595 (Gene3D);IPR011625 (SMART);IPR001599 (Pfam);IPR014756 (SUPERFAMILY);IPR009048 (SMART);IPR009048 (Pfam);IPR011625 (Pfam);IPR010916 (ProSitePatterns);IPR001599 (SMART);IPR019565 (Pfam)
143	55	P18206	50.36	375.9	4550900	1267700	1541200	1362500	2909300	1451900	42	43	43	Carbamidomethylation; TMT6plex; Deamidation (NQ)	123799	Vinculin OS=Homo sapiens OX=9606 GN=VCL PE=1 SV=4	P18206	VINC_HUMAN	VCL;CMD1W;CMH15;HEL114;MV;MVCL	9606.ENSP00000211998	hsa:7414	PF01044	adherens junction assembly [GO:0034333]; apical junction assembly [GO:0043297]; axon extension [GO:0048675]; cell adhesion [GO:0007155]; cell-matrix adhesion [GO:0007160]; epithelial cell-cell adhesion [GO:0090136]; lamellipodium assembly [GO:0030032]; morphogenesis of an epithelium [GO:0002009]; muscle contraction [GO:0006936]; negative regulation of cell migration [GO:0030336]; neutrophil degra…	adherens junction [GO:0005912]; brush border [GO:0005903]; cell [GO:0005623]; cell-cell adherens junction [GO:0005913]; cell-cell junction [GO:0005911]; cell-substrate junction [GO:0030055]; costamere [GO:0043034]; cytoskeleton [GO:0005856]; cytosol [GO:0005829]; extracellular exosome [GO:0070062]; extracellular region [GO:0005576]; extracellular vesicle [GO:1903561]; fascia adherens [GO:0005916]…	actin binding [GO:0003779]; alpha-catenin binding [GO:0045294]; beta-catenin binding [GO:0008013]; cadherin binding [GO:0045296]; dystroglycan binding [GO:0002162]; structural molecule activity [GO:0005198]; ubiquitin protein ligase binding [GO:0031625]	P68135; O15144; P35221; P18010; Q6XVZ2; Q8IY67-1; Q62417-2; Q969V4	TISSUE SPECIFICITY: Metavinculin is muscle-specific.			R-HSA-114608;R-HSA-445355;R-HSA-5674135;R-HSA-6798695;R-HSA-6802946;R-HSA-6802948;R-HSA-6802949;R-HSA-6802952;R-HSA-6802955			P18206	113257	P18206	DIP-35570N	P18206	P18206	P18206		IPR036723;IPR017997;IPR006077;IPR000633	PTHR18914;PTHR18914:SF1	PS00663;PS00664	vinculin isoform X2	P:GO:0034394; P:GO:0090136; F:GO:0005198; F:GO:0002162; F:GO:0045294; P:GO:0002576; C:GO:0070062; C:GO:0005903; C:GO:0005925; F:GO:0045296; P:GO:0006936; P:GO:0043297; C:GO:0005829; P:GO:0070527; C:GO:0090636; C:GO:0090637; P:GO:0007160; C:GO:0043034; F:GO:0008013; F:GO:0051015; F:GO:0031625; C:GO:1990357; P:GO:0002009; P:GO:0048675; C:GO:0005916; C:GO:0005915; C:GO:0045121; P:GO:0030032; C:GO:00…	P:protein localization to cell surface; P:epithelial cell-cell adhesion; F:structural molecule activity; F:dystroglycan binding; F:alpha-catenin binding; P:platelet degranulation; C:extracellular exosome; C:brush border; C:focal adhesion; F:cadherin binding; P:muscle contraction; P:apical junction assembly; C:cytosol; P:platelet aggregation; C:outer dense plaque of desmosome; C:inner dense plaque…	G3DSA:1.20.120.230 (Gene3D);PS00663 (ProSitePatterns);SSF47220 (SUPERFAMILY);Coil (Coils);mobidb-lite (MobiDBLite);PF01044 (Pfam);PR00806 (PRINTS);PS00664 (ProSitePatterns)	Vinculin family talin-binding region signature. (ProSitePatterns);consensus disorder prediction (MobiDBLite);Vinculin family (Pfam);Vinculin signature (PRINTS);Vinculin repeated domain signature. (ProSitePatterns)	IPR000633 (ProSitePatterns);IPR036723 (SUPERFAMILY);IPR006077 (Pfam)
328	191	P63104	35.81	211.51	478650	199470	135530	205040	339060	170280	39	8	7	Carbamidomethylation; TMT6plex; Deamidation (NQ)	27745	14-3-3 protein zeta/delta OS=Homo sapiens OX=9606 GN=YWHAZ PE=1 SV=1	P63104	1433Z_HUMAN	YWHAZ;14-3-3-zeta;HEL-S-3;HEL-S-93;HEL4;KCIP-1;YWHAD	9606.ENSP00000309503	hsa:7534	PF00244	cytokine-mediated signaling pathway [GO:0019221]; establishment of Golgi localization [GO:0051683]; Golgi reassembly [GO:0090168]; membrane organization [GO:0061024]; negative regulation of apoptotic process [GO:0043066]; platelet activation [GO:0030168]; positive regulation of protein insertion into mitochondrial membrane involved in apoptotic signaling pathway [GO:1900740]; protein targeting [G…	blood microparticle [GO:0072562]; cytoplasm [GO:0005737]; cytoplasmic vesicle membrane [GO:0030659]; cytosol [GO:0005829]; extracellular exosome [GO:0070062]; extracellular space [GO:0005615]; focal adhesion [GO:0005925]; melanosome [GO:0042470]; mitochondrion [GO:0005739]; nucleoplasm [GO:0005654]; nucleus [GO:0005634]; vesicle [GO:0031982]	cadherin binding [GO:0045296]; identical protein binding [GO:0042802]; ion channel binding [GO:0044325]; protein domain specific binding [GO:0019904]; protein kinase binding [GO:0019901]; RNA binding [GO:0003723]; transcription factor binding [GO:0008134]; ubiquitin protein ligase binding [GO:0031625]	Itself; Q29495; P00519; P60709; Q9P0K1; Q9P0K1-3; P10398; Q92974; P25705; P06576; P54253; Q92934; Q61337; P15056; Q6P6S3; P62158; O00257-3; P30304; P30305; Q00537; Q07002; P23528; P31327; P67828; O00273; Q96F86; P68104; P00533; P06733; Q9Y2J2; Q51451; O43524; Q16658; P30793; Q9Y4H4; P49841; P54256-2; P56524; Q9UQL6; Q8WUI4; P0C0S8; P68431; P62805; P07910; P04792; Q01113; Q9Y4H2; Q02241; P33176; Q…				R-HSA-111447;R-HSA-1445148;R-HSA-3769402;R-HSA-392517;R-HSA-430116;R-HSA-450604;R-HSA-512988;R-HSA-5625740;R-HSA-5628897;R-HSA-75035		P63104	P63104	113366	P63104	DIP-563N	P63104	P63104	P63104		IPR000308;IPR023409;IPR036815;IPR023410	PTHR18860	PS00796;PS00797	14-3-3 zeta delta	F:GO:0019901; F:GO:0019904; F:GO:0042802; P:GO:0090168; P:GO:0007165; P:GO:1900740; P:GO:0043488; F:GO:0008134; F:GO:0004497; C:GO:0005654; F:GO:0003723; P:GO:0006605; C:GO:0005667; C:GO:0030659; C:GO:0070062; F:GO:0031625; C:GO:0005925; C:GO:0042470; P:GO:0051683; P:GO:0043066; C:GO:0005739; C:GO:0072562; C:GO:0005829; P:GO:0030168	F:protein kinase binding; F:protein domain specific binding; F:identical protein binding; P:Golgi reassembly; P:signal transduction; P:positive regulation of protein insertion into mitochondrial membrane involved in apoptotic signaling pathway; P:regulation of mRNA stability; F:transcription factor binding; F:monooxygenase activity; C:nucleoplasm; F:RNA binding; P:protein targeting; C:transcripti…	PF00244 (Pfam);SSF48445 (SUPERFAMILY);PS00797 (ProSitePatterns);SM00101 (SMART);PS00796 (ProSitePatterns);PIRSF000868 (PIRSF);cd10022 (CDD);G3DSA:1.20.190.20 (Gene3D);PR00305 (PRINTS);Coil (Coils)	14-3-3 protein (Pfam);14-3-3 proteins signature 2. (ProSitePatterns);14-3-3 proteins signature 1. (ProSitePatterns);14-3-3_beta_zeta (CDD);14-3-3 protein zeta signature (PRINTS)	IPR023410 (Pfam);IPR036815 (SUPERFAMILY);IPR023409 (ProSitePatterns);IPR023410 (SMART);IPR000308 (PIRSF);IPR036815 (Gene3D);IPR000308 (PRINTS)
291	320	P02775	48.51	235.2	2380700	1470000	1056500	892180	1925400	974360	52	7	7	Carbamidomethylation; TMT6plex	13894	Platelet basic protein OS=Homo sapiens OX=9606 GN=PPBP PE=1 SV=3	P02775	CXCL7_HUMAN	PPBP;CTAP3;CXCL7;SCYB7;TGB1;THBGB1;B-TG1;Beta-TG;CTAP-III;CTAPIII;LA-PF4;LDGF;MDGF;NAP-2;PBP;TC1;TC2;TGB;THBGB	9606.ENSP00000296028	hsa:5473	PF00048	antimicrobial humoral immune response mediated by antimicrobial peptide [GO:0061844]; chemokine-mediated signaling pathway [GO:0070098]; defense response to bacterium [GO:0042742]; glucose transport [GO:0015758]; G-protein coupled receptor signaling pathway [GO:0007186]; immune response [GO:0006955]; inflammatory response [GO:0006954]; killing of cells of other organism [GO:0031640]; neutrophil d…	extracellular region [GO:0005576]; extracellular space [GO:0005615]; platelet alpha granule [GO:0031091]; platelet alpha granule lumen [GO:0031093]; tertiary granule lumen [GO:1904724]	chemokine activity [GO:0008009]; CXCR chemokine receptor binding [GO:0045236]; glucose transmembrane transporter activity [GO:0005355]; growth factor activity [GO:0008083]					R-HSA-114608;R-HSA-380108;R-HSA-418594;R-HSA-6798695				111469		DIP-5913N		P02775	P02775	cd00273	IPR001089;IPR018048;IPR001811;IPR033899;IPR036048	PTHR10179	PS00471	platelet basic	C:GO:0031093; F:GO:0008083; P:GO:0007186; F:GO:0045236; P:GO:0002690; P:GO:0043312; F:GO:0008009; F:GO:0005355; P:GO:0042742; P:GO:0040007; P:GO:0042127; P:GO:0002576; C:GO:0005615; P:GO:0002523; P:GO:0051781; P:GO:0070098; P:GO:0030593; P:GO:0032496; P:GO:0015758	C:platelet alpha granule lumen; F:growth factor activity; P:G-protein coupled receptor signaling pathway; F:CXCR chemokine receptor binding; P:positive regulation of leukocyte chemotaxis; P:neutrophil degranulation; F:chemokine activity; F:glucose transmembrane transporter activity; P:defense response to bacterium; P:growth; P:regulation of cell proliferation; P:platelet degranulation; C:extracel…	SM00199 (SMART);G3DSA:2.40.50.40 (Gene3D);PR00437 (PRINTS);PS00471 (ProSitePatterns);SSF54117 (SUPERFAMILY);cd00273 (CDD);PR00436 (PRINTS);PF00048 (Pfam)	Small CXC cytokine family signature (PRINTS);Small cytokines (intercrine/chemokine) C-x-C subfamily signature. (ProSitePatterns);Chemokine_CXC (CDD);Interleukin-8 signature (PRINTS);Small cytokines (intecrine/chemokine), interleukin-8 like (Pfam)	IPR001811 (SMART);IPR001089 (PRINTS);IPR018048 (ProSitePatterns);IPR036048 (SUPERFAMILY);IPR033899 (CDD);IPR001811 (Pfam)
11	95	P01860	52.9	407.97	25857000	40124000	18688000	16378000	32991000	17538000	28	22	8	Carbamidomethylation; TMT6plex; Oxidation (M); Deamidation (NQ)	41287	Immunoglobulin heavy constant gamma 3 OS=Homo sapiens OX=9606 GN=IGHG3 PE=1 SV=2	P01860	IGHG3_HUMAN	IGHG3;IGLL5;IGL;IGLV;VL-MAR		hsa:100423062	PF07654	B cell receptor signaling pathway [GO:0050853]; complement activation [GO:0006956]; complement activation, classical pathway [GO:0006958]; defense response to bacterium [GO:0042742]; Fc-gamma receptor signaling pathway involved in phagocytosis [GO:0038096]; innate immune response [GO:0045087]; phagocytosis, engulfment [GO:0006911]; phagocytosis, recognition [GO:0006910]; positive regulation of B …	blood microparticle [GO:0072562]; external side of plasma membrane [GO:0009897]; extracellular exosome [GO:0070062]; extracellular region [GO:0005576]; extracellular space [GO:0005615]; immunoglobulin complex, circulating [GO:0042571]	antigen binding [GO:0003823]; immunoglobulin receptor binding [GO:0034987]; serine-type endopeptidase activity [GO:0004252]					R-HSA-166663;R-HSA-173623;R-HSA-2029481;R-HSA-2029482;R-HSA-2029485;R-HSA-977606								P01860			IPR007110;IPR036179;IPR013783;IPR003006;IPR003597		PS50835;PS00290	immunoglobulin heavy chain	C:GO:0009897; F:GO:0004252; P:GO:0038096; P:GO:0042742; P:GO:0001895; P:GO:0006910; C:GO:0070062; P:GO:0006911; P:GO:0050871; F:GO:0003823; P:GO:0006958; P:GO:0045087; C:GO:0042571; C:GO:0072562; C:GO:0016021; F:GO:0034987; P:GO:0050853	C:external side of plasma membrane; F:serine-type endopeptidase activity; P:Fc-gamma receptor signaling pathway involved in phagocytosis; P:defense response to bacterium; P:retina homeostasis; P:phagocytosis, recognition; C:extracellular exosome; P:phagocytosis, engulfment; P:positive regulation of B cell activation; F:antigen binding; P:complement activation, classical pathway; P:innate immune r…	PS50835 (ProSiteProfiles);cd07696 (CDD);SSF48726 (SUPERFAMILY);PS00290 (ProSitePatterns);G3DSA:2.60.40.10 (Gene3D);cd04985 (CDD);PF07654 (Pfam);SM00407 (SMART);cd05768 (CDD)	Ig-like domain profile. (ProSiteProfiles);IgC_CH3_IgAEM_CH2_IgG (CDD);Immunoglobulins and major histocompatibility complex proteins signature. (ProSitePatterns);IgC_CH1_IgAEGM (CDD);Immunoglobulin C1-set domain (Pfam);IgC_CH3_IgAGD_CH4_IgAEM (CDD)	IPR007110 (ProSiteProfiles);IPR036179 (SUPERFAMILY);IPR003006 (ProSitePatterns);IPR013783 (Gene3D);IPR003597 (Pfam);IPR003597 (SMART)
33	93	P01877	47.49	413.83	12748000	8421400	7330100	4348000	10585000	5847400	47	18	9	Carbamidomethylation; TMT6plex; Oxidation (M); Deamidation (NQ); Acetylation (Protein N-term)	36591	Immunoglobulin heavy constant alpha 2 OS=Homo sapiens OX=9606 GN=IGHA2 PE=1 SV=4	P01877	IGHA2_HUMAN	IGHA2;IGLL1;14.1;AGM2;CD179b;IGL1;IGL5;IGLJ14.1;IGLL;IGO;IGVPB;VPREB2		hsa:3543	PF07654;PF00047	antibacterial humoral response [GO:0019731]; B cell receptor signaling pathway [GO:0050853]; complement activation, classical pathway [GO:0006958]; glomerular filtration [GO:0003094]; immune response [GO:0006955]; innate immune response [GO:0045087]; leukocyte migration [GO:0050900]; phagocytosis, engulfment [GO:0006911]; phagocytosis, recognition [GO:0006910]; positive regulation of B cell activ…	blood microparticle [GO:0072562]; external side of plasma membrane [GO:0009897]; extracellular exosome [GO:0070062]; extracellular region [GO:0005576]; extracellular space [GO:0005615]; monomeric IgA immunoglobulin complex [GO:0071748]; secretory dimeric IgA immunoglobulin complex [GO:0071752]; secretory IgA immunoglobulin complex [GO:0071751]	antigen binding [GO:0003823]					R-HSA-202733;R-HSA-2168880								P01877			IPR007110;IPR036179;IPR013783;IPR003006;IPR003597;IPR013151		PS50835;PS00290	immunoglobulin alpha-2 heavy chain	P:GO:0060267; P:GO:0003094; C:GO:0009897; P:GO:0006898; P:GO:0001895; P:GO:0006910; C:GO:0070062; P:GO:0006911; P:GO:0050871; F:GO:0003823; P:GO:0006958; P:GO:0045087; C:GO:0072562; P:GO:0018298; C:GO:0071752; P:GO:0019731; C:GO:0071748; F:GO:0034987; P:GO:0050853	P:positive regulation of respiratory burst; P:glomerular filtration; C:external side of plasma membrane; P:receptor-mediated endocytosis; P:retina homeostasis; P:phagocytosis, recognition; C:extracellular exosome; P:phagocytosis, engulfment; P:positive regulation of B cell activation; F:antigen binding; P:complement activation, classical pathway; P:innate immune response; C:blood microparticle; P…	SSF48726 (SUPERFAMILY);cd04985 (CDD);cd04986 (CDD);cd05768 (CDD);SM00407 (SMART);PS00290 (ProSitePatterns);PF00047 (Pfam);G3DSA:2.60.40.10 (Gene3D);PF07654 (Pfam);PS50835 (ProSiteProfiles)	IgC_CH1_IgAEGM (CDD);IgC_CH2_IgA (CDD);IgC_CH3_IgAGD_CH4_IgAEM (CDD);Immunoglobulins and major histocompatibility complex proteins signature. (ProSitePatterns);Immunoglobulin domain (Pfam);Immunoglobulin C1-set domain (Pfam);Ig-like domain profile. (ProSiteProfiles)	IPR036179 (SUPERFAMILY);IPR003597 (SMART);IPR003006 (ProSitePatterns);IPR013151 (Pfam);IPR013783 (Gene3D);IPR003597 (Pfam);IPR007110 (ProSiteProfiles)
192	346	A0A0A0MS15	45.12	240.73	8777700	8965200	5018400	4814100	8871500	4916200	50	7	6	Carbamidomethylation; TMT6plex; Oxidation (M); Deamidation (NQ)	13056	Immunoglobulin heavy variable 3-49 OS=Homo sapiens OX=9606 GN=IGHV3-49 PE=3 SV=1	A0A0A0MS15	HV349_HUMAN	IGHV3-49		hsa:101928039	PF07686	B cell receptor signaling pathway [GO:0050853]; complement activation, classical pathway [GO:0006958]; defense response to bacterium [GO:0042742]; innate immune response [GO:0045087]; phagocytosis, engulfment [GO:0006911]; phagocytosis, recognition [GO:0006910]; positive regulation of B cell activation [GO:0050871]	blood microparticle [GO:0072562]; external side of plasma membrane [GO:0009897]; immunoglobulin complex, circulating [GO:0042571]	antigen binding [GO:0003823]; immunoglobulin receptor binding [GO:0034987]																IPR007110;IPR036179;IPR013783;IPR013106		PS50835	immunoglobulin heavy chain variable region			PF07686 (Pfam);G3DSA:2.60.40.10 (Gene3D);PS50835 (ProSiteProfiles);SM00406 (SMART);SSF48726 (SUPERFAMILY)	Immunoglobulin V-set domain (Pfam);Ig-like domain profile. (ProSiteProfiles)	IPR013106 (Pfam);IPR013783 (Gene3D);IPR007110 (ProSiteProfiles);IPR013106 (SMART);IPR036179 (SUPERFAMILY)
294	114	P26038	28.51	262.36	706220	365700	302410	296420	538630	299410	28	17	17	TMT6plex	67820	Moesin OS=Homo sapiens OX=9606 GN=MSN PE=1 SV=3	P26038	MOES_HUMAN	MSN;HEL70	9606.ENSP00000353408	hsa:4478	PF00769;PF09380;PF00373;PF09379	cellular response to testosterone stimulus [GO:0071394]; establishment of endothelial barrier [GO:0061028]; establishment of epithelial cell apical/basal polarity [GO:0045198]; gland morphogenesis [GO:0022612]; immunological synapse formation [GO:0001771]; interleukin-12-mediated signaling pathway [GO:0035722]; leukocyte cell-cell adhesion [GO:0007159]; leukocyte migration [GO:0050900]; membrane …	apical part of cell [GO:0045177]; apical plasma membrane [GO:0016324]; basolateral plasma membrane [GO:0016323]; blood microparticle [GO:0072562]; cell periphery [GO:0071944]; cell surface [GO:0009986]; cytoplasm [GO:0005737]; cytoskeleton [GO:0005856]; cytosol [GO:0005829]; extracellular exosome [GO:0070062]; extracellular space [GO:0005615]; filopodium [GO:0030175]; focal adhesion [GO:0005925];…	actin binding [GO:0003779]; cell adhesion molecule binding [GO:0050839]; double-stranded RNA binding [GO:0003725]; enzyme binding [GO:0019899]; protein kinase binding [GO:0019901]; receptor binding [GO:0005102]; structural constituent of cytoskeleton [GO:0005200]	P16070; Q5S007; Q5S006; P97820; O14745; P54274	TISSUE SPECIFICITY: In all tissues and cultured cells studied.			R-HSA-437239;R-HSA-8950505			P26038	110584		DIP-33841N		P26038	P26038	cd14473	IPR019749;IPR011174;IPR011259;IPR000798;IPR014352;IPR035963;IPR019748;IPR019747;IPR000299;IPR018979;IPR018980;IPR008954;IPR011993;IPR029071		PS00660;PS00661;PS50057	moesin	P:GO:0008360; C:GO:0043209; P:GO:1903364; F:GO:0050839; P:GO:0008361; P:GO:0007159; P:GO:0071394; C:GO:0070062; C:GO:0005925; F:GO:0003725; C:GO:0072562; P:GO:0045198; F:GO:0019901; P:GO:0007165; P:GO:0022612; F:GO:0005200; P:GO:0022614; F:GO:0005102; P:GO:0061028; P:GO:1902966; C:GO:0005634; C:GO:0031528; C:GO:0005856; C:GO:0048471; C:GO:0001931; F:GO:0003779; P:GO:0010628; C:GO:0030175; P:GO:20…	P:regulation of cell shape; C:myelin sheath; P:positive regulation of cellular protein catabolic process; F:cell adhesion molecule binding; P:regulation of cell size; P:leukocyte cell-cell adhesion; P:cellular response to testosterone stimulus; C:extracellular exosome; C:focal adhesion; F:double-stranded RNA binding; C:blood microparticle; P:establishment of epithelial cell apical/basal polarity;…	SSF47031 (SUPERFAMILY);PF00373 (Pfam);SSF54236 (SUPERFAMILY);PR00935 (PRINTS);PF09379 (Pfam);Coil (Coils);mobidb-lite (MobiDBLite);cd14473 (CDD);PF09380 (Pfam);PR00661 (PRINTS);PS00661 (ProSitePatterns);PS50057 (ProSiteProfiles);PIRSF002305 (PIRSF);cd13194 (CDD);SM01196 (SMART);G3DSA:3.10.20.90 (Gene3D);G3DSA:1.20.80.10 (Gene3D);G3DSA:1.20.5.450 (Gene3D);SSF48678 (SUPERFAMILY);SSF50729 (SUPERFAMI…	FERM central domain (Pfam);Band 4.1 protein family signature (PRINTS);FERM N-terminal domain (Pfam);consensus disorder prediction (MobiDBLite);FERM_B-lobe (CDD);FERM C-terminal PH-like domain (Pfam);ERM family signature (PRINTS);FERM domain signature 2. (ProSitePatterns);FERM domain profile. (ProSiteProfiles);FERM_C_ERM (CDD);Ezrin/radixin/moesin family (Pfam);FERM domain signature 1. (ProSitePat…	IPR035963 (SUPERFAMILY);IPR019748 (Pfam);IPR029071 (SUPERFAMILY);IPR019749 (PRINTS);IPR018979 (Pfam);IPR019748 (CDD);IPR018980 (Pfam);IPR000798 (PRINTS);IPR019747 (ProSitePatterns);IPR000299 (ProSiteProfiles);IPR011174 (PIRSF);IPR018980 (SMART);IPR014352 (Gene3D);IPR008954 (SUPERFAMILY);IPR011993 (SUPERFAMILY);IPR011259 (Pfam);IPR011993 (Gene3D);IPR019749 (SMART)
304	301	P49908	31.26	175.36	2098900	828160	821700	800890	1463500	811290	12	5	5	Carbamidomethylation; TMT6plex; Oxidation (M); Deamidation (NQ)	43174	Selenoprotein P OS=Homo sapiens OX=9606 GN=SELENOP PE=1 SV=3	P49908	SEPP1_HUMAN	SELENOP;SELP;SEPP1;SEPP;SeP	9606.ENSP00000420939	hsa:6414	PF04593;PF04592	brain development [GO:0007420]; growth [GO:0040007]; locomotory behavior [GO:0007626]; platelet degranulation [GO:0002576]; post-embryonic development [GO:0009791]; response to oxidative stress [GO:0006979]; selenium compound metabolic process [GO:0001887]; sexual reproduction [GO:0019953]	extracellular exosome [GO:0070062]; extracellular region [GO:0005576]; platelet dense granule lumen [GO:0031089]	selenium binding [GO:0008430]		TISSUE SPECIFICITY: Made in the liver and heart and secreted into the plasma. It is also found in the kidney.			R-HSA-114608				112313				P49908			IPR007671;IPR007672;IPR037941	PTHR10105		seleno P	P:GO:0002576; P:GO:0006979; C:GO:0005615; C:GO:0070062; P:GO:0007626; F:GO:0008430; P:GO:0001887; P:GO:0009791; C:GO:0031089; P:GO:0007420; P:GO:0019953; P:GO:0040007	P:platelet degranulation; P:response to oxidative stress; C:extracellular space; C:extracellular exosome; P:locomotory behavior; F:selenium binding; P:selenium compound metabolic process; P:post-embryonic development; C:platelet dense granule lumen; P:brain development; P:sexual reproduction; P:growth	PF04592 (Pfam);PF04593 (Pfam)	Selenoprotein P, N terminal region (Pfam);Selenoprotein P, C terminal region (Pfam)	IPR007671 (Pfam);IPR007672 (Pfam)
156	154	P11226	38.27	287.64	7194300	8989800	2969400	6106400	8092000	4537900	57	13	13	Carbamidomethylation; TMT6plex; Oxidation (M); Deamidation (NQ)	26144	Mannose-binding protein C OS=Homo sapiens OX=9606 GN=MBL2 PE=1 SV=2	P11226	MBL2_HUMAN	MBL2;COLEC1;MBL;HSMBPC;MBL2D;MBP;MBP-C;MBP1;MBPD	9606.ENSP00000363079	hsa:4153	PF01391;PF00059	acute-phase response [GO:0006953]; complement activation [GO:0006956]; complement activation, classical pathway [GO:0006958]; complement activation, lectin pathway [GO:0001867]; defense response to bacterium [GO:0042742]; defense response to Gram-positive bacterium [GO:0050830]; innate immune response [GO:0045087]; killing by host of symbiont cells [GO:0051873]; negative regulation of growth of s…	cell surface [GO:0009986]; collagen trimer [GO:0005581]; extracellular region [GO:0005576]; extracellular space [GO:0005615]	calcium-dependent protein binding [GO:0048306]; calcium ion binding [GO:0005509]; mannose binding [GO:0005537]; receptor binding [GO:0005102]; serine-type endopeptidase activity [GO:0004252]	Q07954; P48740-1	TISSUE SPECIFICITY: Plasma protein produced mainly in the liver. {ECO:0000269|PubMed:18006063}.			R-HSA-166662;R-HSA-166663				110323		DIP-61381N		P11226	P11226	cd03591	IPR001304;IPR016186;IPR018378;IPR008160;IPR033990;IPR016187;IPR037570	PTHR24020:SF0	PS00615;PS50041	mannan-binding lectin	P:GO:0007165; C:GO:0005581; F:GO:0004252; F:GO:0048306; P:GO:0048525; F:GO:0005102; P:GO:0006953; P:GO:0008228; C:GO:0009986; P:GO:0051873; P:GO:0006979; C:GO:0005615; F:GO:0005537; P:GO:0044130; F:GO:0005509; P:GO:0001867; P:GO:0006958; P:GO:0050766; P:GO:0050830	P:signal transduction; C:collagen trimer; F:serine-type endopeptidase activity; F:calcium-dependent protein binding; P:negative regulation of viral process; F:receptor binding; P:acute-phase response; P:opsonization; C:cell surface; P:killing by host of symbiont cells; P:response to oxidative stress; C:extracellular space; F:mannose binding; P:negative regulation of growth of symbiont in host; F:…	cd03591 (CDD);G3DSA:3.10.100.10 (Gene3D);mobidb-lite (MobiDBLite);SSF56436 (SUPERFAMILY);SSF57944 (SUPERFAMILY);PS50041 (ProSiteProfiles);PS00615 (ProSitePatterns);PF01391 (Pfam);PF00059 (Pfam);SM00034 (SMART)	CLECT_collectin_like (CDD);consensus disorder prediction (MobiDBLite);C-type lectin domain profile. (ProSiteProfiles);C-type lectin domain signature. (ProSitePatterns);Collagen triple helix repeat (20 copies) (Pfam);Lectin C-type domain (Pfam)	IPR033990 (CDD);IPR016186 (Gene3D);IPR016187 (SUPERFAMILY);IPR001304 (ProSiteProfiles);IPR018378 (ProSitePatterns);IPR008160 (Pfam);IPR001304 (Pfam);IPR001304 (SMART)
27	201	B9A064	42.58	342.74	465700000	669340000	429890000	219070000	567520000	324480000	23	14	5	TMT6plex; Deamidation (NQ)	23063	Immunoglobulin lambda-like polypeptide 5 OS=Homo sapiens OX=9606 GN=IGLL5 PE=2 SV=2	B9A064	IGLL5_HUMAN	IGLL5;IGL;IGLV;VL-MAR	9606.ENSP00000431254	hsa:100423062	PF07654	B cell receptor signaling pathway [GO:0050853]; complement activation, classical pathway [GO:0006958]; defense response to bacterium [GO:0042742]; innate immune response [GO:0045087]; phagocytosis, engulfment [GO:0006911]; phagocytosis, recognition [GO:0006910]; positive regulation of B cell activation [GO:0050871]	blood microparticle [GO:0072562]; external side of plasma membrane [GO:0009897]; extracellular exosome [GO:0070062]; immunoglobulin complex, circulating [GO:0042571]	antigen binding [GO:0003823]; immunoglobulin receptor binding [GO:0034987]		TISSUE SPECIFICITY: Contrary to IGLL1, not expressed in pre-B-cells. {ECO:0000269|PubMed:1703205, ECO:0000269|PubMed:1900243}.							1148096				B9A064	B9A064		IPR007110;IPR036179;IPR013783;IPR003006;IPR003597		PS50835;PS00290	immunoglobulin lambda-like polypeptide 5	C:GO:0009897; P:GO:0042742; P:GO:0006910; C:GO:0070062; P:GO:0006911; P:GO:0050871; F:GO:0003823; P:GO:0006958; P:GO:0045087; C:GO:0042571; C:GO:0072562; F:GO:0034987; P:GO:0050853	C:external side of plasma membrane; P:defense response to bacterium; P:phagocytosis, recognition; C:extracellular exosome; P:phagocytosis, engulfment; P:positive regulation of B cell activation; F:antigen binding; P:complement activation, classical pathway; P:innate immune response; C:immunoglobulin complex, circulating; C:blood microparticle; F:immunoglobulin receptor binding; P:B cell receptor …	PS50835 (ProSiteProfiles);G3DSA:2.60.40.10 (Gene3D);cd07699 (CDD);PF07654 (Pfam);PS00290 (ProSitePatterns);SSF48726 (SUPERFAMILY);SM00407 (SMART)	Ig-like domain profile. (ProSiteProfiles);IgC_L (CDD);Immunoglobulin C1-set domain (Pfam);Immunoglobulins and major histocompatibility complex proteins signature. (ProSitePatterns)	IPR007110 (ProSiteProfiles);IPR013783 (Gene3D);IPR003597 (Pfam);IPR003006 (ProSitePatterns);IPR036179 (SUPERFAMILY);IPR003597 (SMART)
319	143	P15144	38.65	242.76	1407100	1378300	905520	703070	1392700	804300	16	14	14	Carbamidomethylation; TMT6plex	109539	Aminopeptidase N OS=Homo sapiens OX=9606 GN=ANPEP PE=1 SV=4	P15144	AMPN_HUMAN	ANPEP;APN;CD13;PEPN;GP150;LAP1;P150	9606.ENSP00000300060	hsa:290	PF11838;PF01433	angiogenesis [GO:0001525]; cell-cell signaling [GO:0007267]; cell differentiation [GO:0030154]; neutrophil degranulation [GO:0043312]; peptide catabolic process [GO:0043171]; regulation of blood pressure [GO:0008217]; signal transduction [GO:0007165]	endoplasmic reticulum-Golgi intermediate compartment [GO:0005793]; external side of plasma membrane [GO:0009897]; extracellular exosome [GO:0070062]; extracellular space [GO:0005615]; integral component of membrane [GO:0016021]; lysosomal membrane [GO:0005765]; plasma membrane [GO:0005886]; secretory granule membrane [GO:0030667]	aminopeptidase activity [GO:0004177]; metalloaminopeptidase activity [GO:0070006]; metallopeptidase activity [GO:0008237]; peptide binding [GO:0042277]; receptor activity [GO:0004872]; virus receptor activity [GO:0001618]; zinc ion binding [GO:0008270]		TISSUE SPECIFICITY: Expressed in epithelial cells of the kidney, intestine, and respiratory tract; granulocytes, monocytes, fibroblasts, endothelial cells, cerebral pericytes at the blood-brain barrier, synaptic membranes of cells in the CNS. Also expressed in endometrial stromal cells, but not in the endometrial glandular cells. Found in the vasculature of tissues that undergo angiogenesis and i…		3.4.11.2	R-HSA-2022377;R-HSA-6798695	P15144		P15144	106787				P15144	P15144	cd09601	IPR024571;IPR034016;IPR001930;IPR014782	PTHR11533	PS00142	aminopeptidase N	F:GO:0008270; P:GO:0007165; C:GO:0009897; F:GO:0042277; C:GO:0005793; C:GO:0005765; P:GO:0006725; C:GO:0005887; C:GO:0005615; C:GO:0070062; P:GO:0043171; P:GO:0001525; C:GO:0012506; P:GO:0030154; C:GO:0005829; F:GO:0070006; F:GO:0001618; P:GO:0035814; C:GO:0031983	F:zinc ion binding; P:signal transduction; C:external side of plasma membrane; F:peptide binding; C:endoplasmic reticulum-Golgi intermediate compartment; C:lysosomal membrane; P:cellular aromatic compound metabolic process; C:integral component of plasma membrane; C:extracellular space; C:extracellular exosome; P:peptide catabolic process; P:angiogenesis; C:vesicle membrane; P:cell differentiatio…	PR00756 (PRINTS);cd09601 (CDD);Coil (Coils);mobidb-lite (MobiDBLite);G3DSA:2.60.40.1730 (Gene3D);PF11838 (Pfam);PF01433 (Pfam);SSF55486 (SUPERFAMILY);SSF63737 (SUPERFAMILY);G3DSA:1.10.390.10 (Gene3D)	Membrane alanyl dipeptidase (M1) family signature (PRINTS);M1_APN_2 (CDD);consensus disorder prediction (MobiDBLite);ERAP1-like C-terminal domain (Pfam);Peptidase family M1 domain (Pfam)	IPR014782 (PRINTS);IPR034016 (CDD);IPR024571 (Pfam);IPR014782 (Pfam)
342	824	P59666	31.13	107.54	1418900	2039600	1263700	720740	1729200	997940	27	3	3	Carbamidomethylation; TMT6plex	10245	Neutrophil defensin 3 OS=Homo sapiens OX=9606 GN=DEFA3 PE=1 SV=1	P59666	DEF3_HUMAN	DEFA3;DEF3;HNP-3;HNP3;HP-3;HP3	9606.ENSP00000328359	hsa:1668	PF00323;PF00879	antibacterial humoral response [GO:0019731]; antimicrobial humoral immune response mediated by antimicrobial peptide [GO:0061844]; antimicrobial humoral response [GO:0019730]; defense response to fungus [GO:0050832]; defense response to Gram-positive bacterium [GO:0050830]; defense response to virus [GO:0051607]; innate immune response in mucosa [GO:0002227]; intracellular estrogen receptor signa…	azurophil granule lumen [GO:0035578]; extracellular exosome [GO:0070062]; extracellular region [GO:0005576]; extracellular space [GO:0005615]; Golgi lumen [GO:0005796]	protein homodimerization activity [GO:0042803]					R-HSA-1461973;R-HSA-1462054								P59666			IPR006081;IPR016327;IPR006080;IPR002366	PTHR11876	PS00269	alpha neutrophil-specific	C:GO:0005796; P:GO:0006935; C:GO:0005615; C:GO:0070062; P:GO:0002227; P:GO:0031640; P:GO:0051607; P:GO:0019731; C:GO:0031012; P:GO:0050832; P:GO:0030520; C:GO:0035578; P:GO:0050830	C:Golgi lumen; P:chemotaxis; C:extracellular space; C:extracellular exosome; P:innate immune response in mucosa; P:killing of cells of other organism; P:defense response to virus; P:antibacterial humoral response; C:extracellular matrix; P:defense response to fungus; P:intracellular estrogen receptor signaling pathway; C:azurophil granule lumen; P:defense response to Gram-positive bacterium	PF00879 (Pfam);PIRSF001875 (PIRSF);SM00048 (SMART);SSF57392 (SUPERFAMILY);PS00269 (ProSitePatterns);PF00323 (Pfam)	Defensin propeptide (Pfam);Mammalian defensins signature. (ProSitePatterns);Mammalian defensin (Pfam)	IPR002366 (Pfam);IPR016327 (PIRSF);IPR006080 (SMART);IPR006081 (ProSitePatterns);IPR006081 (Pfam)
39	90	O43866	38.67	413.1	68400000	111680000	47415000	58688000	90038000	53056000	76	22	22	Carbamidomethylation; TMT6plex; Oxidation (M); Deamidation (NQ)	38088	CD5 antigen-like OS=Homo sapiens OX=9606 GN=CD5L PE=1 SV=1	O43866	CD5L_HUMAN	CD5L;API6;UNQ203/PRO229;AIM;CT-2;PRO229;SP-ALPHA;Spalpha;hAIM	9606.ENSP00000357156	hsa:922	PF00530	apoptotic process [GO:0006915]; cellular defense response [GO:0006968]; immune system process [GO:0002376]; inflammatory response [GO:0006954]	blood microparticle [GO:0072562]; cytoplasm [GO:0005737]; extracellular exosome [GO:0070062]; extracellular region [GO:0005576]; extracellular space [GO:0005615]; membrane [GO:0016020]	scavenger receptor activity [GO:0005044]		TISSUE SPECIFICITY: Expressed in spleen, lymph node, thymus, bone marrow, and fetal liver, but not in non-lymphoid tissues. {ECO:0000269|PubMed:9045627}.											O43866			IPR001190;IPR017448;IPR036772		PS00420;PS50287	CD5 antigen-like	P:GO:0006968; P:GO:0006954; C:GO:0070062; C:GO:0005737; P:GO:0007165; C:GO:0016020; C:GO:0072562; P:GO:0006915; F:GO:0005044; P:GO:0002376	P:cellular defense response; P:inflammatory response; C:extracellular exosome; C:cytoplasm; P:signal transduction; C:membrane; C:blood microparticle; P:apoptotic process; F:scavenger receptor activity; P:immune system process	SM00202 (SMART);SSF56487 (SUPERFAMILY);PF00530 (Pfam);G3DSA:3.10.250.10 (Gene3D);PR00258 (PRINTS);PS00420 (ProSitePatterns);G3DSA:4.10.790.10 (Gene3D);G3DSA:1.20.5.950 (Gene3D);PS50287 (ProSiteProfiles)	Scavenger receptor cysteine-rich domain (Pfam);Speract receptor signature (PRINTS);SRCR domain signature. (ProSitePatterns);SRCR domain profile. (ProSiteProfiles)	IPR017448 (SMART);IPR036772 (SUPERFAMILY);IPR001190 (Pfam);IPR036772 (Gene3D);IPR001190 (PRINTS);IPR001190 (ProSitePatterns);IPR001190 (ProSiteProfiles)
292	129	P22105	30.29	245.39	1314700	1600800	1045800	670740	1457700	858270	4	13	13	Carbamidomethylation; TMT6plex; Deamidation (NQ)	458392	Tenascin-X OS=Homo sapiens OX=9606 GN=TNXB PE=1 SV=5	P22105	TENX_HUMAN	TNXB;HXBL;TNX;TNXB1;TNXB2;XB;EDS3;TENX;TN-X;TNXBS;VUR8;XBS	9606.ENSP00000407685	hsa:7148	PF07974;PF00147;PF00041	actin cytoskeleton organization [GO:0030036]; cell adhesion [GO:0007155]; collagen fibril organization [GO:0030199]; collagen metabolic process [GO:0032963]; elastic fiber assembly [GO:0048251]	extracellular exosome [GO:0070062]; extracellular matrix [GO:0031012]; extracellular region [GO:0005576]; extracellular space [GO:0005615]; intracellular [GO:0005622]; proteinaceous extracellular matrix [GO:0005578]	heparin binding [GO:0008201]; integrin binding [GO:0005178]	Q8N9N5	TISSUE SPECIFICITY: Highly expressed in fetal adrenal, in fetal testis, fetal smooth, striated and cardiac muscle. Isoform XB-short is only expressed in the adrenal gland.			R-HSA-3000178				113001				P22105	P22105	cd00063;cd00087	IPR013032;IPR000742;IPR013111;IPR036056;IPR002181;IPR020837;IPR003961;IPR036116;IPR013783;IPR033081	PTHR19143:SF244	PS00022;PS01186;PS50026;PS00514;PS51406;PS50853	tenascin-X isoform X1	P:GO:0007160; P:GO:0016337; P:GO:0043506; C:GO:0005583; P:GO:0006641; F:GO:0005178; F:GO:0008201; C:GO:0008305; F:GO:0005201; C:GO:0005622; P:GO:0006631; C:GO:0005615; C:GO:0070062; P:GO:0048251; F:GO:0005518; P:GO:0030199; P:GO:0030036; P:GO:0032963	P:cell-matrix adhesion; P:single organismal cell-cell adhesion; P:regulation of JUN kinase activity; C:fibrillar collagen trimer; P:triglyceride metabolic process; F:integrin binding; F:heparin binding; C:integrin complex; F:extracellular matrix structural constituent; C:intracellular; P:fatty acid metabolic process; C:extracellular space; C:extracellular exosome; P:elastic fiber assembly; F:coll…	mobidb-lite (MobiDBLite);SSF49265 (SUPERFAMILY);cd00063 (CDD);cd00054 (CDD);PF00147 (Pfam);SM00186 (SMART);G3DSA:2.60.40.10 (Gene3D);SM00060 (SMART);G3DSA:2.60.40.1510 (Gene3D);G3DSA:4.10.530.10 (Gene3D);PS00514 (ProSitePatterns);PF07974 (Pfam);G3DSA:2.20.25.10 (Gene3D);PF00041 (Pfam);G3DSA:2.10.25.10 (Gene3D);PS51406 (ProSiteProfiles);SSF56496 (SUPERFAMILY);PS50853 (ProSiteProfiles);Coil (Coils)…	consensus disorder prediction (MobiDBLite);FN3 (CDD);EGF_CA (CDD);Fibrinogen beta and gamma chains, C-terminal globular domain (Pfam);Fibrinogen C-terminal domain signature. (ProSitePatterns);EGF-like domain (Pfam);Fibronectin type III domain (Pfam);Fibrinogen C-terminal domain profile. (ProSiteProfiles);Fibronectin type-III domain profile. (ProSiteProfiles);EGF-like domain profile. (ProSiteProfi…	IPR036116 (SUPERFAMILY);IPR003961 (CDD);IPR002181 (Pfam);IPR002181 (SMART);IPR013783 (Gene3D);IPR003961 (SMART);IPR014715 (Gene3D);IPR020837 (ProSitePatterns);IPR013111 (Pfam);IPR003961 (Pfam);IPR002181 (ProSiteProfiles);IPR036056 (SUPERFAMILY);IPR003961 (ProSiteProfiles);IPR000742 (ProSiteProfiles);IPR014716 (Gene3D);IPR013032 (ProSitePatterns);IPR000742 (SMART);IPR002181 (CDD)
105	24	P01833	33.71	383.89	16294000	12918000	10423000	7350500	14606000	8888600	43	24	24	Carbamidomethylation; TMT6plex; Deamidation (NQ)	83284	Polymeric immunoglobulin receptor OS=Homo sapiens OX=9606 GN=PIGR PE=1 SV=4	P01833	PIGR_HUMAN	PIGR	9606.ENSP00000348888	hsa:5284	PF07686	detection of chemical stimulus involved in sensory perception of bitter taste [GO:0001580]; epidermal growth factor receptor signaling pathway [GO:0007173]; Fc receptor signaling pathway [GO:0038093]; immunoglobulin transcytosis in epithelial cells mediated by polymeric immunoglobulin receptor [GO:0002415]; neutrophil degranulation [GO:0043312]; receptor clustering [GO:0043113]; retina homeostasi…	azurophil granule membrane [GO:0035577]; extracellular exosome [GO:0070062]; extracellular space [GO:0005615]; integral component of plasma membrane [GO:0005887]; plasma membrane [GO:0005886]; receptor complex [GO:0043235]	polymeric immunoglobulin receptor activity [GO:0001792]					R-HSA-6798695				111302				P01833			IPR007110;IPR036179;IPR013783;IPR003599;IPR013106		PS50835	Polymeric immunoglobulin receptor	C:GO:0019814; C:GO:0005887; P:GO:0001895; C:GO:0005615; C:GO:0070062; P:GO:0002415; P:GO:0007173; C:GO:0043235; P:GO:0001580; P:GO:0043113; F:GO:0001792	C:immunoglobulin complex; C:integral component of plasma membrane; P:retina homeostasis; C:extracellular space; C:extracellular exosome; P:immunoglobulin transcytosis in epithelial cells mediated by polymeric immunoglobulin receptor; P:epidermal growth factor receptor signaling pathway; C:receptor complex; P:detection of chemical stimulus involved in sensory perception of bitter taste; P:receptor…	SM00409 (SMART);G3DSA:2.60.40.10 (Gene3D);PF07686 (Pfam);SSF48726 (SUPERFAMILY);PS50835 (ProSiteProfiles);cd05716 (CDD);mobidb-lite (MobiDBLite);SM00406 (SMART)	Immunoglobulin V-set domain (Pfam);Ig-like domain profile. (ProSiteProfiles);Ig_pIgR_like (CDD);consensus disorder prediction (MobiDBLite)	IPR003599 (SMART);IPR013783 (Gene3D);IPR013106 (Pfam);IPR036179 (SUPERFAMILY);IPR007110 (ProSiteProfiles);IPR013106 (SMART)
450	415	P15924	16.03	100.21	108100	60403	55193	48280	84250	51737	1	3	3	TMT6plex; Oxidation (M)	331774	Desmoplakin OS=Homo sapiens OX=9606 GN=DSP PE=1 SV=3	P15924	DESP_HUMAN	DSP;DCWHKTA;DP	9606.ENSP00000369129	hsa:1832	PF00681	adherens junction organization [GO:0034332]; bundle of His cell-Purkinje myocyte adhesion involved in cell communication [GO:0086073]; cornification [GO:0070268]; desmosome organization [GO:0002934]; epidermis development [GO:0008544]; intermediate filament organization [GO:0045109]; keratinization [GO:0031424]; keratinocyte differentiation [GO:0030216]; neutrophil degranulation [GO:0043312]; pep…	basolateral plasma membrane [GO:0016323]; cornified envelope [GO:0001533]; desmosome [GO:0030057]; extracellular exosome [GO:0070062]; extracellular matrix [GO:0031012]; fascia adherens [GO:0005916]; ficolin-1-rich granule membrane [GO:0101003]; intercalated disc [GO:0014704]; intermediate filament [GO:0005882]; nucleus [GO:0005634]; plasma membrane [GO:0005886]	cell adhesion molecule binding [GO:0050839]; cell adhesive protein binding involved in bundle of His cell-Purkinje myocyte communication [GO:0086083]; protein binding, bridging [GO:0030674]; protein kinase C binding [GO:0005080]; RNA binding [GO:0003723]; scaffold protein binding [GO:0097110]; structural constituent of cytoskeleton [GO:0005200]; structural molecule activity [GO:0005198]	P14923; Q15691; Q13835-2	TISSUE SPECIFICITY: Isoform DPI is apparently an obligate constituent of all desmosomes. Isoform DPII resides predominantly in tissues and cells of stratified origin.			R-HSA-351906;R-HSA-6798695;R-HSA-6805567;R-HSA-6809371			P15924	108166		DIP-109N		P15924	P15924		IPR028462;IPR035915;IPR001101;IPR018159	PTHR44773	PS50002	desmoplakin isoform X1	P:GO:0034332; F:GO:0050839; P:GO:0045109; P:GO:0042060; C:GO:0070062; P:GO:0002934; F:GO:0086083; P:GO:0098911; P:GO:0071896; F:GO:0005080; C:GO:0005882; F:GO:0005200; P:GO:0003223; F:GO:0003723; C:GO:0005634; F:GO:0097110; P:GO:0030216; C:GO:0001533; C:GO:0005737; C:GO:0005916; C:GO:0030057; P:GO:0086091; P:GO:0018149; C:GO:0016323; F:GO:0030674	P:adherens junction organization; F:cell adhesion molecule binding; P:intermediate filament organization; P:wound healing; C:extracellular exosome; P:desmosome organization; F:cell adhesive protein binding involved in bundle of His cell-Purkinje myocyte communication; P:regulation of ventricular cardiac muscle cell action potential; P:protein localization to adherens junction; F:protein kinase C …	cd00176 (CDD);Coil (Coils);SSF46966 (SUPERFAMILY);G3DSA:1.20.58.60 (Gene3D);SSF75399 (SUPERFAMILY);G3DSA:1.10.287.620 (Gene3D);SM00150 (SMART);mobidb-lite (MobiDBLite);G3DSA:3.90.1290.10 (Gene3D);SM00250 (SMART);PF00681 (Pfam);G3DSA:1.20.5.340 (Gene3D);PD936484 (ProDom);G3DSA:1.20.1170.10 (Gene3D)	SPEC (CDD);consensus disorder prediction (MobiDBLite);Plectin repeat (Pfam);POLYPROTEIN GLYCOPROTEIN M G2 TRANSMEMBRANE NONSTRUCTURAL MEMBRANE CONTAINS: PRECURSOR SIGNAL (ProDom)	IPR035915 (SUPERFAMILY);IPR018159 (SMART);IPR035915 (Gene3D);IPR001101 (SMART);IPR001101 (Pfam)
381	240	P13796	13.53	138.23	244790	146190	125360	115810	195490	120580	9	5	5	TMT6plex	70289	Plastin-2 OS=Homo sapiens OX=9606 GN=LCP1 PE=1 SV=6	P13796	PLSL_HUMAN	LCP1;PLS2;CP64;HEL-S-37;L-PLASTIN;LC64P;LPL	9606.ENSP00000315757	hsa:3936	PF00307;PF13499	actin crosslink formation [GO:0051764]; actin filament bundle assembly [GO:0051017]; actin filament network formation [GO:0051639]; animal organ regeneration [GO:0031100]; cell migration [GO:0016477]; extracellular matrix disassembly [GO:0022617]; interleukin-12-mediated signaling pathway [GO:0035722]; positive regulation of podosome assembly [GO:0071803]; protein kinase A signaling [GO:0010737];…	actin cytoskeleton [GO:0015629]; actin filament [GO:0005884]; actin filament bundle [GO:0032432]; cell junction [GO:0030054]; cytoplasm [GO:0005737]; cytosol [GO:0005829]; extracellular exosome [GO:0070062]; extracellular space [GO:0005615]; filopodium [GO:0030175]; focal adhesion [GO:0005925]; phagocytic cup [GO:0001891]; plasma membrane [GO:0005886]; podosome [GO:0002102]; ruffle [GO:0001726]; …	actin binding [GO:0003779]; actin filament binding [GO:0051015]; calcium ion binding [GO:0005509]; GTPase binding [GO:0051020]; identical protein binding [GO:0042802]; integrin binding [GO:0005178]		TISSUE SPECIFICITY: Detected in intestinal microvilli, hair cell stereocilia, and fibroblast filopodia, in spleen and other lymph node-containing organs. Expressed in peripheral blood T-lymphocytes, neutrophils, monocytes, B-lymphocytes, and myeloid cells. {ECO:0000269|PubMed:3261603}.			R-HSA-8950505			P13796	110128		DIP-34767N	P13796	P13796	P13796	cd00014;cd00051	IPR001589;IPR001715;IPR036872;IPR011992;IPR018247;IPR002048		PS00019;PS00020;PS50021;PS00018;PS50222	plastin-2	P:GO:0044319; F:GO:0042802; P:GO:0022617; C:GO:0005884; P:GO:0002286; C:GO:0001891; C:GO:0002102; F:GO:0051015; C:GO:0005615; C:GO:0070062; C:GO:0005925; F:GO:0005509; F:GO:0051020; C:GO:0001725; P:GO:0010737; C:GO:0005829; C:GO:0030175; C:GO:0032587; P:GO:0033157; P:GO:0031100; P:GO:0071803; P:GO:0051017	P:wound healing, spreading of cells; F:identical protein binding; P:extracellular matrix disassembly; C:actin filament; P:T cell activation involved in immune response; C:phagocytic cup; C:podosome; F:actin filament binding; C:extracellular space; C:extracellular exosome; C:focal adhesion; F:calcium ion binding; F:GTPase binding; C:stress fiber; P:protein kinase A signaling; C:cytosol; C:filopodi…	SM00054 (SMART);PS50222 (ProSiteProfiles);G3DSA:1.10.418.10 (Gene3D);cd00051 (CDD);cd00014 (CDD);SSF47576 (SUPERFAMILY);SM00033 (SMART);PF00307 (Pfam);SSF47473 (SUPERFAMILY);G3DSA:1.10.1330.10 (Gene3D);G3DSA:1.10.238.10 (Gene3D);PS50021 (ProSiteProfiles);PS00018 (ProSitePatterns);PS00020 (ProSitePatterns);PS00019 (ProSitePatterns);PF13499 (Pfam)	EF-hand calcium-binding domain profile. (ProSiteProfiles);EFh (CDD);CH (CDD);Calponin homology (CH) domain (Pfam);Calponin homology domain profile. (ProSiteProfiles);EF-hand calcium-binding domain. (ProSitePatterns);Actinin-type actin-binding domain signature 2. (ProSitePatterns);Actinin-type actin-binding domain signature 1. (ProSitePatterns);EF-hand domain pair (Pfam)	IPR002048 (SMART);IPR002048 (ProSiteProfiles);IPR036872 (Gene3D);IPR002048 (CDD);IPR001715 (CDD);IPR036872 (SUPERFAMILY);IPR001715 (SMART);IPR001715 (Pfam);IPR011992 (SUPERFAMILY);IPR001715 (ProSiteProfiles);IPR018247 (ProSitePatterns);IPR001589 (ProSitePatterns);IPR002048 (Pfam)
130	306	A0A0B4J1V0	29.6	258.24	2767700	3005400	2422200	1177000	2886500	1799600	52	9	7	Carbamidomethylation; TMT6plex; Oxidation (M); Deamidation (NQ)	12926	Immunoglobulin heavy variable 3-15 OS=Homo sapiens OX=9606 GN=IGHV3-15 PE=3 SV=1	A0A0B4J1V0	HV315_HUMAN	IGHV3-15		hsa:101928039	PF07686	B cell receptor signaling pathway [GO:0050853]; complement activation, classical pathway [GO:0006958]; defense response to bacterium [GO:0042742]; innate immune response [GO:0045087]; phagocytosis, engulfment [GO:0006911]; phagocytosis, recognition [GO:0006910]; positive regulation of B cell activation [GO:0050871]	blood microparticle [GO:0072562]; external side of plasma membrane [GO:0009897]; immunoglobulin complex, circulating [GO:0042571]	antigen binding [GO:0003823]; immunoglobulin receptor binding [GO:0034987]																IPR007110;IPR036179;IPR013783;IPR013106		PS50835	Ig heavy chain variable region			PS50835 (ProSiteProfiles);SM00406 (SMART);cd04981 (CDD);PF07686 (Pfam);G3DSA:2.60.40.10 (Gene3D);SSF48726 (SUPERFAMILY)	Ig-like domain profile. (ProSiteProfiles);IgV_H (CDD);Immunoglobulin V-set domain (Pfam)	IPR007110 (ProSiteProfiles);IPR013106 (SMART);IPR013106 (Pfam);IPR013783 (Gene3D);IPR036179 (SUPERFAMILY)
275	269	P69891	17.83	199.4	687120	443580	323390	390840	565350	357110	33	6	4	Carbamidomethylation; TMT6plex; Deamidation (NQ)	16140	Hemoglobin subunit gamma-1 OS=Homo sapiens OX=9606 GN=HBG1 PE=1 SV=2	P69891	HBG1_HUMAN	HBG1;PRO2979;HBG2;HBG-T1;TNCY		hsa:3048	PF00042	blood coagulation [GO:0007596]	cytosol [GO:0005829]; hemoglobin complex [GO:0005833]	heme binding [GO:0020037]; iron ion binding [GO:0005506]; oxygen binding [GO:0019825]; oxygen carrier activity [GO:0005344]		TISSUE SPECIFICITY: Red blood cells.			R-HSA-983231			P69891	109297				P69891		cd08925	IPR000971;IPR009050;IPR002337		PS01033	gamma A	C:GO:0005833; F:GO:0019825; F:GO:0005515; F:GO:0005506; P:GO:0015671; C:GO:0072562; P:GO:0007596; F:GO:0005344; F:GO:0020037	C:hemoglobin complex; F:oxygen binding; F:protein binding; F:iron ion binding; P:oxygen transport; C:blood microparticle; P:blood coagulation; F:oxygen transporter activity; F:heme binding	SSF46458 (SUPERFAMILY);cd08925 (CDD);PS01033 (ProSiteProfiles);PF00042 (Pfam);PR00814 (PRINTS);G3DSA:1.10.490.10 (Gene3D)	Hb-beta_like (CDD);Globin family profile. (ProSiteProfiles);Globin (Pfam);Beta haemoglobin signature (PRINTS)	IPR009050 (SUPERFAMILY);IPR002337 (CDD);IPR000971 (ProSiteProfiles);IPR000971 (Pfam);IPR002337 (PRINTS)
10	29	P0C0L4	29.97	556.56	21836000	16887000	15904000	8642000	19367000	12303000	3	96	3	Carbamidomethylation; TMT6plex; Oxidation (M); Deamidation (NQ)	192784	Complement C4-A OS=Homo sapiens OX=9606 GN=C4A PE=1 SV=2	P0C0L4	CO4A_HUMAN	C4A;CO4;CPAMD2;C4;C4A2;C4A3;C4A4;C4A6;C4AD;C4S;RG	9606.ENSP00000396688	hsa:720	PF00207;PF07678;PF01835;PF07703;PF07677;PF01821;PF01759;PF10569	cellular protein metabolic process [GO:0044267]; complement activation [GO:0006956]; complement activation, classical pathway [GO:0006958]; inflammatory response [GO:0006954]; innate immune response [GO:0045087]; positive regulation of apoptotic cell clearance [GO:2000427]; post-translational protein modification [GO:0043687]; regulation of complement activation [GO:0030449]	axon [GO:0030424]; blood microparticle [GO:0072562]; cell junction [GO:0030054]; dendrite [GO:0030425]; endoplasmic reticulum lumen [GO:0005788]; extracellular exosome [GO:0070062]; extracellular region [GO:0005576]; extracellular space [GO:0005615]; neuronal cell body [GO:0043025]; plasma membrane [GO:0005886]; synapse [GO:0045202]	complement component C1q binding [GO:0001849]; endopeptidase inhibitor activity [GO:0004866]; serine-type endopeptidase activity [GO:0004252]		TISSUE SPECIFICITY: Complement component C4 is expressed at highest levels in the liver, at moderate levels in the adrenal cortex, adrenal medulla, thyroid gland,and the kidney, and at lowest levels in the heart, ovary, small intestine, thymus, pancreas and spleen. The extra-hepatic sites of expression may be important for the local protection and inflammatory response. {ECO:0000269|PubMed:113675…			R-HSA-166663;R-HSA-174577;R-HSA-381426;R-HSA-8957275;R-HSA-977606	P0C0L4			107181;107182				P0C0L4			IPR009048;IPR036595;IPR011626;IPR002890;IPR011625;IPR000020;IPR018081;IPR001840;IPR037569;IPR013783;IPR001599;IPR019742;IPR019565;IPR001134;IPR018933;IPR008930;IPR008993	PTHR11412:SF134	PS00477;PS01177;PS01178;PS50189	Complement component 4A (Rodgers blood group)	P:GO:0032490; F:GO:0004252; C:GO:0044216; P:GO:0008228; C:GO:0005886; P:GO:2000427; C:GO:0070062; F:GO:0004866; P:GO:0030449; P:GO:0006958; P:GO:0045087; C:GO:0072562; F:GO:0001849; F:GO:0030246	P:detection of molecule of bacterial origin; F:serine-type endopeptidase activity; C:other organism cell; P:opsonization; C:plasma membrane; P:positive regulation of apoptotic cell clearance; C:extracellular exosome; F:endopeptidase inhibitor activity; P:regulation of complement activation; P:complement activation, classical pathway; P:innate immune response; C:blood microparticle; F:complement c…	SM00104 (SMART);cd02896 (CDD);PF01821 (Pfam);SM01359 (SMART);G3DSA:1.50.10.20 (Gene3D);PF07678 (Pfam);PS00477 (ProSitePatterns);SSF50242 (SUPERFAMILY);PF07677 (Pfam);PF01835 (Pfam);G3DSA:2.40.50.120 (Gene3D);PF01759 (Pfam);SM01361 (SMART);G3DSA:2.60.40.10 (Gene3D);PR00004 (PRINTS);PS50189 (ProSiteProfiles);PF00207 (Pfam);SM01360 (SMART);PS01177 (ProSitePatterns);PF10569 (Pfam);SSF48239 (SUPERFAMI…	complement_C3_C4_C5 (CDD);Anaphylotoxin-like domain (Pfam);A-macroglobulin complement component (Pfam);Alpha-2-macroglobulin family thiolester region signature. (ProSitePatterns);A-macroglobulin receptor (Pfam);MG2 domain (Pfam);UNC-6/NTR/C345C module (Pfam);Anaphylatoxin domain signature (PRINTS);NTR domain profile. (ProSiteProfiles);Alpha-2-macroglobulin family (Pfam);Anaphylatoxin domain signa…	IPR000020 (SMART);IPR000020 (Pfam);IPR011625 (SMART);IPR011626 (Pfam);IPR019742 (ProSitePatterns);IPR008993 (SUPERFAMILY);IPR009048 (Pfam);IPR002890 (Pfam);IPR018933 (Pfam);IPR009048 (SMART);IPR013783 (Gene3D);IPR001840 (PRINTS);IPR001134 (ProSiteProfiles);IPR001599 (Pfam);IPR001599 (SMART);IPR000020 (ProSitePatterns);IPR019565 (Pfam);IPR008930 (SUPERFAMILY);IPR036595 (Gene3D);IPR018081 (SUPERFAM…
337	188	P05154	20.57	213.93	672250	567760	503010	290920	620010	396970	22	8	8	TMT6plex	45675	Plasma serine protease inhibitor OS=Homo sapiens OX=9606 GN=SERPINA5 PE=1 SV=3	P05154	IPSP_HUMAN	SERPINA5;PCI;PLANH3;PROCI;PAI-3;PAI3;PCI-B	9606.ENSP00000333203	hsa:5104	PF00079	blood coagulation [GO:0007596]; fusion of sperm to egg plasma membrane involved in single fertilization [GO:0007342]; lipid transport [GO:0006869]; negative regulation of hydrolase activity [GO:0051346]; seminal vesicle development [GO:0061107]; spermatogenesis [GO:0007283]	acrosomal membrane [GO:0002080]; external side of plasma membrane [GO:0009897]; extracellular exosome [GO:0070062]; extracellular region [GO:0005576]; extracellular space [GO:0005615]; membrane [GO:0016020]; platelet alpha granule [GO:0031091]; platelet dense tubular network [GO:0031094]; protein C inhibitor-coagulation factor V complex [GO:0097181]; protein C inhibitor-coagulation factor Xa comp…	acrosin binding [GO:0032190]; glycosaminoglycan binding [GO:0005539]; heparin binding [GO:0008201]; phosphatidylcholine binding [GO:0031210]; protease binding [GO:0002020]; retinoic acid binding [GO:0001972]; serine-type endopeptidase inhibitor activity [GO:0004867]		TISSUE SPECIFICITY: Predominantly expressed in the epithelium of seminal vesicles. Expressed in the proximal tubular epithelium of the kidney. Expressed in the superficial and more differentiated epidermal keratinocytes of the skin. Expressed in megakaryocytes and platelets. Expressed poorly in kidney tumor cells compared to non tumor kidney tissues. Expressed in spermatozoa. Present in very high…			R-HSA-140837;R-HSA-140875	P05154			111135	P05154	DIP-29869N		P05154			IPR023795;IPR023796;IPR000215;IPR036186	PTHR11461	PS00284	plasma serine protease inhibitor	C:GO:0002080; C:GO:0036030; C:GO:0009897; F:GO:0002020; F:GO:0008201; P:GO:0007596; F:GO:0032190; C:GO:0070062; F:GO:0031210; C:GO:0036027; C:GO:0036028; C:GO:0036029; C:GO:0031094; C:GO:0036024; C:GO:0031091; C:GO:0036025; C:GO:0036026; P:GO:0007283; C:GO:0097182; P:GO:0007342; C:GO:0097181; F:GO:0008233; C:GO:0097183; F:GO:0001972; P:GO:0006869; C:GO:0005615; F:GO:0004867	C:acrosomal membrane; C:protein C inhibitor-plasma kallikrein complex; C:external side of plasma membrane; F:protease binding; F:heparin binding; P:blood coagulation; F:acrosin binding; C:extracellular exosome; F:phosphatidylcholine binding; C:protein C inhibitor-PLAU complex; C:protein C inhibitor-thrombin complex; C:protein C inhibitor-KLK3 complex; C:platelet dense tubular network; C:protein C…	G3DSA:3.30.497.10 (Gene3D);SSF56574 (SUPERFAMILY);SM00093 (SMART);G3DSA:2.30.39.10 (Gene3D);cd02056 (CDD);PS00284 (ProSitePatterns);PF00079 (Pfam)	alpha-1-antitrypsin_like (CDD);Serpins signature. (ProSitePatterns);Serpin (serine protease inhibitor) (Pfam)	IPR036186 (SUPERFAMILY);IPR023796 (SMART);IPR023795 (ProSitePatterns);IPR023796 (Pfam)
329	366	P08637	21.26	171.33	1634800	973580	1003600	682920	1304200	843280	15	5	5	Carbamidomethylation; TMT6plex; Deamidation (NQ)	29089	Low affinity immunoglobulin gamma Fc region receptor III-A OS=Homo sapiens OX=9606 GN=FCGR3A PE=1 SV=2	P08637	FCG3A_HUMAN	FCGR3A;CD16A;FCG3;FCGR3;IGFR3;CD16;FCGRIII;FCR-10;FCRIII;FCRIIIA;IMD20	9606.ENSP00000356946	hsa:2214	PF13895	Fc-gamma receptor signaling pathway involved in phagocytosis [GO:0038096]; immune response [GO:0006955]; regulation of immune response [GO:0050776]	external side of plasma membrane [GO:0009897]; extracellular exosome [GO:0070062]; integral component of membrane [GO:0016021]; plasma membrane [GO:0005886]	IgG binding [GO:0019864]		TISSUE SPECIFICITY: Expressed on natural killer cells, macrophages, subpopulation of T-cells, immature thymocytes and placental trophoblasts.			R-HSA-198933;R-HSA-2029481;R-HSA-2029482;R-HSA-2029485			P08637	108508				P08637			IPR007110;IPR036179;IPR013783;IPR003599		PS50835	low affinity immunoglobulin gamma Fc region receptor III-A isoform c	C:GO:0019814; C:GO:0070062; P:GO:0006955; C:GO:0009897; C:GO:0016021; P:GO:0098779; P:GO:0002230; P:GO:0038096; F:GO:0019864; P:GO:0098792; C:GO:0031225	C:immunoglobulin complex; C:extracellular exosome; P:immune response; C:external side of plasma membrane; C:integral component of membrane; P:positive regulation of macromitophagy in response to mitochondrial depolarization; P:positive regulation of defense response to virus by host; P:Fc-gamma receptor signaling pathway involved in phagocytosis; F:IgG binding; P:xenophagy; C:anchored component o…	cd05753 (CDD);PF13895 (Pfam);G3DSA:2.60.40.10 (Gene3D);PS50835 (ProSiteProfiles);SSF48726 (SUPERFAMILY);SM00409 (SMART);cd05752 (CDD)	Ig2_FcgammaR_like (CDD);Immunoglobulin domain (Pfam);Ig-like domain profile. (ProSiteProfiles);Ig1_FcgammaR_like (CDD)	IPR007110 (Pfam);IPR013783 (Gene3D);IPR007110 (ProSiteProfiles);IPR036179 (SUPERFAMILY);IPR003599 (SMART)
290	152	P06733	14.94	244.48	206700	101130	91745	111350	153920	101550	32	11	11	Carbamidomethylation; TMT6plex; Deamidation (NQ)	47169	Alpha-enolase OS=Homo sapiens OX=9606 GN=ENO1 PE=1 SV=2	P06733	ENOA_HUMAN	ENO1;ENO1L1;MBPB1;MPB1;HEL-S-17;NNE;PPH	9606.ENSP00000234590	hsa:2023	PF00113;PF03952	canonical glycolysis [GO:0061621]; gluconeogenesis [GO:0006094]; negative regulation of cell growth [GO:0030308]; negative regulation of hypoxia-induced intrinsic apoptotic signaling pathway [GO:1903298]; negative regulation of transcription, DNA-templated [GO:0045892]; negative regulation of transcription by RNA polymerase II [GO:0000122]; positive regulation of ATP biosynthetic process [GO:2001…	cell cortex region [GO:0099738]; cell surface [GO:0009986]; cytoplasm [GO:0005737]; cytosol [GO:0005829]; extracellular exosome [GO:0070062]; extracellular space [GO:0005615]; M band [GO:0031430]; membrane [GO:0016020]; nucleus [GO:0005634]; phosphopyruvate hydratase complex [GO:0000015]; plasma membrane [GO:0005886]	cadherin binding [GO:0045296]; GTPase binding [GO:0051020]; magnesium ion binding [GO:0000287]; phosphopyruvate hydratase activity [GO:0004634]; protein homodimerization activity [GO:0042803]; RNA binding [GO:0003723]; RNA polymerase II regulatory region sequence-specific DNA binding [GO:0000977]; transcriptional repressor activity, RNA polymerase II proximal promoter sequence-specific DNA bindin…	P22303; Q60823; P12004; Q8WZ42; P63104	TISSUE SPECIFICITY: The alpha/alpha homodimer is expressed in embryo and in most adult tissues. The alpha/beta heterodimer and the beta/beta homodimer are found in striated muscle, and the alpha/gamma heterodimer and the gamma/gamma homodimer in neurons.	MetaCyc:ENSG00000074800-MONOMER	4.2.1.11	R-HSA-70171;R-HSA-70263	P06733		P06733	108338				P06733	P06733	cd03313	IPR000941;IPR036849;IPR029017;IPR034390;IPR020810;IPR020809;IPR020811	PTHR11902	PS00164	Enolase (alpha)	C:GO:0043209; P:GO:0009094; P:GO:0009615; P:GO:0006355; C:GO:0000015; F:GO:0000287; F:GO:0004634; P:GO:0000122; C:GO:0005667; F:GO:0003700; C:GO:0070062; P:GO:0000162; F:GO:0046982; P:GO:0001701; P:GO:0030308; F:GO:0051020; C:GO:0031430; P:GO:0006094; P:GO:0006571; P:GO:0061621; F:GO:0003723; C:GO:0005634; F:GO:0003677; C:GO:0005615; P:GO:0051099; F:GO:0003714; P:GO:0045892; C:GO:0019897	C:myelin sheath; P:L-phenylalanine biosynthetic process; P:response to virus; P:regulation of transcription, DNA-templated; C:phosphopyruvate hydratase complex; F:magnesium ion binding; F:phosphopyruvate hydratase activity; P:negative regulation of transcription from RNA polymerase II promoter; C:transcription factor complex; F:transcription factor activity, sequence-specific DNA binding; C:extra…	SFLDG00178 (SFLD);PF00113 (Pfam);SM01192 (SMART);Coil (Coils);PF03952 (Pfam);G3DSA:3.20.20.120 (Gene3D);SSF51604 (SUPERFAMILY);PIRSF001400 (PIRSF);MF_00318 (Hamap);PR00148 (PRINTS);SM01193 (SMART);cd03313 (CDD);SFLDS00001 (SFLD);TIGR01060 (TIGRFAM);SSF54826 (SUPERFAMILY);G3DSA:3.30.390.10 (Gene3D);SFLDF00002 (SFLD);PS00164 (ProSitePatterns)	enolase (SFLD);Enolase, C-terminal TIM barrel domain (Pfam);Enolase, N-terminal domain (Pfam);Enolase [eno]. (Hamap);Enolase signature (PRINTS);enolase (CDD);Enolase (SFLD);eno: phosphopyruvate hydratase (TIGRFAM);Enolase signature. (ProSitePatterns)	IPR000941 (SFLD);IPR020810 (Pfam);IPR020810 (SMART);IPR020811 (Pfam);IPR036849 (Gene3D);IPR036849 (SUPERFAMILY);IPR000941 (PIRSF);IPR000941 (Hamap);IPR000941 (PRINTS);IPR020811 (SMART);IPR000941 (CDD);IPR034390 (SFLD);IPR000941 (TIGRFAM);IPR029017 (SUPERFAMILY);IPR029017 (Gene3D);IPR020809 (ProSitePatterns)
334	241	Q99784	22.64	213.55	797930	811060	648330	422770	804500	535550	15	6	6	TMT6plex	55343	Noelin OS=Homo sapiens OX=9606 GN=OLFM1 PE=1 SV=4	Q99784	NOE1_HUMAN	OLFM1;NOE1;NOEL1;AMY;NOELIN1;OlfA	9606.ENSP00000252854	hsa:10439	PF12308;PF02191	atrioventricular valve formation [GO:0003190]; cardiac epithelial to mesenchymal transition [GO:0060317]; negative regulation of gene expression [GO:0010629]; nervous system development [GO:0007399]; neuronal signal transduction [GO:0023041]; positive regulation of epithelial to mesenchymal transition [GO:0010718]; positive regulation of gene expression [GO:0010628]; regulation of axon extension …	axon [GO:0030424]; axonal growth cone [GO:0044295]; cell [GO:0005623]; cell junction [GO:0030054]; endoplasmic reticulum [GO:0005783]; extracellular space [GO:0005615]; neuronal cell body [GO:0043025]; perikaryon [GO:0043204]; synapse [GO:0045202]		Q9NRI5; P50222								115706				Q99784			IPR031217;IPR022082;IPR003112;IPR011044	PTHR23192:SF34	PS00014;PS51132	noelin isoform X1	P:GO:0003190; F:GO:0009055; P:GO:0060317; C:GO:0005783; C:GO:0045202; P:GO:0022900; C:GO:0043204; F:GO:0020037; P:GO:0010718; P:GO:0010629; C:GO:0005615; P:GO:0030516; P:GO:0006118; F:GO:0005515; C:GO:0044295; F:GO:0005506; P:GO:0010628; P:GO:0023041; C:GO:0030054	P:atrioventricular valve formation; F:electron carrier activity; P:cardiac epithelial to mesenchymal transition; C:endoplasmic reticulum; C:synapse; P:electron transport chain; C:perikaryon; F:heme binding; P:positive regulation of epithelial to mesenchymal transition; P:negative regulation of gene expression; C:extracellular space; P:regulation of axon extension; P:obsolete electron transport; F…	PS51132 (ProSiteProfiles);SSF50969 (SUPERFAMILY);Coil (Coils);G3DSA:1.20.120.10 (Gene3D);PF12308 (Pfam);SM00284 (SMART);G3DSA:1.20.5.340 (Gene3D);G3DSA:2.130.10.10 (Gene3D);PF02191 (Pfam)	Olfactomedin-like domain profile. (ProSiteProfiles);Neurogenesis glycoprotein (Pfam);Olfactomedin-like domain (Pfam)	IPR003112 (ProSiteProfiles);IPR011044 (SUPERFAMILY);IPR010980 (Gene3D);IPR022082 (Pfam);IPR003112 (SMART);IPR015943 (Gene3D);IPR003112 (Pfam)
50	8	P02649	26.55	374.39	50534000	45793000	62472000	84764000	48165000	73625000	78	29	29	Carbamidomethylation; TMT6plex; Oxidation (M); Deamidation (NQ)	36154	Apolipoprotein E OS=Homo sapiens OX=9606 GN=APOE PE=1 SV=1	P02649	APOE_HUMAN	APOE;AD2;APO-E;LDLCQ5;LPG	9606.ENSP00000252486	hsa:348	PF01442	AMPA glutamate receptor clustering [GO:0097113]; amyloid precursor protein metabolic process [GO:0042982]; artery morphogenesis [GO:0048844]; cellular calcium ion homeostasis [GO:0006874]; cellular protein metabolic process [GO:0044267]; cGMP-mediated signaling [GO:0019934]; cholesterol catabolic process [GO:0006707]; cholesterol efflux [GO:0033344]; cholesterol homeostasis [GO:0042632]; choleste…	blood microparticle [GO:0072562]; chylomicron [GO:0042627]; clathrin-coated endocytic vesicle membrane [GO:0030669]; cytoplasm [GO:0005737]; dendrite [GO:0030425]; discoidal high-density lipoprotein particle [GO:0034365]; early endosome [GO:0005769]; endocytic vesicle lumen [GO:0071682]; endoplasmic reticulum [GO:0005783]; endoplasmic reticulum lumen [GO:0005788]; extracellular exosome [GO:007006…	amyloid-beta binding [GO:0001540]; antioxidant activity [GO:0016209]; cholesterol binding [GO:0015485]; cholesterol transporter activity [GO:0017127]; heparin binding [GO:0008201]; identical protein binding [GO:0042802]; lipid binding [GO:0008289]; lipid transporter activity [GO:0005319]; lipoprotein particle binding [GO:0071813]; low-density lipoprotein particle receptor binding [GO:0050750]; me…	P27958; Q16543; Q9BQ95; P00738; P01130; Q14114; P10636; Q53EL6; P50502; O75069	TISSUE SPECIFICITY: Occurs in all lipoprotein fractions in plasma. It constitutes 10-20% of very low density lipoproteins (VLDL) and 1-2% of high density lipoproteins (HDL). APOE is produced in most organs. Significant quantities are produced in liver, brain, spleen, lung, adrenal, ovary, kidney and muscle.			R-HSA-3000480;R-HSA-381426;R-HSA-8864260;R-HSA-8957275;R-HSA-8963888;R-HSA-8963901;R-HSA-8964026;R-HSA-8964058;R-HSA-975634			P02649	106845		DIP-1120N		P02649	P02649		IPR000074			apolipo E	P:GO:0007010; P:GO:1903001; P:GO:1902430; P:GO:1903002; P:GO:1902952; P:GO:0044794; P:GO:1902951; C:GO:0030425; P:GO:1902947; P:GO:0051000; P:GO:0030828; F:GO:0071813; F:GO:0070326; P:GO:0007263; P:GO:0046907; P:GO:0050728; P:GO:1901631; P:GO:0060999; P:GO:1901630; C:GO:0005886; P:GO:1901628; C:GO:0005634; P:GO:1901627; P:GO:0051651; P:GO:0045541; P:GO:0010544; P:GO:0031102; P:GO:0043407; F:GO:00…	P:cytoskeleton organization; P:negative regulation of lipid transport across blood brain barrier; P:negative regulation of beta-amyloid formation; P:positive regulation of lipid transport across blood brain barrier; P:positive regulation of dendritic spine maintenance; P:positive regulation by host of viral process; P:negative regulation of dendritic spine maintenance; C:dendrite; P:regulation of…	Coil (Coils);G3DSA:1.20.120.20 (Gene3D);PF01442 (Pfam);SSF58113 (SUPERFAMILY);PS51257 (ProSiteProfiles)	Apolipoprotein A1/A4/E domain (Pfam);Prokaryotic membrane lipoprotein lipid attachment site profile. (ProSiteProfiles)	IPR000074 (Pfam)
203	499	A0A075B6K4	20.53	190.75	6027800	2494900	4092200	9021200	4261300	6556700	29	5	3	Carbamidomethylation; TMT6plex	12441	Immunoglobulin lambda variable 3-10 OS=Homo sapiens OX=9606 GN=IGLV3-10 PE=3 SV=2	A0A075B6K4	LV310_HUMAN	IGLV3-10		hsa:102725018	PF07686	adaptive immune response [GO:0002250]; immune response [GO:0006955]; immunoglobulin production [GO:0002377]	extracellular space [GO:0005615]; plasma membrane [GO:0005886]	antigen binding [GO:0003823]																IPR007110;IPR036179;IPR013783;IPR003599;IPR013106		PS50835	immunoglobulin lambda light chain variable region			G3DSA:2.60.40.10 (Gene3D);SSF48726 (SUPERFAMILY);PF07686 (Pfam);SM00406 (SMART);PS50835 (ProSiteProfiles);SM00409 (SMART)	Immunoglobulin V-set domain (Pfam);Ig-like domain profile. (ProSiteProfiles)	IPR013783 (Gene3D);IPR036179 (SUPERFAMILY);IPR013106 (Pfam);IPR013106 (SMART);IPR007110 (ProSiteProfiles);IPR003599 (SMART)
285	11844	P01705	17.54	98.59	2002700	1904500	4169100	1860200	1953600	3014600	14	2	2	TMT6plex; Oxidation (M); Deamidation (NQ)	11893	Immunoglobulin lambda variable 2-23 OS=Homo sapiens OX=9606 GN=IGLV2-23 PE=1 SV=2	P01705	LV223_HUMAN	IGLV2-23		hsa:102725018	PF07686	complement activation [GO:0006956]; complement activation, classical pathway [GO:0006958]; Fc-epsilon receptor signaling pathway [GO:0038095]; Fc-gamma receptor signaling pathway involved in phagocytosis [GO:0038096]; immune response [GO:0006955]; leukocyte migration [GO:0050900]; receptor-mediated endocytosis [GO:0006898]; regulation of complement activation [GO:0030449]; regulation of immune re…	extracellular region [GO:0005576]; plasma membrane [GO:0005886]	antigen binding [GO:0003823]; serine-type endopeptidase activity [GO:0004252]					R-HSA-166663;R-HSA-173623;R-HSA-198933;R-HSA-202733;R-HSA-2029481;R-HSA-2029482;R-HSA-2029485;R-HSA-2168880;R-HSA-2454202;R-HSA-2730905;R-HSA-2871796;R-HSA-2871809;R-HSA-2871837;R-HSA-5690714;R-HSA-977606;R-HSA-983695											IPR007110;IPR036179;IPR013783;IPR003599;IPR013106		PS50835	immunoglobulin lambda-chain	C:GO:0009897; F:GO:0004252; P:GO:0038095; P:GO:0038096; P:GO:0006898; P:GO:0042742; P:GO:0006910; C:GO:0070062; P:GO:0006911; P:GO:0050871; F:GO:0003823; P:GO:0006958; P:GO:0045087; C:GO:0042571; C:GO:0072562; F:GO:0034987; P:GO:0050853	C:external side of plasma membrane; F:serine-type endopeptidase activity; P:Fc-epsilon receptor signaling pathway; P:Fc-gamma receptor signaling pathway involved in phagocytosis; P:receptor-mediated endocytosis; P:defense response to bacterium; P:phagocytosis, recognition; C:extracellular exosome; P:phagocytosis, engulfment; P:positive regulation of B cell activation; F:antigen binding; P:complem…	G3DSA:2.60.40.10 (Gene3D);PF07686 (Pfam);SSF48726 (SUPERFAMILY);SM00406 (SMART);PS50835 (ProSiteProfiles);mobidb-lite (MobiDBLite);SM00409 (SMART)	Immunoglobulin V-set domain (Pfam);Ig-like domain profile. (ProSiteProfiles);consensus disorder prediction (MobiDBLite)	IPR013783 (Gene3D);IPR013106 (Pfam);IPR036179 (SUPERFAMILY);IPR013106 (SMART);IPR007110 (ProSiteProfiles);IPR003599 (SMART)
123	52	Q06033	23.16	407.18	5871900	5773200	6816700	11240000	5822500	9028600	40	27	27	Carbamidomethylation; TMT6plex; Oxidation (M); Deamidation (NQ)	99849	Inter-alpha-trypsin inhibitor heavy chain H3 OS=Homo sapiens OX=9606 GN=ITIH3 PE=1 SV=2	Q06033	ITIH3_HUMAN	ITIH3;H3P;ITI-HC3;SHAP	9606.ENSP00000415769	hsa:3699	PF06668;PF08487;PF00092	hyaluronan metabolic process [GO:0030212]; platelet degranulation [GO:0002576]	extracellular exosome [GO:0070062]; extracellular region [GO:0005576]; platelet dense granule lumen [GO:0031089]	endopeptidase inhibitor activity [GO:0004866]; serine-type endopeptidase inhibitor activity [GO:0004867]					R-HSA-114608				109905				Q06033	Q06033		IPR010600;IPR013694;IPR002035;IPR036465		PS51468;PS50234	inter-alpha-trypsin inhibitor heavy chain H3	P:GO:0002576; F:GO:0004867; C:GO:0070062; C:GO:0031089; P:GO:0030212	P:platelet degranulation; F:serine-type endopeptidase inhibitor activity; C:extracellular exosome; C:platelet dense granule lumen; P:hyaluronan metabolic process	PS51468 (ProSiteProfiles);Coil (Coils);G3DSA:3.40.50.410 (Gene3D);PF00092 (Pfam);cd01461 (CDD);SM00327 (SMART);SM00609 (SMART);SSF53300 (SUPERFAMILY);PF06668 (Pfam);PF08487 (Pfam);PS50234 (ProSiteProfiles)	VIT domain profile. (ProSiteProfiles);von Willebrand factor type A domain (Pfam);vWA_interalpha_trypsin_inhibitor (CDD);Inter-alpha-trypsin inhibitor heavy chain C-terminus (Pfam);Vault protein inter-alpha-trypsin domain (Pfam);VWFA domain profile. (ProSiteProfiles)	IPR013694 (ProSiteProfiles);IPR036465 (Gene3D);IPR002035 (Pfam);IPR002035 (SMART);IPR013694 (SMART);IPR036465 (SUPERFAMILY);IPR010600 (Pfam);IPR013694 (Pfam);IPR002035 (ProSiteProfiles)
568	525	P28066	14.57	49.89	165040	138750	291340	178910	151890	235120	9	3	3	TMT6plex	26411	Proteasome subunit alpha type-5 OS=Homo sapiens OX=9606 GN=PSMA5 PE=1 SV=3	P28066	PSA5_HUMAN	PSMA5;PSC5;ZETA	9606.ENSP00000271308	hsa:5686	PF00227;PF10584	anaphase-promoting complex-dependent catabolic process [GO:0031145]; antigen processing and presentation of exogenous peptide antigen via MHC class I, TAP-dependent [GO:0002479]; Fc-epsilon receptor signaling pathway [GO:0038095]; interleukin-1-mediated signaling pathway [GO:0070498]; MAPK cascade [GO:0000165]; negative regulation of canonical Wnt signaling pathway [GO:0090090]; negative regulati…	cytosol [GO:0005829]; extracellular exosome [GO:0070062]; extracellular region [GO:0005576]; ficolin-1-rich granule lumen [GO:1904813]; nucleoplasm [GO:0005654]; nucleus [GO:0005634]; proteasome complex [GO:0000502]; proteasome core complex [GO:0005839]; proteasome core complex, alpha-subunit complex [GO:0019773]; secretory granule lumen [GO:0034774]	threonine-type endopeptidase activity [GO:0004298]	O14818	TISSUE SPECIFICITY: Expressed in fetal brain (at protein level). {ECO:0000269|PubMed:11771738}.			R-HSA-1169091;R-HSA-1234176;R-HSA-1236974;R-HSA-1236978;R-HSA-174084;R-HSA-174113;R-HSA-174154;R-HSA-174178;R-HSA-174184;R-HSA-180534;R-HSA-180585;R-HSA-187577;R-HSA-195253;R-HSA-202424;R-HSA-211733;R-HSA-2467813;R-HSA-2871837;R-HSA-349425;R-HSA-350562;R-HSA-382556;R-HSA-450408;R-HSA-4608870;R-HSA-4641257;R-HSA-4641258;R-HSA-5358346;R-HSA-5362768;R-HSA-5607761;R-HSA-5607764;R-HSA-5610780;R-HSA-56…			P28066	111659	P28066	DIP-29368N		P28066	P28066	cd03753	IPR029055;IPR023332;IPR033812;IPR000426;IPR001353		PS00388;PS51475	proteasome subunit alpha type-5	P:GO:0000209; P:GO:0038095; P:GO:0090263; P:GO:0038061; F:GO:0004298; P:GO:0043488; P:GO:0006521; C:GO:0005654; P:GO:0002223; P:GO:0090090; P:GO:0000165; P:GO:0002479; P:GO:0033209; C:GO:0070062; F:GO:0005515; C:GO:0019773; P:GO:0031145; C:GO:0005829; P:GO:0060071; P:GO:0051437; P:GO:0050852; P:GO:0051436	P:protein polyubiquitination; P:Fc-epsilon receptor signaling pathway; P:positive regulation of canonical Wnt signaling pathway; P:NIK/NF-kappaB signaling; F:threonine-type endopeptidase activity; P:regulation of mRNA stability; P:regulation of cellular amino acid metabolic process; C:nucleoplasm; P:stimulatory C-type lectin receptor signaling pathway; P:negative regulation of canonical Wnt signa…	SSF56235 (SUPERFAMILY);cd03753 (CDD);PS00388 (ProSitePatterns);PF00227 (Pfam);PS51475 (ProSiteProfiles);PF10584 (Pfam);SM00948 (SMART);G3DSA:3.60.20.10 (Gene3D)	proteasome_alpha_type_5 (CDD);Proteasome alpha-type subunits signature. (ProSitePatterns);Proteasome subunit (Pfam);Proteasome alpha-type subunit profile. (ProSiteProfiles);Proteasome subunit A N-terminal signature (Pfam)	IPR029055 (SUPERFAMILY);IPR033812 (CDD);IPR000426 (ProSitePatterns);IPR001353 (Pfam);IPR023332 (ProSiteProfiles);IPR000426 (Pfam);IPR000426 (SMART);IPR029055 (Gene3D)
122	6	P06727	30.84	363.65	13173000	10599000	15275000	22522000	11886000	18898000	77	29	29	TMT6plex; Oxidation (M); Deamidation (NQ)	45399	Apolipoprotein A-IV OS=Homo sapiens OX=9606 GN=APOA4 PE=1 SV=3	P06727	APOA4_HUMAN	APOA4	9606.ENSP00000350425	hsa:337	PF01442	cellular protein metabolic process [GO:0044267]; cholesterol biosynthetic process [GO:0006695]; cholesterol efflux [GO:0033344]; cholesterol homeostasis [GO:0042632]; cholesterol metabolic process [GO:0008203]; chylomicron assembly [GO:0034378]; chylomicron remodeling [GO:0034371]; high-density lipoprotein particle assembly [GO:0034380]; high-density lipoprotein particle remodeling [GO:0034375]; …	blood microparticle [GO:0072562]; chylomicron [GO:0042627]; cytosol [GO:0005829]; early endosome [GO:0005769]; endoplasmic reticulum lumen [GO:0005788]; extracellular exosome [GO:0070062]; extracellular matrix [GO:0031012]; extracellular region [GO:0005576]; extracellular space [GO:0005615]; high-density lipoprotein particle [GO:0034364]; very-low-density lipoprotein particle [GO:0034361]	antioxidant activity [GO:0016209]; cholesterol binding [GO:0015485]; cholesterol transporter activity [GO:0017127]; copper ion binding [GO:0005507]; identical protein binding [GO:0042802]; lipid binding [GO:0008289]; lipid transporter activity [GO:0005319]; phosphatidylcholine binding [GO:0031210]; phosphatidylcholine-sterol O-acyltransferase activator activity [GO:0060228]; protein homodimerizat…	Itself; P20393	TISSUE SPECIFICITY: Synthesized primarily in the intestine and secreted in plasma.			R-HSA-8963888;R-HSA-8963889;R-HSA-8963901;R-HSA-975634;R-HSA-977225						DIP-38333N		P06727			IPR000074			apolipo A-IV	P:GO:0034372; P:GO:0034371; F:GO:0016209; P:GO:0034375; F:GO:0060228; P:GO:0006982; P:GO:0042158; P:GO:0042632; P:GO:0007159; P:GO:0045723; C:GO:0005788; C:GO:0005769; C:GO:0070062; P:GO:0001523; F:GO:0005507; P:GO:0043691; P:GO:0044240; C:GO:0072562; C:GO:0005829; P:GO:0034445; F:GO:0031210; P:GO:0010898; P:GO:0070328; P:GO:0030300; F:GO:0017127; P:GO:0010873; P:GO:0051006; P:GO:0035634; C:GO:00…	P:very-low-density lipoprotein particle remodeling; P:chylomicron remodeling; F:antioxidant activity; P:high-density lipoprotein particle remodeling; F:phosphatidylcholine-sterol O-acyltransferase activator activity; P:response to lipid hydroperoxide; P:lipoprotein biosynthetic process; P:cholesterol homeostasis; P:leukocyte cell-cell adhesion; P:positive regulation of fatty acid biosynthetic pro…	SSF58113 (SUPERFAMILY);Coil (Coils);G3DSA:1.10.1440.10 (Gene3D);mobidb-lite (MobiDBLite);PF01442 (Pfam);G3DSA:1.20.5.20 (Gene3D)	consensus disorder prediction (MobiDBLite);Apolipoprotein A1/A4/E domain (Pfam)	IPR000074 (Pfam)
129	493	P02654	25.68	176.73	27416000	20612000	24823000	51982000	24014000	38402000	37	6	6	TMT6plex; Deamidation (NQ)	9332	Apolipoprotein C-I OS=Homo sapiens OX=9606 GN=APOC1 PE=1 SV=1	P02654	APOC1_HUMAN	APOC1;Apo-CI;ApoC-I;apo-CIB;apoC-IB	9606.ENSP00000252491	hsa:341	PF04691	cholesterol efflux [GO:0033344]; cholesterol metabolic process [GO:0008203]; chylomicron remnant clearance [GO:0034382]; high-density lipoprotein particle remodeling [GO:0034375]; lipid metabolic process [GO:0006629]; lipoprotein metabolic process [GO:0042157]; negative regulation of cholesterol transport [GO:0032375]; negative regulation of fatty acid biosynthetic process [GO:0045717]; negative …	chylomicron [GO:0042627]; endoplasmic reticulum [GO:0005783]; extracellular exosome [GO:0070062]; extracellular region [GO:0005576]; high-density lipoprotein particle [GO:0034364]; very-low-density lipoprotein particle [GO:0034361]	fatty acid binding [GO:0005504]; lipase inhibitor activity [GO:0055102]; phosphatidylcholine binding [GO:0031210]; phosphatidylcholine-sterol O-acyltransferase activator activity [GO:0060228]; phospholipase inhibitor activity [GO:0004859]		TISSUE SPECIFICITY: Synthesized mainly in liver and to a minor degree in intestine. Also found in the lung and spleen. {ECO:0000269|PubMed:2835369}.			R-HSA-8866423;R-HSA-8964046				106838				P02654	P02654		IPR006781	PTHR16565		apolipo C-I	C:GO:0034361; P:GO:0045717; P:GO:0034382; C:GO:0042627; C:GO:0034364; P:GO:0034375; F:GO:0060228; P:GO:0008203; P:GO:0006641; C:GO:0005783; P:GO:0042157; P:GO:0010916; P:GO:0051005; C:GO:0070062; F:GO:0005504; P:GO:0010900; F:GO:0004859; P:GO:0034379; P:GO:0032375; P:GO:0033344; F:GO:0031210; P:GO:0048261; P:GO:0010873; P:GO:0033700	C:very-low-density lipoprotein particle; P:negative regulation of fatty acid biosynthetic process; P:chylomicron remnant clearance; C:chylomicron; C:high-density lipoprotein particle; P:high-density lipoprotein particle remodeling; F:phosphatidylcholine-sterol O-acyltransferase activator activity; P:cholesterol metabolic process; P:triglyceride metabolic process; C:endoplasmic reticulum; P:lipopr…	G3DSA:4.10.260.30 (Gene3D);PF04691 (Pfam)	Apolipoprotein C-I (ApoC-1) (Pfam)	IPR006781 (Pfam)
371	353	P49913	24.59	174.01	222050	174720	198780	437920	198390	318350	26	5	5	Carbamidomethylation; TMT6plex	19301	Cathelicidin antimicrobial peptide OS=Homo sapiens OX=9606 GN=CAMP PE=1 SV=1	P49913	CAMP_HUMAN	CAMP;CAP18;FALL39;HSD26;CAP-18;CRAMP;FALL-39;LL37	9606.ENSP00000458149	hsa:820	PF12153	antibacterial humoral response [GO:0019731]; antifungal humoral response [GO:0019732]; antimicrobial humoral immune response mediated by antimicrobial peptide [GO:0061844]; antimicrobial humoral response [GO:0019730]; chronic inflammatory response [GO:0002544]; cytolysis by host of symbiont cells [GO:0051838]; defense response to bacterium [GO:0042742]; defense response to Gram-negative bacterium…	extracellular exosome [GO:0070062]; extracellular region [GO:0005576]; extracellular space [GO:0005615]; intracellular [GO:0005622]; specific granule [GO:0042581]; specific granule lumen [GO:0035580]; tertiary granule lumen [GO:1904724]		P08069	TISSUE SPECIFICITY: Expressed in bone marrow and testis and neutrophils.			R-HSA-6798695;R-HSA-6803157			P49913	107270				P49913			IPR001894;IPR018216;IPR022746	PTHR10206	PS00946;PS00947	cathelicidin antimicrobial peptide	P:GO:0008284; C:GO:0042995; P:GO:0045766; P:GO:0044140; C:GO:0070062; P:GO:0071354; C:GO:0042581; P:GO:0071356; P:GO:0050830; P:GO:0050829; P:GO:0045454; P:GO:0051873; P:GO:0002544; C:GO:0005615; F:GO:0005515; P:GO:0002227; P:GO:0071222; P:GO:0001878; C:GO:0005618; P:GO:0001934; C:GO:0016021; P:GO:0071347; P:GO:0019731; P:GO:0071224; P:GO:2000484; P:GO:0019732	P:positive regulation of cell proliferation; C:cell projection; P:positive regulation of angiogenesis; P:negative regulation of growth of symbiont on or near host surface; C:extracellular exosome; P:cellular response to interleukin-6; C:specific granule; P:cellular response to tumor necrosis factor; P:defense response to Gram-positive bacterium; P:defense response to Gram-negative bacterium; P:ce…	PF12153 (Pfam);SSF54403 (SUPERFAMILY);PS00946 (ProSitePatterns);PF00666 (Pfam);PS00947 (ProSitePatterns);PD001838 (ProDom);G3DSA:3.10.450.10 (Gene3D)	LPS binding domain of CAP18 (C terminal) (Pfam);Cathelicidins signature 1. (ProSitePatterns);Cathelicidin (Pfam);Cathelicidins signature 2. (ProSitePatterns);ANTIMICROBIAL ANTIBIOTIC PRECURSOR PYRROLIDONE SIGNAL ACID CARBOXYLIC PEPTIDE ANTIBACTERIAL MYELOID (ProDom)	IPR022746 (Pfam);IPR018216 (ProSitePatterns)
154	65	P04275	35.4	425.75	5166300	5102700	6804200	10172000	5134500	8488100	24	54	54	Carbamidomethylation; TMT6plex; Deamidation (NQ)	309262	von Willebrand factor OS=Homo sapiens OX=9606 GN=VWF PE=1 SV=4	P04275	VWF_HUMAN	VWF;F8VWF;VWD	9606.ENSP00000261405	hsa:7450	PF08742;PF01826;PF00092;PF16164;PF00093;PF00094	blood coagulation [GO:0007596]; blood coagulation, intrinsic pathway [GO:0007597]; cell adhesion [GO:0007155]; cell-substrate adhesion [GO:0031589]; extracellular matrix organization [GO:0030198]; hemostasis [GO:0007599]; platelet activation [GO:0030168]; platelet degranulation [GO:0002576]; protein homooligomerization [GO:0051260]; response to wounding [GO:0009611]	endoplasmic reticulum [GO:0005783]; extracellular exosome [GO:0070062]; extracellular matrix [GO:0031012]; extracellular region [GO:0005576]; platelet alpha granule [GO:0031091]; platelet alpha granule lumen [GO:0031093]; proteinaceous extracellular matrix [GO:0005578]; Weibel-Palade body [GO:0033093]	chaperone binding [GO:0051087]; collagen binding [GO:0005518]; identical protein binding [GO:0042802]; immunoglobulin binding [GO:0019865]; integrin binding [GO:0005178]; protease binding [GO:0002020]; protein homodimerization activity [GO:0042803]; protein N-terminus binding [GO:0047485]	Itself; Q76LX8; P07359; Q96CV9	TISSUE SPECIFICITY: Plasma.			R-HSA-114608;R-HSA-140837;R-HSA-216083;R-HSA-354192;R-HSA-354194;R-HSA-372708;R-HSA-430116;R-HSA-5674135;R-HSA-6802946;R-HSA-6802948;R-HSA-6802949;R-HSA-6802952;R-HSA-6802955;R-HSA-75892;R-HSA-76009			P04275	113289	P04275	DIP-29667N	P04275	P04275	P04275		IPR006207;IPR036084;IPR002919;IPR014853;IPR037578;IPR032361;IPR002035;IPR001007;IPR001846;IPR036465	PTHR11339:SF361	PS01185;PS01225;PS50234;PS01208;PS50184;PS51233	von Willebrand factor	C:GO:0019814; C:GO:0031093; C:GO:0033093; F:GO:0042803; P:GO:0007165; C:GO:0005581; P:GO:0007597; P:GO:0051260; C:GO:0005783; F:GO:0002020; F:GO:0005178; C:GO:0008305; C:GO:0005578; P:GO:0002576; C:GO:0070062; F:GO:0005518; F:GO:0047485; F:GO:0051087; P:GO:0030198; F:GO:0001948; P:GO:0035902; F:GO:0019865; P:GO:0031589; P:GO:0030168	C:immunoglobulin complex; C:platelet alpha granule lumen; C:Weibel-Palade body; F:protein homodimerization activity; P:signal transduction; C:collagen trimer; P:blood coagulation, intrinsic pathway; P:protein homooligomerization; C:endoplasmic reticulum; F:protease binding; F:integrin binding; C:integrin complex; C:proteinaceous extracellular matrix; P:platelet degranulation; C:extracellular exos…	cd01450 (CDD);SM00214 (SMART);SSF57567 (SUPERFAMILY);PS01185 (ProSitePatterns);SM00041 (SMART);PF00092 (Pfam);PF00093 (Pfam);G3DSA:3.40.50.410 (Gene3D);PS50234 (ProSiteProfiles);SSF57603 (SUPERFAMILY);G3DSA:2.10.70.10 (Gene3D);PIRSF002495 (PIRSF);SSF53300 (SUPERFAMILY);PS51233 (ProSiteProfiles);PF00094 (Pfam);PS50184 (ProSiteProfiles);SM00327 (SMART);SM00215 (SMART);PF01826 (Pfam);PS01225 (ProSit…	vWFA_subfamily_ECM (CDD);C-terminal cystine knot signature. (ProSitePatterns);von Willebrand factor type A domain (Pfam);von Willebrand factor type C domain (Pfam);VWFA domain profile. (ProSiteProfiles);VWFD domain profile. (ProSiteProfiles);von Willebrand factor type D domain (Pfam);VWFC domain profile. (ProSiteProfiles);Trypsin Inhibitor like cysteine rich domain (Pfam);C-terminal cystine knot …	IPR001007 (SMART);IPR036084 (SUPERFAMILY);IPR006207 (ProSitePatterns);IPR006207 (SMART);IPR002035 (Pfam);IPR001007 (Pfam);IPR036465 (Gene3D);IPR002035 (ProSiteProfiles);IPR036465 (SUPERFAMILY);IPR001846 (ProSiteProfiles);IPR001846 (Pfam);IPR001007 (ProSiteProfiles);IPR002035 (SMART);IPR002919 (Pfam);IPR006207 (ProSiteProfiles);IPR032361 (Pfam);IPR014853 (SMART);IPR014853 (Pfam);IPR001007 (ProSite…
286	501	A0A0B4J1Y8	32.05	168.44	5480100	4029500	12505000	3566700	4754800	8035900	24	4	3	TMT6plex	13024	Immunoglobulin lambda variable 9-49 OS=Homo sapiens OX=9606 GN=IGLV9-49 PE=1 SV=1	A0A0B4J1Y8	LV949_HUMAN	IGLV9-49;VPREB1;CD179a;IGI;IGVPB;VPREB		hsa:7441	PF07686	adaptive immune response [GO:0002250]; immune response [GO:0006955]; immunoglobulin production [GO:0002377]	extracellular space [GO:0005615]; plasma membrane [GO:0005886]	antigen binding [GO:0003823]																IPR007110;IPR036179;IPR013783;IPR003599;IPR003598;IPR013106		PS50835	immunoglobulin light chain variable			SM00406 (SMART);SM00408 (SMART);PF07686 (Pfam);PS50835 (ProSiteProfiles);SSF48726 (SUPERFAMILY);G3DSA:2.60.40.10 (Gene3D);SM00409 (SMART)	Immunoglobulin V-set domain (Pfam);Ig-like domain profile. (ProSiteProfiles)	IPR013106 (SMART);IPR003598 (SMART);IPR013106 (Pfam);IPR007110 (ProSiteProfiles);IPR036179 (SUPERFAMILY);IPR013783 (Gene3D);IPR003599 (SMART)
210	20	P12814	33.88	356.03	2754900	3964700	8957200	2361900	3362500	5714600	29	30	20	Carbamidomethylation; TMT6plex	103058	Alpha-actinin-1 OS=Homo sapiens OX=9606 GN=ACTN1 PE=1 SV=2	P12814	ACTN1_HUMAN	ACTN1;BDPLT15	9606.ENSP00000377941	hsa:87	PF00307;PF08726;PF00435	actin crosslink formation [GO:0051764]; actin filament bundle assembly [GO:0051017]; actin filament network formation [GO:0051639]; actin filament organization [GO:0007015]; focal adhesion assembly [GO:0048041]; negative regulation of cellular component movement [GO:0051271]; platelet degranulation [GO:0002576]; platelet formation [GO:0030220]; platelet morphogenesis [GO:0036344]; regulation of a…	brush border [GO:0005903]; cell-cell junction [GO:0005911]; cell projection [GO:0042995]; cytoplasm [GO:0005737]; cytosol [GO:0005829]; extracellular exosome [GO:0070062]; extracellular region [GO:0005576]; extracellular space [GO:0005615]; fascia adherens [GO:0005916]; focal adhesion [GO:0005925]; intracellular [GO:0005622]; plasma membrane [GO:0005886]; platelet alpha granule lumen [GO:0031093]…	actin filament binding [GO:0051015]; calcium ion binding [GO:0005509]; double-stranded RNA binding [GO:0003725]; integrin binding [GO:0005178]; ion channel binding [GO:0044325]; ligand-dependent nuclear receptor transcription coactivator activity [GO:0030374]; protein homodimerization activity [GO:0042803]; vinculin binding [GO:0017166]	B2R8Y4; P27958; P35609; Q08043; Q9UQM7; P63172; P05198; Q7L775; Q8NC69; Q8IY33; A0A0S2Z4Y0; Q9NP98; Q9NPC6; P00973; P00973-2; Q8NA61; P12931; Q8VC66; Q8WZ42				R-HSA-114608;R-HSA-3000170;R-HSA-373753;R-HSA-446388			P12814	106602	P12814	DIP-33184N		P12814	P12814	cd00014;cd00051	IPR001589;IPR026921;IPR001715;IPR036872;IPR011992;IPR014837;IPR018247;IPR002048;IPR018159;IPR002017	PTHR43947:SF3	PS00019;PS00020;PS50021;PS00018;PS50222	alpha-actinin-1 isoform X2	C:GO:0016328; C:GO:0008305; C:GO:0005667; P:GO:0051764; C:GO:0005903; F:GO:0003725; C:GO:0042383; F:GO:0005509; P:GO:0030220; C:GO:0005829; P:GO:0048041; P:GO:0070527; C:GO:0030027; P:GO:0045214; P:GO:0042981; C:GO:0005884; F:GO:0044325; F:GO:0005523; F:GO:0051015; C:GO:0030018; C:GO:0005916; C:GO:0005915; F:GO:0030374; C:GO:0031143; P:GO:0051017; P:GO:0051271; F:GO:0051393; P:GO:0045893; F:GO:00…	C:lateral plasma membrane; C:integrin complex; C:transcription factor complex; P:actin crosslink formation; C:brush border; F:double-stranded RNA binding; C:sarcolemma; F:calcium ion binding; P:platelet formation; C:cytosol; P:focal adhesion assembly; P:platelet aggregation; C:lamellipodium; P:sarcomere organization; P:regulation of apoptotic process; C:actin filament; F:ion channel binding; F:tr…	SSF47576 (SUPERFAMILY);cd00176 (CDD);G3DSA:1.10.238.10 (Gene3D);PS00019 (ProSitePatterns);G3DSA:1.20.58.60 (Gene3D);SSF47473 (SUPERFAMILY);Coil (Coils);SSF46966 (SUPERFAMILY);PF00435 (Pfam);PS50021 (ProSiteProfiles);SM01184 (SMART);PS00020 (ProSitePatterns);SM00033 (SMART);SM00054 (SMART);cd00014 (CDD);PS00018 (ProSitePatterns);G3DSA:1.10.418.10 (Gene3D);SM00150 (SMART);PF00307 (Pfam);cd00051 (CD…	SPEC (CDD);Actinin-type actin-binding domain signature 1. (ProSitePatterns);Spectrin repeat (Pfam);Calponin homology domain profile. (ProSiteProfiles);Actinin-type actin-binding domain signature 2. (ProSitePatterns);CH (CDD);EF-hand calcium-binding domain. (ProSitePatterns);Calponin homology (CH) domain (Pfam);EFh (CDD);Ca2+ insensitive EF hand (Pfam);EF-hand calcium-binding domain profile. (ProS…	IPR036872 (SUPERFAMILY);IPR001589 (ProSitePatterns);IPR011992 (SUPERFAMILY);IPR002017 (Pfam);IPR001715 (ProSiteProfiles);IPR001715 (SMART);IPR002048 (SMART);IPR001715 (CDD);IPR018247 (ProSitePatterns);IPR036872 (Gene3D);IPR018159 (SMART);IPR001715 (Pfam);IPR002048 (CDD);IPR014837 (Pfam);IPR002048 (ProSiteProfiles)
230	70	P04040	34.39	319.19	2247900	2092600	5960100	1430700	2170300	3695400	42	19	19	Carbamidomethylation; TMT6plex; Deamidation (NQ)	59756	Catalase OS=Homo sapiens OX=9606 GN=CAT PE=1 SV=3	P04040	CATA_HUMAN	CAT	9606.ENSP00000241052	hsa:847	PF00199;PF06628	aerobic respiration [GO:0009060]; aging [GO:0007568]; cellular response to growth factor stimulus [GO:0071363]; cellular response to oxidative stress [GO:0034599]; cholesterol metabolic process [GO:0008203]; hemoglobin metabolic process [GO:0020027]; hydrogen peroxide catabolic process [GO:0042744]; negative regulation of apoptotic process [GO:0043066]; negative regulation of NF-kappaB transcript…	cytosol [GO:0005829]; endoplasmic reticulum [GO:0005783]; extracellular exosome [GO:0070062]; extracellular region [GO:0005576]; ficolin-1-rich granule lumen [GO:1904813]; focal adhesion [GO:0005925]; Golgi apparatus [GO:0005794]; intracellular membrane-bounded organelle [GO:0043231]; lysosome [GO:0005764]; membrane [GO:0016020]; mitochondrial intermembrane space [GO:0005758]; mitochondrion [GO:0…	aminoacylase activity [GO:0004046]; antioxidant activity [GO:0016209]; catalase activity [GO:0004096]; enzyme binding [GO:0019899]; heme binding [GO:0020037]; metal ion binding [GO:0046872]; NADP binding [GO:0050661]; oxidoreductase activity, acting on peroxide as acceptor [GO:0016684]; protein homodimerization activity [GO:0042803]; receptor binding [GO:0005102]	Q06124		MetaCyc:MONOMER66-341	1.11.1.6	R-HSA-3299685;R-HSA-6798695	P04040		P04040	107297			P04040	P04040	P04040		IPR018028;IPR024708;IPR024711;IPR011614;IPR037060;IPR002226;IPR010582;IPR020835	PTHR11465	PS00437;PS00438;PS51402	catalase	P:GO:0055093; P:GO:0014068; P:GO:0006641; C:GO:0005794; P:GO:0006568; P:GO:0051092; P:GO:0020027; P:GO:0001666; P:GO:0051289; C:GO:0005829; P:GO:0015947; P:GO:0014854; P:GO:0080184; P:GO:0032088; P:GO:0010193; P:GO:0009642; P:GO:0042542; C:GO:0005886; C:GO:0005764; P:GO:0042744; C:GO:0005758; F:GO:0046872; P:GO:0006804; P:GO:0071363; P:GO:0032355; P:GO:0014823; P:GO:0009650; P:GO:0008203; F:GO:00…	P:response to hyperoxia; P:positive regulation of phosphatidylinositol 3-kinase signaling; P:triglyceride metabolic process; C:Golgi apparatus; P:tryptophan metabolic process; P:positive regulation of NF-kappaB transcription factor activity; P:hemoglobin metabolic process; P:response to hypoxia; P:protein homotetramerization; C:cytosol; P:methane metabolic process; P:response to inactivity; P:res…	PF00199 (Pfam);PIRSF038928 (PIRSF);G3DSA:2.40.180.10 (Gene3D);SSF56634 (SUPERFAMILY);PF06628 (Pfam);PR00067 (PRINTS);cd08156 (CDD);PS51402 (ProSiteProfiles);PS00437 (ProSitePatterns);SM01060 (SMART);PS00438 (ProSitePatterns)	Catalase (Pfam);Catalase-related immune-responsive (Pfam);Catalase signature (PRINTS);catalase_clade_3 (CDD);catalase family profile. (ProSiteProfiles);Catalase proximal heme-ligand signature. (ProSitePatterns);Catalase proximal active site signature. (ProSitePatterns)	IPR011614 (Pfam);IPR024711 (PIRSF);IPR037060 (Gene3D);IPR020835 (SUPERFAMILY);IPR010582 (Pfam);IPR018028 (PRINTS);IPR018028 (ProSiteProfiles);IPR002226 (ProSitePatterns);IPR011614 (SMART);IPR024708 (ProSitePatterns)
258	137	Q96KN2	28.86	264.09	1386400	1781100	2523700	2860800	1583700	2692300	25	12	12	TMT6plex	56706	Beta-Ala-His dipeptidase OS=Homo sapiens OX=9606 GN=CNDP1 PE=1 SV=4	Q96KN2	CNDP1_HUMAN	CNDP1;CN1;CPGL2;UNQ1915/PRO4380;HsT2308	9606.ENSP00000351682	hsa:84735	PF07687;PF01546	proteolysis [GO:0006508]; regulation of cellular protein metabolic process [GO:0032268]	cytosol [GO:0005829]; extracellular region [GO:0005576]	carboxypeptidase activity [GO:0004180]; dipeptidase activity [GO:0016805]; metal ion binding [GO:0046872]; metallopeptidase activity [GO:0008237]		TISSUE SPECIFICITY: Found in serum and adult nervous central system. Absent in serum from patients with homocarnosinosis. {ECO:0000269|PubMed:12473676, ECO:0000269|PubMed:6616870}.	MetaCyc:HS07681-MONOMER	3.4.13.20		Q96KN2			124230						cd05676	IPR001261;IPR017153;IPR002933;IPR011650		PS00759	Beta-Ala-His dipeptidase	F:GO:0004180; F:GO:0046872; F:GO:0016805; P:GO:0006508; C:GO:0005829; P:GO:0032268; C:GO:0005576; F:GO:0034701; F:GO:0008237	F:carboxypeptidase activity; F:metal ion binding; F:dipeptidase activity; P:proteolysis; C:cytosol; P:regulation of cellular protein metabolic process; C:extracellular region; F:tripeptidase activity; F:metallopeptidase activity	PF07687 (Pfam);PF01546 (Pfam);cd05676 (CDD);SSF53187 (SUPERFAMILY);G3DSA:3.40.630.10 (Gene3D);PS00759 (ProSitePatterns);G3DSA:3.30.70.360 (Gene3D);PIRSF037242 (PIRSF)	Peptidase dimerisation domain (Pfam);Peptidase family M20/M25/M40 (Pfam);M20_dipept_like_CNDP (CDD);ArgE / dapE / ACY1 / CPG2 / yscS family signature 2. (ProSitePatterns)	IPR011650 (Pfam);IPR002933 (Pfam);IPR017153 (CDD);IPR001261 (ProSitePatterns);IPR017153 (PIRSF)
190	440	P07477	31.73	134.21	2937300	3167600	3587800	6887000	3052500	5237400	12	3	2	TMT6plex; Oxidation (M); Deamidation (NQ)	26558	Trypsin-1 OS=Homo sapiens OX=9606 GN=PRSS1 PE=1 SV=1	P07477	TRY1_HUMAN	PRSS1;TRP1;TRY1;TRYP1;TRY4	9606.ENSP00000308720	hsa:5644	PF00089	cobalamin metabolic process [GO:0009235]; digestion [GO:0007586]; extracellular matrix disassembly [GO:0022617]	blood microparticle [GO:0072562]; extracellular exosome [GO:0070062]; extracellular region [GO:0005576]	metal ion binding [GO:0046872]; serine-type endopeptidase activity [GO:0004252]; serine-type peptidase activity [GO:0008236]					R-HSA-1592389;R-HSA-196741				111626				P07477	P07477	cd00190	IPR009003;IPR001314;IPR001254;IPR018114;IPR033116		PS50240;PS00134;PS00135	trypsin-1 isoform X1	C:GO:0070062; F:GO:0046872; P:GO:0022617; C:GO:0072562; P:GO:0006508; F:GO:0004252; P:GO:0007586; P:GO:0009235	C:extracellular exosome; F:metal ion binding; P:extracellular matrix disassembly; C:blood microparticle; P:proteolysis; F:serine-type endopeptidase activity; P:digestion; P:cobalamin metabolic process	PF00089 (Pfam);PR00722 (PRINTS);PS00134 (ProSitePatterns);PS50240 (ProSiteProfiles);G3DSA:2.40.10.10 (Gene3D);cd00190 (CDD);PS00135 (ProSitePatterns);SSF50494 (SUPERFAMILY);SM00020 (SMART)	Trypsin (Pfam);Chymotrypsin serine protease family (S1) signature (PRINTS);Serine proteases, trypsin family, histidine active site. (ProSitePatterns);Serine proteases, trypsin domain profile. (ProSiteProfiles);Tryp_SPc (CDD);Serine proteases, trypsin family, serine active site. (ProSitePatterns)	IPR001254 (Pfam);IPR001314 (PRINTS);IPR018114 (ProSitePatterns);IPR001254 (ProSiteProfiles);IPR001254 (CDD);IPR033116 (ProSitePatterns);IPR009003 (SUPERFAMILY);IPR001254 (SMART)
444	508	P60900	22.12	111.21	176020	143470	343520	209040	159750	276280	15	3	3	Carbamidomethylation; TMT6plex	27399	Proteasome subunit alpha type-6 OS=Homo sapiens OX=9606 GN=PSMA6 PE=1 SV=1	P60900	PSA6_HUMAN	PSMA6;PROS27;IOTA;p27K	9606.ENSP00000261479	hsa:5687	PF00227;PF10584	anaphase-promoting complex-dependent catabolic process [GO:0031145]; antigen processing and presentation of exogenous peptide antigen via MHC class I, TAP-dependent [GO:0002479]; Fc-epsilon receptor signaling pathway [GO:0038095]; interleukin-1-mediated signaling pathway [GO:0070498]; MAPK cascade [GO:0000165]; negative regulation of canonical Wnt signaling pathway [GO:0090090]; negative regulati…	cytosol [GO:0005829]; extracellular exosome [GO:0070062]; myofibril [GO:0030016]; nuclear matrix [GO:0016363]; nucleoplasm [GO:0005654]; nucleus [GO:0005634]; P-body [GO:0000932]; polysome [GO:0005844]; proteasome complex [GO:0000502]; proteasome core complex [GO:0005839]; proteasome core complex, alpha-subunit complex [GO:0019773]; sarcomere [GO:0030017]	endopeptidase activity [GO:0004175]; NF-kappaB binding [GO:0051059]; purine ribonucleoside triphosphate binding [GO:0035639]; RNA binding [GO:0003723]; threonine-type endopeptidase activity [GO:0004298]	Q0VDD7; Q9BY67; Q9BYR5; Q9BT23; P62875; P25787; P25788; P25789; O14818; Q96K19; Q14D33; Q9HCM9; Q9Y5K5; Q8NCP5				R-HSA-1169091;R-HSA-1234176;R-HSA-1236974;R-HSA-1236978;R-HSA-174084;R-HSA-174113;R-HSA-174154;R-HSA-174178;R-HSA-174184;R-HSA-180534;R-HSA-180585;R-HSA-187577;R-HSA-195253;R-HSA-202424;R-HSA-211733;R-HSA-2467813;R-HSA-2871837;R-HSA-349425;R-HSA-350562;R-HSA-382556;R-HSA-450408;R-HSA-4608870;R-HSA-4641257;R-HSA-4641258;R-HSA-5358346;R-HSA-5362768;R-HSA-5607761;R-HSA-5607764;R-HSA-5610780;R-HSA-56…			P60900	111660	P60900	DIP-29367N		P60900	P60900	cd03754	IPR029055;IPR023332;IPR000426;IPR001353;IPR034642	PTHR11599:SF11	PS00388;PS51475	proteasome subunit alpha type-6	P:GO:0038095; C:GO:0000932; P:GO:0043488; P:GO:0051092; P:GO:0006521; C:GO:0005654; P:GO:0002223; C:GO:0005844; C:GO:0005667; P:GO:0000165; P:GO:0002479; C:GO:0070062; F:GO:0003723; F:GO:0035639; C:GO:0005829; P:GO:0060071; P:GO:0050852; P:GO:0000209; P:GO:0090263; P:GO:0038061; F:GO:0004298; F:GO:0051059; P:GO:0090090; P:GO:0033209; C:GO:0019773; P:GO:0031145; C:GO:0016363; P:GO:0050727; P:GO:00…	P:Fc-epsilon receptor signaling pathway; C:P-body; P:regulation of mRNA stability; P:positive regulation of NF-kappaB transcription factor activity; P:regulation of cellular amino acid metabolic process; C:nucleoplasm; P:stimulatory C-type lectin receptor signaling pathway; C:polysome; C:transcription factor complex; P:MAPK cascade; P:antigen processing and presentation of exogenous peptide antig…	G3DSA:3.60.20.10 (Gene3D);SM00948 (SMART);PF00227 (Pfam);SSF56235 (SUPERFAMILY);PS51475 (ProSiteProfiles);PS00388 (ProSitePatterns);cd03754 (CDD);PF10584 (Pfam)	Proteasome subunit (Pfam);Proteasome alpha-type subunit profile. (ProSiteProfiles);Proteasome alpha-type subunits signature. (ProSitePatterns);proteasome_alpha_type_6 (CDD);Proteasome subunit A N-terminal signature (Pfam)	IPR029055 (Gene3D);IPR000426 (SMART);IPR001353 (Pfam);IPR029055 (SUPERFAMILY);IPR023332 (ProSiteProfiles);IPR000426 (ProSitePatterns);IPR034642 (CDD);IPR000426 (Pfam)
13	5	P02675	41.88	537.2	25643000	37300000	50426000	59083000	31472000	54754000	74	49	42	Carbamidomethylation; TMT6plex; Oxidation (M); Deamidation (NQ); Acetylation (Protein N-term)	55928	Fibrinogen beta chain OS=Homo sapiens OX=9606 GN=FGB PE=1 SV=2	P02675	FIBB_HUMAN	FGB;HEL-S-78p	9606.ENSP00000306099	hsa:2244	PF08702;PF00147	adaptive immune response [GO:0002250]; blood coagulation [GO:0007596]; blood coagulation, fibrin clot formation [GO:0072378]; cell-matrix adhesion [GO:0007160]; cellular protein complex assembly [GO:0043623]; cellular response to interleukin-1 [GO:0071347]; cellular response to leptin stimulus [GO:0044320]; extracellular matrix organization [GO:0030198]; fibrinolysis [GO:0042730]; induction of ba…	blood microparticle [GO:0072562]; cell cortex [GO:0005938]; cell surface [GO:0009986]; endoplasmic reticulum [GO:0005783]; external side of plasma membrane [GO:0009897]; extracellular exosome [GO:0070062]; extracellular region [GO:0005576]; extracellular space [GO:0005615]; extracellular vesicle [GO:1903561]; fibrinogen complex [GO:0005577]; plasma membrane [GO:0005886]; platelet alpha granule [G…	chaperone binding [GO:0051087]; protein binding, bridging [GO:0030674]; receptor binding [GO:0005102]; structural molecule activity [GO:0005198]	P27958	TISSUE SPECIFICITY: Detected in blood plasma (at protein level). {ECO:0000269|PubMed:10074346, ECO:0000269|PubMed:19296670, ECO:0000269|PubMed:9628725}.			R-HSA-114608;R-HSA-140875;R-HSA-216083;R-HSA-354192;R-HSA-354194;R-HSA-372708;R-HSA-5674135;R-HSA-5686938;R-HSA-6802946;R-HSA-6802948;R-HSA-6802949;R-HSA-6802952;R-HSA-6802955			P02675	108535	P02675	DIP-385N		P02675	P02675	cd00087	IPR036056;IPR002181;IPR012290;IPR037580;IPR020837	PTHR19143:SF332	PS00514;PS51406	fibrinogen beta chain	F:GO:0050839; P:GO:0045907; P:GO:0090277; C:GO:0009897; F:GO:0005198; P:GO:0042730; C:GO:0005577; P:GO:0045921; P:GO:0002576; C:GO:0070062; P:GO:0043152; P:GO:0031639; P:GO:0044320; C:GO:0072562; F:GO:0051087; P:GO:0050714; P:GO:2000352; P:GO:0070527; C:GO:0031093; P:GO:0007160; P:GO:1902042; P:GO:0002250; P:GO:1900026; F:GO:0005102; P:GO:0051258; P:GO:0072378; C:GO:0005938; P:GO:0045087; P:GO:00…	F:cell adhesion molecule binding; P:positive regulation of vasoconstriction; P:positive regulation of peptide hormone secretion; C:external side of plasma membrane; F:structural molecule activity; P:fibrinolysis; C:fibrinogen complex; P:positive regulation of exocytosis; P:platelet degranulation; C:extracellular exosome; P:induction of bacterial agglutination; P:plasminogen activation; P:cellular…	mobidb-lite (MobiDBLite);PF00147 (Pfam);SSF56496 (SUPERFAMILY);PF08702 (Pfam);G3DSA:1.20.5.50 (Gene3D);Coil (Coils);SSF58010 (SUPERFAMILY);G3DSA:3.90.215.10 (Gene3D);PS51406 (ProSiteProfiles);SM00186 (SMART);PS00514 (ProSitePatterns);G3DSA:4.10.530.10 (Gene3D);SM01212 (SMART);cd00087 (CDD)	consensus disorder prediction (MobiDBLite);Fibrinogen beta and gamma chains, C-terminal globular domain (Pfam);Fibrinogen alpha/beta chain family (Pfam);Fibrinogen C-terminal domain profile. (ProSiteProfiles);Fibrinogen C-terminal domain signature. (ProSitePatterns);FReD (CDD)	IPR002181 (Pfam);IPR036056 (SUPERFAMILY);IPR012290 (Pfam);IPR014716 (Gene3D);IPR002181 (ProSiteProfiles);IPR002181 (SMART);IPR020837 (ProSitePatterns);IPR014715 (Gene3D);IPR012290 (SMART);IPR002181 (CDD)
16	26	P02671	43.66	550.59	347250000	548470000	648000000	931270000	447920000	789650000	63	54	54	Carbamidomethylation; TMT6plex; Oxidation (M); Deamidation (NQ)	94973	Fibrinogen alpha chain OS=Homo sapiens OX=9606 GN=FGA PE=1 SV=2	P02671	FIBA_HUMAN	FGA;Fib2	9606.ENSP00000306361	hsa:2243	PF08702;PF12160;PF00147	adaptive immune response [GO:0002250]; blood coagulation [GO:0007596]; blood coagulation, common pathway [GO:0072377]; blood coagulation, fibrin clot formation [GO:0072378]; cell-matrix adhesion [GO:0007160]; cellular protein complex assembly [GO:0043623]; cellular protein metabolic process [GO:0044267]; extracellular matrix organization [GO:0030198]; fibrinolysis [GO:0042730]; induction of bacte…	blood microparticle [GO:0072562]; cell cortex [GO:0005938]; cell surface [GO:0009986]; endoplasmic reticulum lumen [GO:0005788]; external side of plasma membrane [GO:0009897]; extracellular exosome [GO:0070062]; extracellular region [GO:0005576]; extracellular space [GO:0005615]; extracellular vesicle [GO:1903561]; fibrinogen complex [GO:0005577]; plasma membrane [GO:0005886]; platelet alpha gran…	metal ion binding [GO:0046872]; protein binding, bridging [GO:0030674]; receptor binding [GO:0005102]; structural molecule activity [GO:0005198]	P02647; Q8IXL6	TISSUE SPECIFICITY: Detected in blood plasma (at protein level). {ECO:0000269|PubMed:19296670, ECO:0000269|PubMed:9628725}.			R-HSA-114608;R-HSA-140875;R-HSA-216083;R-HSA-354192;R-HSA-354194;R-HSA-372708;R-HSA-381426;R-HSA-5674135;R-HSA-5686938;R-HSA-6802946;R-HSA-6802948;R-HSA-6802949;R-HSA-6802952;R-HSA-6802955;R-HSA-8957275;R-HSA-977225			P02671	108534	P02671	DIP-29643N		P02671	P02671	cd00087	IPR036056;IPR002181;IPR012290;IPR021996;IPR037579;IPR020837	PTHR19143:SF232	PS00514;PS51406	fibrinogen alpha chain	P:GO:2000261; F:GO:0050839; P:GO:0045907; P:GO:0090277; C:GO:0009897; F:GO:0005198; C:GO:0005791; P:GO:0046898; P:GO:0042730; C:GO:0005577; P:GO:0045921; P:GO:0002576; P:GO:0097421; C:GO:0070062; P:GO:0043152; P:GO:0071354; P:GO:1990643; P:GO:0031639; C:GO:0072562; P:GO:0050714; P:GO:2000352; P:GO:0070527; C:GO:0031093; P:GO:0007160; P:GO:1902042; P:GO:0033595; P:GO:0002250; P:GO:0043278; P:GO:19…	P:negative regulation of blood coagulation, common pathway; F:cell adhesion molecule binding; P:positive regulation of vasoconstriction; P:positive regulation of peptide hormone secretion; C:external side of plasma membrane; F:structural molecule activity; C:rough endoplasmic reticulum; P:response to cycloheximide; P:fibrinolysis; C:fibrinogen complex; P:positive regulation of exocytosis; P:plate…	G3DSA:4.10.530.10 (Gene3D);mobidb-lite (MobiDBLite);G3DSA:1.20.5.50 (Gene3D);SSF58010 (SUPERFAMILY);SSF56496 (SUPERFAMILY);PF08702 (Pfam);PS51406 (ProSiteProfiles);PF12160 (Pfam);PS00514 (ProSitePatterns);SM00186 (SMART);Coil (Coils);PF00147 (Pfam);SM01212 (SMART);G3DSA:3.90.215.10 (Gene3D);cd00087 (CDD)	consensus disorder prediction (MobiDBLite);Fibrinogen alpha/beta chain family (Pfam);Fibrinogen C-terminal domain profile. (ProSiteProfiles);Fibrinogen alpha C domain (Pfam);Fibrinogen C-terminal domain signature. (ProSitePatterns);Fibrinogen beta and gamma chains, C-terminal globular domain (Pfam);FReD (CDD)	IPR014715 (Gene3D);IPR036056 (SUPERFAMILY);IPR012290 (Pfam);IPR002181 (ProSiteProfiles);IPR021996 (Pfam);IPR020837 (ProSitePatterns);IPR002181 (SMART);IPR002181 (Pfam);IPR012290 (SMART);IPR014716 (Gene3D);IPR002181 (CDD)
474	418	P53396	19.23	95.53	181870	206260	438210	252130	194060	345170	3	3	3	TMT6plex	120839	ATP-citrate synthase OS=Homo sapiens OX=9606 GN=ACLY PE=1 SV=3	P53396	ACLY_HUMAN	ACLY;ACL;ATPCL;CLATP	9606.ENSP00000253792	hsa:47	PF16114;PF00285;PF02629;PF00549	acetyl-CoA biosynthetic process [GO:0006085]; cholesterol biosynthetic process [GO:0006695]; citrate metabolic process [GO:0006101]; coenzyme A metabolic process [GO:0015936]; fatty acid biosynthetic process [GO:0006633]; fatty-acyl-CoA biosynthetic process [GO:0046949]; lipid biosynthetic process [GO:0008610]; neutrophil degranulation [GO:0043312]; oxaloacetate metabolic process [GO:0006107]; po…	azurophil granule lumen [GO:0035578]; citrate lyase complex [GO:0009346]; cytosol [GO:0005829]; extracellular exosome [GO:0070062]; extracellular region [GO:0005576]; ficolin-1-rich granule lumen [GO:1904813]; membrane [GO:0016020]; nucleoplasm [GO:0005654]; plasma membrane [GO:0005886]	ATP binding [GO:0005524]; ATP citrate synthase activity [GO:0003878]; cofactor binding [GO:0048037]; metal ion binding [GO:0046872]			MetaCyc:HS05535-MONOMER	2.3.3.8	R-HSA-163765;R-HSA-6798695;R-HSA-75105	P53396		P53396	106563				P53396	P53396		IPR014608;IPR017440;IPR032263;IPR016143;IPR002020;IPR036969;IPR033847;IPR003781;IPR005811;IPR036291;IPR017866;IPR016102		PS01216;PS00399;PS01217	ATP-citrate synthase isoform X1	P:GO:0006085; F:GO:0016829; P:GO:0006695; P:GO:0006099; P:GO:0006633; C:GO:0005886; C:GO:0005654; F:GO:0005524; P:GO:0006107; C:GO:0070062; F:GO:0005515; F:GO:0003878; F:GO:0046872; F:GO:0048037; P:GO:0035338; C:GO:0005829; P:GO:0031325	P:acetyl-CoA biosynthetic process; F:lyase activity; P:cholesterol biosynthetic process; P:tricarboxylic acid cycle; P:fatty acid biosynthetic process; C:plasma membrane; C:nucleoplasm; F:ATP binding; P:oxaloacetate metabolic process; C:extracellular exosome; F:protein binding; F:ATP citrate synthase activity; F:metal ion binding; F:cofactor binding; P:long-chain fatty-acyl-CoA biosynthetic proce…	PF02629 (Pfam);PS01217 (ProSitePatterns);G3DSA:3.30.470.20 (Gene3D);G3DSA:3.40.50.261 (Gene3D);SM00881 (SMART);SSF51735 (SUPERFAMILY);SSF56059 (SUPERFAMILY);PF16114 (Pfam);mobidb-lite (MobiDBLite);PS01216 (ProSitePatterns);cd06100 (CDD);PF00549 (Pfam);SSF52210 (SUPERFAMILY);PIRSF036511 (PIRSF);SSF48256 (SUPERFAMILY);PF00285 (Pfam);G3DSA:1.10.580.10 (Gene3D);PS00399 (ProSitePatterns);G3DSA:1.10.23…	CoA binding domain (Pfam);ATP-citrate lyase / succinyl-CoA ligases family signature 3. (ProSitePatterns);ATP citrate lyase citrate-binding (Pfam);consensus disorder prediction (MobiDBLite);ATP-citrate lyase / succinyl-CoA ligases family signature 1. (ProSitePatterns);CCL_ACL-C (CDD);CoA-ligase (Pfam);Citrate synthase, C-terminal domain (Pfam);ATP-citrate lyase / succinyl-CoA ligases family active…	IPR003781 (Pfam);IPR017866 (ProSitePatterns);IPR016102 (Gene3D);IPR003781 (SMART);IPR036291 (SUPERFAMILY);IPR032263 (Pfam);IPR033847 (ProSitePatterns);IPR005811 (Pfam);IPR016102 (SUPERFAMILY);IPR014608 (PIRSF);IPR036969 (SUPERFAMILY);IPR002020 (Pfam);IPR016142 (Gene3D);IPR017440 (ProSitePatterns);IPR016143 (Gene3D)
17	1	P02679	45.72	486.21	204840000	301260000	379780000	526120000	253050000	452950000	81	36	36	Carbamidomethylation; TMT6plex; Oxidation (M); Deamidation (NQ)	51512	Fibrinogen gamma chain OS=Homo sapiens OX=9606 GN=FGG PE=1 SV=3	P02679	FIBG_HUMAN	FGG;PRO2061	9606.ENSP00000336829	hsa:2266	PF08702;PF00147	blood coagulation [GO:0007596]; blood coagulation, fibrin clot formation [GO:0072378]; cell-matrix adhesion [GO:0007160]; cellular protein complex assembly [GO:0043623]; cellular protein metabolic process [GO:0044267]; cellular response to interleukin-1 [GO:0071347]; cellular response to interleukin-6 [GO:0071354]; extracellular matrix organization [GO:0030198]; fibrinolysis [GO:0042730]; negativ…	blood microparticle [GO:0072562]; cell surface [GO:0009986]; endoplasmic reticulum lumen [GO:0005788]; external side of plasma membrane [GO:0009897]; extracellular exosome [GO:0070062]; extracellular region [GO:0005576]; extracellular space [GO:0005615]; fibrinogen complex [GO:0005577]; plasma membrane [GO:0005886]; platelet alpha granule [GO:0031091]; platelet alpha granule lumen [GO:0031093]	cell adhesion molecule binding [GO:0050839]; metal ion binding [GO:0046872]; protein binding, bridging [GO:0030674]; protein homodimerization activity [GO:0042803]; receptor binding [GO:0005102]; structural molecule activity [GO:0005198]	P75358	TISSUE SPECIFICITY: Detected in blood plasma (at protein level). {ECO:0000269|PubMed:10074346, ECO:0000269|PubMed:19296670, ECO:0000269|PubMed:9628725}.			R-HSA-114608;R-HSA-140875;R-HSA-216083;R-HSA-354192;R-HSA-354194;R-HSA-372708;R-HSA-381426;R-HSA-5674135;R-HSA-5686938;R-HSA-6802946;R-HSA-6802948;R-HSA-6802949;R-HSA-6802952;R-HSA-6802955;R-HSA-8957275			P02679	108557	P02679	DIP-29644N		P02679		cd00087	IPR036056;IPR014716;IPR014715;IPR002181;IPR012290;IPR020837;IPR037581	PTHR19143:SF338	PS00514;PS51406	fibrinogen gamma chain isoform X1	F:GO:0050839; P:GO:0045907; P:GO:0090277; C:GO:0009897; F:GO:0005198; P:GO:0042730; C:GO:0005577; P:GO:0045921; P:GO:0002576; C:GO:0070062; P:GO:0031639; C:GO:0072562; P:GO:0050714; P:GO:2000352; P:GO:0070527; C:GO:0031093; P:GO:0007160; P:GO:1902042; P:GO:1900026; F:GO:0005102; P:GO:0051258; P:GO:0072378; F:GO:0046872; C:GO:0005938; P:GO:0051592; P:GO:0070374; P:GO:0030198; P:GO:0034116; F:GO:00…	F:cell adhesion molecule binding; P:positive regulation of vasoconstriction; P:positive regulation of peptide hormone secretion; C:external side of plasma membrane; F:structural molecule activity; P:fibrinolysis; C:fibrinogen complex; P:positive regulation of exocytosis; P:platelet degranulation; C:extracellular exosome; P:plasminogen activation; C:blood microparticle; P:positive regulation of pr…	Coil (Coils);PF00147 (Pfam);cd00087 (CDD);G3DSA:3.90.215.10 (Gene3D);PS51406 (ProSiteProfiles);G3DSA:1.20.5.50 (Gene3D);SM00186 (SMART);SSF56496 (SUPERFAMILY);SSF58010 (SUPERFAMILY);mobidb-lite (MobiDBLite);PS00514 (ProSitePatterns);SM01212 (SMART);G3DSA:4.10.530.10 (Gene3D);PF08702 (Pfam)	Fibrinogen beta and gamma chains, C-terminal globular domain (Pfam);FReD (CDD);Fibrinogen C-terminal domain profile. (ProSiteProfiles);consensus disorder prediction (MobiDBLite);Fibrinogen C-terminal domain signature. (ProSitePatterns);Fibrinogen alpha/beta chain family (Pfam)	IPR002181 (Pfam);IPR002181 (CDD);IPR014716 (Gene3D);IPR002181 (ProSiteProfiles);IPR002181 (SMART);IPR036056 (SUPERFAMILY);IPR020837 (ProSitePatterns);IPR012290 (SMART);IPR014715 (Gene3D);IPR012290 (Pfam)
176	282	P02747	38.6	240.95	3208700	4794500	9404100	5240300	4001600	7322200	36	6	6	Carbamidomethylation; TMT6plex; Oxidation (M); Deamidation (NQ)	25774	Complement C1q subcomponent subunit C OS=Homo sapiens OX=9606 GN=C1QC PE=1 SV=3	P02747	C1QC_HUMAN	C1QC;C1QG;C1Q-C	9606.ENSP00000363768	hsa:714	PF00386;PF01391	complement activation [GO:0006956]; complement activation, classical pathway [GO:0006958]; immune response [GO:0006955]; innate immune response [GO:0045087]; negative regulation of granulocyte differentiation [GO:0030853]; negative regulation of macrophage differentiation [GO:0045650]; regulation of complement activation [GO:0030449]	blood microparticle [GO:0072562]; collagen trimer [GO:0005581]; extracellular exosome [GO:0070062]; extracellular region [GO:0005576]; extracellular space [GO:0005615]	serine-type endopeptidase activity [GO:0004252]	Q07021				R-HSA-166663;R-HSA-173623;R-HSA-977606				107175	P02747			P02747	P02747		IPR001073;IPR008160;IPR008983		PS50871	complement C1q subcomponent subunit C	C:GO:0070062; F:GO:0005515; P:GO:0045650; C:GO:0005581; P:GO:0006958; P:GO:0045087; C:GO:0072562; F:GO:0004252; P:GO:0030853	C:extracellular exosome; F:protein binding; P:negative regulation of macrophage differentiation; C:collagen trimer; P:complement activation, classical pathway; P:innate immune response; C:blood microparticle; F:serine-type endopeptidase activity; P:negative regulation of granulocyte differentiation	PS50871 (ProSiteProfiles);PF01391 (Pfam);SSF49842 (SUPERFAMILY);PR00007 (PRINTS);mobidb-lite (MobiDBLite);G3DSA:2.60.120.40 (Gene3D);SM00110 (SMART);PF00386 (Pfam)	C1q domain profile. (ProSiteProfiles);Collagen triple helix repeat (20 copies) (Pfam);Complement C1Q domain signature (PRINTS);consensus disorder prediction (MobiDBLite);C1q domain (Pfam)	IPR001073 (ProSiteProfiles);IPR008160 (Pfam);IPR008983 (SUPERFAMILY);IPR001073 (PRINTS);IPR008983 (Gene3D);IPR001073 (SMART);IPR001073 (Pfam)
174	271	P35542	44.31	206.35	11689000	8231600	12279000	24490000	9965800	18386000	52	7	7	TMT6plex; Oxidation (M)	14747	Serum amyloid A-4 protein OS=Homo sapiens OX=9606 GN=SAA4 PE=1 SV=2	P35542	SAA4_HUMAN	SAA4;CSAA;C-SAA	9606.ENSP00000278222	hsa:6291	PF00277	acute-phase response [GO:0006953]; cell chemotaxis [GO:0060326]	extracellular exosome [GO:0070062]; extracellular region [GO:0005576]; extracellular space [GO:0005615]; high-density lipoprotein particle [GO:0034364]	chemoattractant activity [GO:0042056]		TISSUE SPECIFICITY: Expressed by the liver; secreted in plasma.							112199				P35542			IPR000096		PS00992	serum amyloid A-4	C:GO:0070062; C:GO:0034364; F:GO:0042056; P:GO:0006953; P:GO:0060326	C:extracellular exosome; C:high-density lipoprotein particle; F:chemoattractant activity; P:acute-phase response; P:cell chemotaxis	PF00277 (Pfam);SM00197 (SMART);mobidb-lite (MobiDBLite);PIRSF002472 (PIRSF);PS00992 (ProSitePatterns);PR00306 (PRINTS)	Serum amyloid A protein (Pfam);consensus disorder prediction (MobiDBLite);Serum amyloid A proteins signature. (ProSitePatterns);Serum amyloid A protein signature (PRINTS)	IPR000096 (Pfam);IPR000096 (SMART);IPR000096 (PIRSF);IPR000096 (ProSitePatterns);IPR000096 (PRINTS)
5	87	P01857	53.15	462.46	1416400000	1358500000	2034700000	3195100000	1387500000	2614900000	70	31	18	Carbamidomethylation; TMT6plex; Deamidation (NQ)	36106	Immunoglobulin heavy constant gamma 1 OS=Homo sapiens OX=9606 GN=IGHG1 PE=1 SV=1	P01857	IGHG1_HUMAN	IGHG1;IGLL5;IGL;IGLV;VL-MAR		hsa:100423062	PF07654	B cell receptor signaling pathway [GO:0050853]; complement activation [GO:0006956]; complement activation, classical pathway [GO:0006958]; cytokine-mediated signaling pathway [GO:0019221]; defense response to bacterium [GO:0042742]; Fc-gamma receptor signaling pathway involved in phagocytosis [GO:0038096]; innate immune response [GO:0045087]; phagocytosis, engulfment [GO:0006911]; phagocytosis, r…	blood microparticle [GO:0072562]; external side of plasma membrane [GO:0009897]; extracellular exosome [GO:0070062]; extracellular region [GO:0005576]; extracellular space [GO:0005615]; immunoglobulin complex, circulating [GO:0042571]	antigen binding [GO:0003823]; immunoglobulin receptor binding [GO:0034987]; serine-type endopeptidase activity [GO:0004252]	P31994; P04488; P01834; P0CG04; P38507				R-HSA-166663;R-HSA-173623;R-HSA-2029481;R-HSA-2029482;R-HSA-2029485;R-HSA-6785807;R-HSA-977606						DIP-29187N		P01857	P01857		IPR007110;IPR036179;IPR013783;IPR003006;IPR003597		PS50835;PS00290	immunoglobulin heavy			cd05768 (CDD);G3DSA:2.60.40.10 (Gene3D);SSF48726 (SUPERFAMILY);PS00290 (ProSitePatterns);mobidb-lite (MobiDBLite);PF07654 (Pfam);SM00407 (SMART);cd04985 (CDD);cd07696 (CDD);PS50835 (ProSiteProfiles)	IgC_CH3_IgAGD_CH4_IgAEM (CDD);Immunoglobulins and major histocompatibility complex proteins signature. (ProSitePatterns);consensus disorder prediction (MobiDBLite);Immunoglobulin C1-set domain (Pfam);IgC_CH1_IgAEGM (CDD);IgC_CH3_IgAEM_CH2_IgG (CDD);Ig-like domain profile. (ProSiteProfiles)	IPR013783 (Gene3D);IPR036179 (SUPERFAMILY);IPR003006 (ProSitePatterns);IPR003597 (Pfam);IPR003597 (SMART);IPR007110 (ProSiteProfiles)
113	62	P05156	53.34	378.92	10069000	10126000	12395000	25714000	10098000	19055000	40	20	20	Carbamidomethylation; TMT6plex; Oxidation (M); Deamidation (NQ)	65750	Complement factor I OS=Homo sapiens OX=9606 GN=CFI PE=1 SV=2	P05156	CFAI_HUMAN	CFI;IF;AHUS3;ARMD13;C3BINA;C3b-INA;FI;KAF	9606.ENSP00000378130	hsa:3426	PF00057;PF00530;PF00089	complement activation, classical pathway [GO:0006958]; innate immune response [GO:0045087]; regulation of complement activation [GO:0030449]	extracellular exosome [GO:0070062]; extracellular region [GO:0005576]; extracellular space [GO:0005615]; membrane [GO:0016020]	metal ion binding [GO:0046872]; scavenger receptor activity [GO:0005044]; serine-type endopeptidase activity [GO:0004252]		TISSUE SPECIFICITY: Plasma.		3.4.21.45	R-HSA-977606			P05156	109652				P05156		cd00112;cd00190	IPR003884;IPR002350;IPR036058;IPR036055;IPR023415;IPR002172;IPR009003;IPR001314;IPR001190;IPR017448;IPR036772;IPR001254;IPR018114;IPR033116		PS51465;PS01209;PS50068;PS50287;PS50240;PS00134;PS00135	complement factor I isoform X1	C:GO:0005615; C:GO:0070062; F:GO:0005515; P:GO:0030449; F:GO:0046872; P:GO:0007165; P:GO:0006958; P:GO:0045087; C:GO:0016020; F:GO:0004252; F:GO:0005044	C:extracellular space; C:extracellular exosome; F:protein binding; P:regulation of complement activation; F:metal ion binding; P:signal transduction; P:complement activation, classical pathway; P:innate immune response; C:membrane; F:serine-type endopeptidase activity; F:scavenger receptor activity	SM00057 (SMART);PS50240 (ProSiteProfiles);PS00135 (ProSitePatterns);cd00112 (CDD);SSF100895 (SUPERFAMILY);SM00192 (SMART);G3DSA:3.30.60.30 (Gene3D);SSF56487 (SUPERFAMILY);G3DSA:2.40.10.10 (Gene3D);SSF57424 (SUPERFAMILY);SSF50494 (SUPERFAMILY);PR00722 (PRINTS);G3DSA:4.10.400.10 (Gene3D);G3DSA:4.10.1220.10 (Gene3D);PS00134 (ProSitePatterns);cd00190 (CDD);PS50287 (ProSiteProfiles);PS50068 (ProSitePr…	Serine proteases, trypsin domain profile. (ProSiteProfiles);Serine proteases, trypsin family, serine active site. (ProSitePatterns);LDLa (CDD);Chymotrypsin serine protease family (S1) signature (PRINTS);Serine proteases, trypsin family, histidine active site. (ProSitePatterns);Tryp_SPc (CDD);SRCR domain profile. (ProSiteProfiles);LDL-receptor class A (LDLRA) domain profile. (ProSiteProfiles);Low-…	IPR003884 (SMART);IPR001254 (ProSiteProfiles);IPR033116 (ProSitePatterns);IPR002172 (CDD);IPR036058 (SUPERFAMILY);IPR002172 (SMART);IPR036772 (SUPERFAMILY);IPR036055 (SUPERFAMILY);IPR009003 (SUPERFAMILY);IPR001314 (PRINTS);IPR018114 (ProSitePatterns);IPR001254 (CDD);IPR001190 (ProSiteProfiles);IPR002172 (ProSiteProfiles);IPR002172 (Pfam);IPR017448 (SMART);IPR036772 (Gene3D);IPR002350 (ProSiteProf…
144	34	P05160	60.6	392.32	4243300	4538300	8428600	8938800	4392600	8683700	46	24	24	Carbamidomethylation; TMT6plex; Deamidation (NQ)	75511	Coagulation factor XIII B chain OS=Homo sapiens OX=9606 GN=F13B PE=1 SV=3	P05160	F13B_HUMAN	F13B;FXIIIB	9606.ENSP00000356382	hsa:2165	PF00084	blood coagulation [GO:0007596]	extracellular region [GO:0005576]						R-HSA-140875				108463						cd00033	IPR035976;IPR000436		PS50923	coagulation factor XIII B chain isoform X1	P:GO:0007596; C:GO:0005576	P:blood coagulation; C:extracellular region	PS50923 (ProSiteProfiles);SM00032 (SMART);cd00033 (CDD);SSF57535 (SUPERFAMILY);G3DSA:2.10.70.10 (Gene3D);PF00084 (Pfam)	Sushi/CCP/SCR domain profile. (ProSiteProfiles);CCP (CDD);Sushi repeat (SCR repeat) (Pfam)	IPR000436 (ProSiteProfiles);IPR000436 (SMART);IPR000436 (CDD);IPR035976 (SUPERFAMILY);IPR000436 (Pfam)
276	99	Q01518	53.95	275.89	2119200	2201100	7198300	1413400	2160200	4305900	37	15	15	Carbamidomethylation; TMT6plex; Deamidation (NQ)	51902	Adenylyl cyclase-associated protein 1 OS=Homo sapiens OX=9606 GN=CAP1 PE=1 SV=5	Q01518	CAP1_HUMAN	CAP1;CAP;CAP1-PEN	9606.ENSP00000361878	hsa:10487	PF08603;PF01213	actin polymerization or depolymerization [GO:0008154]; activation of adenylate cyclase activity [GO:0007190]; ameboidal-type cell migration [GO:0001667]; cell morphogenesis [GO:0000902]; establishment or maintenance of cell polarity [GO:0007163]; neutrophil degranulation [GO:0043312]; receptor-mediated endocytosis [GO:0006898]; signal transduction [GO:0007165]	azurophil granule lumen [GO:0035578]; cortical actin cytoskeleton [GO:0030864]; extracellular exosome [GO:0070062]; extracellular region [GO:0005576]; focal adhesion [GO:0005925]; plasma membrane [GO:0005886]	actin binding [GO:0003779]; adenylate cyclase binding [GO:0008179]					R-HSA-114608;R-HSA-428890;R-HSA-6798695				115750	Q01518	DIP-62063N		Q01518	Q01518		IPR001837;IPR013912;IPR013992;IPR017901;IPR028415;IPR036223;IPR028417;IPR018106;IPR036222;IPR006599	PTHR10652;PTHR10652:SF1	PS51329;PS01088;PS01089	adenylyl cyclase-associated 1 isoform X1	C:GO:0070062; C:GO:0005925; F:GO:0003779; P:GO:0001667; P:GO:0007165; P:GO:0000902; P:GO:0007163; P:GO:0006898; P:GO:0007190; P:GO:0030036; C:GO:0005886; C:GO:0030864	C:extracellular exosome; C:focal adhesion; F:actin binding; P:ameboidal-type cell migration; P:signal transduction; P:cell morphogenesis; P:establishment or maintenance of cell polarity; P:receptor-mediated endocytosis; P:activation of adenylate cyclase activity; P:actin cytoskeleton organization; C:plasma membrane; C:cortical actin cytoskeleton	PS01088 (ProSitePatterns);PS51329 (ProSiteProfiles);mobidb-lite (MobiDBLite);Coil (Coils);G3DSA:2.160.20.70 (Gene3D);PF01213 (Pfam);SM00673 (SMART);SSF69340 (SUPERFAMILY);PF08603 (Pfam);SSF101278 (SUPERFAMILY);PS01089 (ProSitePatterns)	CAP protein signature 1. (ProSitePatterns);C-CAP/cofactor C-like domain profile. (ProSiteProfiles);consensus disorder prediction (MobiDBLite);Adenylate cyclase associated (CAP) N terminal (Pfam);Adenylate cyclase associated (CAP) C terminal (Pfam);CAP protein signature 2. (ProSitePatterns)	IPR018106 (ProSitePatterns);IPR017901 (ProSiteProfiles);IPR013992 (Pfam);IPR006599 (SMART);IPR036223 (SUPERFAMILY);IPR013912 (Pfam);IPR036222 (SUPERFAMILY);IPR028417 (ProSitePatterns)
242	80	P00488	64.24	311.68	3673800	5108100	9358300	8540200	4390900	8949300	30	19	19	Carbamidomethylation; TMT6plex; Oxidation (M)	83267	Coagulation factor XIII A chain OS=Homo sapiens OX=9606 GN=F13A1 PE=1 SV=4	P00488	F13A_HUMAN	F13A1;F13A	9606.ENSP00000264870	hsa:2162	PF00927;PF01841;PF00868	blood coagulation [GO:0007596]; blood coagulation, fibrin clot formation [GO:0072378]; cytokine-mediated signaling pathway [GO:0019221]; peptide cross-linking [GO:0018149]; platelet degranulation [GO:0002576]	blood microparticle [GO:0072562]; extracellular region [GO:0005576]; platelet alpha granule lumen [GO:0031093]	metal ion binding [GO:0046872]; protein-glutamine gamma-glutamyltransferase activity [GO:0003810]					R-HSA-114608;R-HSA-140875;R-HSA-6785807				108460		DIP-377N		P00488	P00488		IPR034810;IPR013783;IPR014756;IPR002931;IPR036985;IPR023608;IPR013808;IPR008958;IPR036238;IPR001102	PTHR11590:SF42	PS00547	coagulation factor XIII A chain	C:GO:0031093; P:GO:0002576; F:GO:0003810; F:GO:0046872; C:GO:0072562; P:GO:0007596; P:GO:0018149	C:platelet alpha granule lumen; P:platelet degranulation; F:protein-glutamine gamma-glutamyltransferase activity; F:metal ion binding; C:blood microparticle; P:blood coagulation; P:peptide cross-linking	G3DSA:3.90.260.10 (Gene3D);PF01841 (Pfam);SSF49309 (SUPERFAMILY);G3DSA:2.60.40.10 (Gene3D);SSF81296 (SUPERFAMILY);PF00927 (Pfam);PIRSF000459 (PIRSF);mobidb-lite (MobiDBLite);PS00547 (ProSitePatterns);SM00460 (SMART);SSF54001 (SUPERFAMILY);PF00868 (Pfam)	Transglutaminase-like superfamily (Pfam);Transglutaminase family, C-terminal ig like domain (Pfam);consensus disorder prediction (MobiDBLite);Transglutaminases active site. (ProSitePatterns);Transglutaminase family (Pfam)	IPR036985 (Gene3D);IPR002931 (Pfam);IPR036238 (SUPERFAMILY);IPR013783 (Gene3D);IPR014756 (SUPERFAMILY);IPR008958 (Pfam);IPR023608 (PIRSF);IPR013808 (ProSitePatterns);IPR002931 (SMART);IPR001102 (Pfam)
261	144	P08779	36.68	233.44	274490	302930	632000	554590	288710	593300	8	13	3	TMT6plex	51268	Keratin type I cytoskeletal 16 OS=Homo sapiens OX=9606 GN=KRT16 PE=1 SV=4	P08779	K1C16_HUMAN	KRT16;KRT16A;CK16;FNEPPK;K16;K1CP;NEPPK;PC1	9606.ENSP00000301653	hsa:3868	PF00038	aging [GO:0007568]; cell proliferation [GO:0008283]; cornification [GO:0070268]; cytoskeleton organization [GO:0007010]; epidermis development [GO:0008544]; establishment of skin barrier [GO:0061436]; hair cycle [GO:0042633]; inflammatory response [GO:0006954]; innate immune response [GO:0045087]; intermediate filament cytoskeleton organization [GO:0045104]; keratinization [GO:0031424]; keratinoc…	cytoskeleton [GO:0005856]; cytosol [GO:0005829]; extracellular exosome [GO:0070062]; intermediate filament [GO:0005882]; nucleus [GO:0005634]	structural constituent of cytoskeleton [GO:0005200]	P50151; P78385	TISSUE SPECIFICITY: Expressed in the hair follicle, nail bed and in mucosal stratified squamous epithelia and, suprabasally, in oral epithelium and palmoplantar epidermis. Also found in luminal cells of sweat and mammary gland ducts.			R-HSA-6805567;R-HSA-6809371			P08779	110066				P08779			IPR001664;IPR018039;IPR002957	PTHR23239	PS00226;PS51842	type I cytoskeletal 16	P:GO:0008283; P:GO:0045104; C:GO:0005882; F:GO:0005200; P:GO:0007568; P:GO:0042633; P:GO:0061436; C:GO:0005634; P:GO:0006954; C:GO:0070062; F:GO:0005515; P:GO:0002009; P:GO:0045087; P:GO:0031424; P:GO:0030336; P:GO:0051546	P:cell proliferation; P:intermediate filament cytoskeleton organization; C:intermediate filament; F:structural constituent of cytoskeleton; P:aging; P:hair cycle; P:establishment of skin barrier; C:nucleus; P:inflammatory response; C:extracellular exosome; F:protein binding; P:morphogenesis of an epithelium; P:innate immune response; P:keratinization; P:negative regulation of cell migration; P:ke…	mobidb-lite (MobiDBLite);G3DSA:1.20.5.170 (Gene3D);PR01248 (PRINTS);SM01391 (SMART);PF00038 (Pfam);G3DSA:1.20.5.340 (Gene3D);Coil (Coils);PS00226 (ProSitePatterns);SSF64593 (SUPERFAMILY)	consensus disorder prediction (MobiDBLite);Type I keratin signature (PRINTS);Intermediate filament protein (Pfam);Intermediate filaments signature. (ProSitePatterns)	IPR002957 (PRINTS);IPR001664 (SMART);IPR001664 (Pfam);IPR018039 (ProSitePatterns)
98	490	P02652	61.09	214.84	70966000	56149000	67989000	197280000	63563000	132660000	64	7	7	Carbamidomethylation; TMT6plex	11175	Apolipoprotein A-II OS=Homo sapiens OX=9606 GN=APOA2 PE=1 SV=1	P02652	APOA2_HUMAN	APOA2;Apo-AII;ApoA-II;apoAII	9606.ENSP00000356969	hsa:336	PF04711	acute inflammatory response [GO:0002526]; animal organ regeneration [GO:0031100]; cellular protein metabolic process [GO:0044267]; cholesterol efflux [GO:0033344]; cholesterol homeostasis [GO:0042632]; cholesterol metabolic process [GO:0008203]; chylomicron assembly [GO:0034378]; chylomicron remodeling [GO:0034371]; diacylglycerol catabolic process [GO:0046340]; high-density lipoprotein particle …	blood microparticle [GO:0072562]; chylomicron [GO:0042627]; cytosol [GO:0005829]; early endosome [GO:0005769]; endoplasmic reticulum lumen [GO:0005788]; extracellular exosome [GO:0070062]; extracellular region [GO:0005576]; high-density lipoprotein particle [GO:0034364]; spherical high-density lipoprotein particle [GO:0034366]; very-low-density lipoprotein particle [GO:0034361]	apolipoprotein receptor binding [GO:0034190]; cholesterol binding [GO:0015485]; cholesterol transporter activity [GO:0017127]; heat shock protein binding [GO:0031072]; high-density lipoprotein particle binding [GO:0008035]; high-density lipoprotein particle receptor binding [GO:0070653]; lipase inhibitor activity [GO:0055102]; lipid binding [GO:0008289]; lipid transporter activity [GO:0005319]; p…	Q8NEC5	TISSUE SPECIFICITY: Plasma; synthesized in the liver and intestine.			R-HSA-1989781;R-HSA-381426;R-HSA-8957275;R-HSA-8963888;R-HSA-8963901;R-HSA-975634				106833				P02652	P02652		IPR006801;IPR036172	PTHR11027		apolipo A-II	P:GO:0043627; P:GO:0009395; P:GO:0006641; F:GO:0034190; C:GO:0005788; P:GO:0046340; P:GO:0009749; F:GO:0046982; C:GO:0005829; P:GO:0018158; P:GO:0030300; P:GO:0050995; P:GO:0050996; C:GO:0042627; P:GO:0034380; F:GO:0015485; P:GO:0034384; F:GO:0008035; P:GO:0006457; P:GO:0045416; P:GO:0006656; P:GO:0002526; P:GO:0010903; P:GO:0031100; P:GO:0034375; P:GO:0034374; F:GO:0060228; P:GO:0008203; P:GO:00…	P:response to estrogen; P:phospholipid catabolic process; P:triglyceride metabolic process; F:apolipoprotein receptor binding; C:endoplasmic reticulum lumen; P:diacylglycerol catabolic process; P:response to glucose; F:protein heterodimerization activity; C:cytosol; P:protein oxidation; P:regulation of intestinal cholesterol absorption; P:negative regulation of lipid catabolic process; P:positive…	PD010397 (ProDom);G3DSA:1.10.1440.10 (Gene3D);SSF82936 (SUPERFAMILY);PF04711 (Pfam)	APOLIPOPROTEIN HDL LIPID A-II APOA-II APO-AII DIRECT PYRROLIDONE SEQUENCING ACID (ProDom);Apolipoprotein A-II (ApoA-II) (Pfam)	IPR006801 (ProDom);IPR036172 (SUPERFAMILY);IPR006801 (Pfam)
114	478	P02656	72.78	263.34	40790000	26367000	52879000	89926000	33587000	71402000	59	7	7	TMT6plex; Deamidation (NQ)	10852	Apolipoprotein C-III OS=Homo sapiens OX=9606 GN=APOC3 PE=1 SV=1	P02656	APOC3_HUMAN	APOC3;APOCIII;HALP2	9606.ENSP00000227667	hsa:345	PF05778	cholesterol efflux [GO:0033344]; cholesterol homeostasis [GO:0042632]; chylomicron assembly [GO:0034378]; chylomicron remnant clearance [GO:0034382]; chylomicron remodeling [GO:0034371]; G-protein coupled receptor signaling pathway [GO:0007186]; high-density lipoprotein particle remodeling [GO:0034375]; lipoprotein metabolic process [GO:0042157]; negative regulation of cholesterol import [GO:0060…	chylomicron [GO:0042627]; early endosome [GO:0005769]; extracellular exosome [GO:0070062]; extracellular matrix [GO:0031012]; extracellular region [GO:0005576]; extracellular space [GO:0005615]; intermediate-density lipoprotein particle [GO:0034363]; spherical high-density lipoprotein particle [GO:0034366]; very-low-density lipoprotein particle [GO:0034361]	cholesterol binding [GO:0015485]; enzyme regulator activity [GO:0030234]; high-density lipoprotein particle receptor binding [GO:0070653]; lipase inhibitor activity [GO:0055102]; phospholipid binding [GO:0005543]		TISSUE SPECIFICITY: Liver. {ECO:0000269|PubMed:6328445}.			R-HSA-8963888;R-HSA-8963901;R-HSA-8964058;R-HSA-975634			P02656	106842				P02656			IPR008403;IPR038195	PTHR14225		Apolipo C-III	P:GO:0034375; P:GO:0042157; P:GO:0042632; P:GO:0060621; P:GO:0042953; P:GO:0010916; P:GO:0051005; C:GO:0005769; P:GO:0006954; C:GO:0070062; P:GO:0001523; P:GO:0043691; P:GO:0071333; P:GO:0010897; F:GO:0055102; P:GO:0070542; C:GO:0034366; P:GO:0048261; P:GO:0070328; P:GO:0032489; C:GO:0034361; P:GO:0045717; P:GO:0034382; P:GO:0090324; C:GO:0042627; F:GO:0015485; P:GO:0007186; C:GO:0034363; F:GO:00…	P:high-density lipoprotein particle remodeling; P:lipoprotein metabolic process; P:cholesterol homeostasis; P:negative regulation of cholesterol import; P:lipoprotein transport; P:negative regulation of very-low-density lipoprotein particle clearance; P:negative regulation of lipoprotein lipase activity; C:early endosome; P:inflammatory response; C:extracellular exosome; P:retinoid metabolic proc…	PF05778 (Pfam);G3DSA:4.10.260.30 (Gene3D);PD010414 (ProDom)	Apolipoprotein CIII (Apo-CIII) (Pfam);LIPID C-III APOLIPOPROTEIN VLDL APO-CIII PRECURSOR DEGRADATION SIGNAL CHYLOMICRON APOC-III (ProDom)	IPR008403 (Pfam);IPR008403 (ProDom)
271	309	P02745	52.15	177.12	2932900	6149500	13707000	5792300	4541200	9749600	35	5	5	Carbamidomethylation; TMT6plex; Oxidation (M); Deamidation (NQ)	26017	Complement C1q subcomponent subunit A OS=Homo sapiens OX=9606 GN=C1QA PE=1 SV=2	P02745	C1QA_HUMAN	C1QA	9606.ENSP00000363773	hsa:712	PF00386;PF01391	cell-cell signaling [GO:0007267]; complement activation [GO:0006956]; complement activation, classical pathway [GO:0006958]; innate immune response [GO:0045087]; regulation of complement activation [GO:0030449]; response to iron ion [GO:0010039]	collagen trimer [GO:0005581]; complement component C1 complex [GO:0005602]; extracellular exosome [GO:0070062]; extracellular region [GO:0005576]	serine-type endopeptidase activity [GO:0004252]	P02746; Q07021; Q9UHD9				R-HSA-166663;R-HSA-173623;R-HSA-977606				107173	P02745			P02745	P02745		IPR001073;IPR008160;IPR037572;IPR008983	PTHR45066	PS50871	complement C1q subcomponent subunit A	C:GO:0005602; C:GO:0070062; F:GO:0005515; C:GO:0005581; P:GO:0006958; P:GO:0045087; F:GO:0004252; P:GO:0007267; P:GO:0010039	C:complement component C1 complex; C:extracellular exosome; F:protein binding; C:collagen trimer; P:complement activation, classical pathway; P:innate immune response; F:serine-type endopeptidase activity; P:cell-cell signaling; P:response to iron ion	G3DSA:2.60.120.40 (Gene3D);mobidb-lite (MobiDBLite);PF01391 (Pfam);PS50871 (ProSiteProfiles);PF00386 (Pfam);SSF49842 (SUPERFAMILY);PR00007 (PRINTS);SM00110 (SMART)	consensus disorder prediction (MobiDBLite);Collagen triple helix repeat (20 copies) (Pfam);C1q domain profile. (ProSiteProfiles);C1q domain (Pfam);Complement C1Q domain signature (PRINTS)	IPR008983 (Gene3D);IPR008160 (Pfam);IPR001073 (ProSiteProfiles);IPR001073 (Pfam);IPR008983 (SUPERFAMILY);IPR001073 (PRINTS);IPR001073 (SMART)
185	226	P02746	71.53	230.91	10620000	20601000	47421000	20819000	15610000	34120000	38	9	9	Carbamidomethylation; TMT6plex; Oxidation (M); Deamidation (NQ)	26722	Complement C1q subcomponent subunit B OS=Homo sapiens OX=9606 GN=C1QB PE=1 SV=3	P02746	C1QB_HUMAN	C1QB	9606.ENSP00000313967	hsa:713	PF00386;PF01391	complement activation [GO:0006956]; complement activation, classical pathway [GO:0006958]; innate immune response [GO:0045087]; inner ear development [GO:0048839]; regulation of complement activation [GO:0030449]	blood microparticle [GO:0072562]; collagen trimer [GO:0005581]; complement component C1 complex [GO:0005602]; extracellular exosome [GO:0070062]; extracellular region [GO:0005576]	protein homodimerization activity [GO:0042803]; serine-type endopeptidase activity [GO:0004252]	P02745; Q07021				R-HSA-166663;R-HSA-173623;R-HSA-977606				107174	P02746			P02746	P02746		IPR001073;IPR008160;IPR037573;IPR008983	PTHR44403:SF2	PS50871	complement C1q subcomponent subunit B	C:GO:0005602; C:GO:0070062; F:GO:0042803; P:GO:0048839; C:GO:0005581; P:GO:0006958; P:GO:0045087; C:GO:0072562; F:GO:0004252	C:complement component C1 complex; C:extracellular exosome; F:protein homodimerization activity; P:inner ear development; C:collagen trimer; P:complement activation, classical pathway; P:innate immune response; C:blood microparticle; F:serine-type endopeptidase activity	PF01391 (Pfam);PS50871 (ProSiteProfiles);G3DSA:2.60.120.40 (Gene3D);mobidb-lite (MobiDBLite);PF00386 (Pfam);PR00007 (PRINTS);SSF49842 (SUPERFAMILY);SM00110 (SMART)	Collagen triple helix repeat (20 copies) (Pfam);C1q domain profile. (ProSiteProfiles);consensus disorder prediction (MobiDBLite);C1q domain (Pfam);Complement C1Q domain signature (PRINTS)	IPR008160 (Pfam);IPR001073 (ProSiteProfiles);IPR008983 (Gene3D);IPR001073 (Pfam);IPR001073 (PRINTS);IPR008983 (SUPERFAMILY);IPR001073 (SMART)
21	7	P02647	75.08	412.64	393850000	410270000	547650000	1233500000	402070000	890600000	87	37	36	TMT6plex; Oxidation (M); Deamidation (NQ)	30778	Apolipoprotein A-I OS=Homo sapiens OX=9606 GN=APOA1 PE=1 SV=1	P02647	APOA1_HUMAN	APOA1;apo(a)	9606.ENSP00000236850	hsa:335	PF01442	adrenal gland development [GO:0030325]; animal organ regeneration [GO:0031100]; blood vessel endothelial cell migration [GO:0043534]; cellular protein metabolic process [GO:0044267]; cholesterol biosynthetic process [GO:0006695]; cholesterol efflux [GO:0033344]; cholesterol homeostasis [GO:0042632]; cholesterol import [GO:0070508]; cholesterol metabolic process [GO:0008203]; cholesterol transport…	blood microparticle [GO:0072562]; cell surface [GO:0009986]; chylomicron [GO:0042627]; cytoplasmic vesicle [GO:0031410]; cytosol [GO:0005829]; discoidal high-density lipoprotein particle [GO:0034365]; early endosome [GO:0005769]; endocytic vesicle [GO:0030139]; endocytic vesicle lumen [GO:0071682]; endoplasmic reticulum lumen [GO:0005788]; extracellular exosome [GO:0070062]; extracellular matrix …	amyloid-beta binding [GO:0001540]; apolipoprotein A-I receptor binding [GO:0034191]; apolipoprotein receptor binding [GO:0034190]; chemorepellent activity [GO:0045499]; cholesterol binding [GO:0015485]; cholesterol transporter activity [GO:0017127]; enzyme binding [GO:0019899]; heat shock protein binding [GO:0031072]; high-density lipoprotein particle binding [GO:0008035]; high-density lipoprotei…	Itself; O95477; P05067; Q96DZ9; Q96DZ9-2; P02671; P00738; P04180	TISSUE SPECIFICITY: Major protein of plasma HDL, also found in chylomicrons. Synthesized in the liver and small intestine. The oxidized form at Met-110 and Met-136 is increased in individuals with increased risk for coronary artery disease, such as in carrier of the eNOSa/b genotype and exposure to cigarette smoking. It is also present in increased levels in aortic lesions relative to native ApoA…			R-HSA-114608;R-HSA-1369062;R-HSA-1989781;R-HSA-2168880;R-HSA-3000471;R-HSA-3000480;R-HSA-381426;R-HSA-8957275;R-HSA-8963888;R-HSA-8963896;R-HSA-8963901;R-HSA-8964011;R-HSA-8964058;R-HSA-975634;R-HSA-977225			P02647	106832	P02647	DIP-29619N		P02647	P02647		IPR000074			apolipo A-I	P:GO:0019915; P:GO:0043627; P:GO:0007179; F:GO:0034191; P:GO:0055091; P:GO:0045723; C:GO:0005788; F:GO:0005548; C:GO:0005829; P:GO:0018158; P:GO:0050713; P:GO:0010898; P:GO:0070328; P:GO:0030300; P:GO:0032489; P:GO:0051006; P:GO:0060354; C:GO:0042627; P:GO:0034380; F:GO:0015485; P:GO:0007186; P:GO:0050728; P:GO:0034384; P:GO:0006695; P:GO:0007584; F:GO:0008035; F:GO:0045499; P:GO:1900026; P:GO:00…	P:lipid storage; P:response to estrogen; P:transforming growth factor beta receptor signaling pathway; F:apolipoprotein A-I receptor binding; P:phospholipid homeostasis; P:positive regulation of fatty acid biosynthetic process; C:endoplasmic reticulum lumen; F:phospholipid transporter activity; C:cytosol; P:protein oxidation; P:negative regulation of interleukin-1 beta secretion; P:positive regul…	Coil (Coils);SSF58113 (SUPERFAMILY);PF01442 (Pfam);G3DSA:1.20.5.20 (Gene3D);G3DSA:1.20.120.20 (Gene3D)	Apolipoprotein A1/A4/E domain (Pfam)	IPR000074 (Pfam)
87	45	P04264	71.94	397.63	14016000	8518100	49414000	8050400	11269000	28802000	42	42	27	Carbamidomethylation; TMT6plex; Oxidation (M); Deamidation (NQ)	66039	Keratin type II cytoskeletal 1 OS=Homo sapiens OX=9606 GN=KRT1 PE=1 SV=6	P04264	K2C1_HUMAN	KRT1;KRTA;CK1;EHK;EHK1;EPPK;K1;KRT1A;NEPPK	9606.ENSP00000252244	hsa:3848	PF00038;PF16208;PF16210	complement activation, lectin pathway [GO:0001867]; cornification [GO:0070268]; establishment of skin barrier [GO:0061436]; fibrinolysis [GO:0042730]; keratinization [GO:0031424]; negative regulation of inflammatory response [GO:0050728]; neutrophil degranulation [GO:0043312]; peptide cross-linking [GO:0018149]; regulation of angiogenesis [GO:0045765]; response to oxidative stress [GO:0006979]; r…	blood microparticle [GO:0072562]; cornified envelope [GO:0001533]; cytoskeleton [GO:0005856]; cytosol [GO:0005829]; extracellular exosome [GO:0070062]; extracellular matrix [GO:0031012]; extracellular region [GO:0005576]; extracellular space [GO:0005615]; ficolin-1-rich granule lumen [GO:1904813]; keratin filament [GO:0045095]; membrane [GO:0016020]; nucleus [GO:0005634]	carbohydrate binding [GO:0030246]; receptor activity [GO:0004872]; structural constituent of epidermis [GO:0030280]	Q08379; P19012; Q7Z3Y8; Q14525; O76014; P37198; P14373	TISSUE SPECIFICITY: The source of this protein is neonatal foreskin. The 67-kDa type II keratins are expressed in terminally differentiating epidermis.			R-HSA-6798695;R-HSA-6805567;R-HSA-6809371			P04264	110046				P04264	P04264		IPR001664;IPR018039;IPR032449;IPR032444;IPR003054	PTHR23239	PS00226;PS51842	keratin 1	P:GO:0007165; P:GO:0050728; F:GO:0005198; P:GO:0045765; F:GO:0004872; P:GO:0042730; C:GO:0005886; P:GO:0061436; C:GO:0005634; P:GO:0001895; P:GO:0006979; C:GO:0045095; C:GO:0070062; F:GO:0005515; P:GO:0001867; C:GO:0072562; C:GO:0031012; F:GO:0030246	P:signal transduction; P:negative regulation of inflammatory response; F:structural molecule activity; P:regulation of angiogenesis; F:receptor activity; P:fibrinolysis; C:plasma membrane; P:establishment of skin barrier; C:nucleus; P:retina homeostasis; P:response to oxidative stress; C:keratin filament; C:extracellular exosome; F:protein binding; P:complement activation, lectin pathway; C:blood…	mobidb-lite (MobiDBLite);PR01276 (PRINTS);Coil (Coils);SSF64593 (SUPERFAMILY);SM01391 (SMART);PF00038 (Pfam);G3DSA:1.20.5.170 (Gene3D);PS00226 (ProSitePatterns);PF16208 (Pfam);G3DSA:1.20.5.340 (Gene3D);PF16210 (Pfam)	consensus disorder prediction (MobiDBLite);Type II keratin signature (PRINTS);Intermediate filament protein (Pfam);Intermediate filaments signature. (ProSitePatterns);Keratin type II head (Pfam);Keratin type II cytoskeletal 1 tail (Pfam)	IPR003054 (PRINTS);IPR001664 (SMART);IPR001664 (Pfam);IPR018039 (ProSitePatterns);IPR032444 (Pfam);IPR032449 (Pfam)
668	462	P00451	22.37	0	262950	209130	337300	2116100	236040	1226700	0	1	1	TMT6plex; Deamidation (NQ)	267007	Coagulation factor VIII OS=Homo sapiens OX=9606 GN=F8 PE=1 SV=1	P00451	FA8_HUMAN	F8;F8C;AHF;DXS1253E;F8B;FVIII;HEMA	9606.ENSP00000353393	hsa:2157	PF00394;PF07731;PF07732;PF00754	acute-phase response [GO:0006953]; blood coagulation [GO:0007596]; blood coagulation, intrinsic pathway [GO:0007597]; COPII vesicle coating [GO:0048208]; ER to Golgi vesicle-mediated transport [GO:0006888]; platelet activation [GO:0030168]; platelet degranulation [GO:0002576]	COPII-coated ER to Golgi transport vesicle [GO:0030134]; endoplasmic reticulum-Golgi intermediate compartment membrane [GO:0033116]; endoplasmic reticulum lumen [GO:0005788]; extracellular region [GO:0005576]; extracellular space [GO:0005615]; Golgi membrane [GO:0000139]; plasma membrane [GO:0005886]; platelet alpha granule lumen [GO:0031093]	copper ion binding [GO:0005507]; oxidoreductase activity [GO:0016491]	P00740				R-HSA-114608;R-HSA-140837;R-HSA-140875;R-HSA-204005;R-HSA-5694530	P00451		P00451	108455		DIP-29774N		P00451	P00451		IPR001117;IPR011706;IPR011707;IPR033138;IPR008972;IPR000421;IPR024715;IPR014707;IPR008979	PTHR45309	PS01285;PS01286;PS50022;PS00079	coagulation factor VIII isoform X1	C:GO:0031093; P:GO:0007597; C:GO:0000139; P:GO:0006953; C:GO:0005886; P:GO:0048208; P:GO:0002576; C:GO:0005788; C:GO:0005615; F:GO:0005515; F:GO:0005507; F:GO:0016491; C:GO:0030134; P:GO:0055114; P:GO:0030168; C:GO:0033116	C:platelet alpha granule lumen; P:blood coagulation, intrinsic pathway; C:Golgi membrane; P:acute-phase response; C:plasma membrane; P:COPII vesicle coating; P:platelet degranulation; C:endoplasmic reticulum lumen; C:extracellular space; F:protein binding; F:copper ion binding; F:oxidoreductase activity; C:ER to Golgi transport vesicle; P:oxidation-reduction process; P:platelet activation; C:endo…	SSF49503 (SUPERFAMILY);Coil (Coils);PS01286 (ProSitePatterns);PS50022 (ProSiteProfiles);mobidb-lite (MobiDBLite);G3DSA:2.60.40.420 (Gene3D);cd04227 (CDD);cd00057 (CDD);G3DSA:2.60.120.260 (Gene3D);PS01285 (ProSitePatterns);PIRSF000354 (PIRSF);PF07731 (Pfam);PF00394 (Pfam);PF00754 (Pfam);SSF49785 (SUPERFAMILY);cd11016 (CDD);PF07732 (Pfam);cd11015 (CDD);cd11018 (CDD);PS00079 (ProSitePatterns);SM0023…	Coagulation factors 5/8 type C domain (FA58C) signature 2. (ProSitePatterns);Coagulation factors 5/8 type C domain (FA58C) profile. (ProSiteProfiles);consensus disorder prediction (MobiDBLite);CuRO_3_FVIII_like (CDD);FA58C (CDD);Coagulation factors 5/8 type C domain (FA58C) signature 1. (ProSitePatterns);Multicopper oxidase (Pfam);F5/8 type C domain (Pfam);CuRO_4_FVIII_like (CDD);CuRO_2_FVIII_lik…	IPR008972 (SUPERFAMILY);IPR000421 (ProSitePatterns);IPR000421 (ProSiteProfiles);IPR008972 (Gene3D);IPR008979 (Gene3D);IPR024715 (PIRSF);IPR011706 (Pfam);IPR001117 (Pfam);IPR000421 (Pfam);IPR008979 (SUPERFAMILY);IPR011707 (Pfam);IPR033138 (ProSitePatterns);IPR000421 (SMART)
[truncated: 9 more columns]

## Sheet: P.vs.L_regulated
Protein Group	Protein ID	Accession	Significance	-10lgP	P.1	P.2	L.1	L.2	P	L	Coverage (%)	#Peptides	#Unique	PTM	Avg. Mass	Description	UniProtEntry	UniProtKB.ID	Gene.Name	STRING	KEGG	Pfam	Gene ontology (biological process)	Gene ontology (cellular component)	Gene ontology (molecular function)	Interacts with	Tissue specificity	BioCyc	BRENDA	Reactome	SABIO-RK	SignaLink	SIGNOR	BioGrid	CORUM	DIP	ELM	IntAct	MINT	CDD	InterPro	PANTHER	PROSITE	Blast.Description.Annotation	GO.IDs	GO.Names	Signature.Accession	Signature.Description	InterPro.Accession
429	1042	P12318	14.47	83.45	4965.9	6748	0	0	5857	0	9	2	2	Carbamidomethylation; TMT6plex; Deamidation (NQ)	35001	Low affinity immunoglobulin gamma Fc region receptor II-a OS=Homo sapiens OX=9606 GN=FCGR2A PE=1 SV=4	P12318	FCG2A_HUMAN	FCGR2A;CD32;FCG2;FCGR2A1;IGFR2;CD32A;CDw32;FCGR2;FcGR	9606.ENSP00000271450	hsa:2212	PF13895	Fc-gamma receptor signaling pathway involved in phagocytosis [GO:0038096]; neutrophil degranulation [GO:0043312]	extracellular exosome [GO:0070062]; integral component of membrane [GO:0016021]; plasma membrane [GO:0005886]; secretory granule membrane [GO:0030667]	IgG binding [GO:0019864]	Q9UMX0; Q9UMX0-2	TISSUE SPECIFICITY: Found on monocytes, neutrophils and eosinophil platelets.			R-HSA-2029481;R-HSA-2029482;R-HSA-2029485;R-HSA-6798695			P12318	108506			P12318	P12318	P12318		IPR007110;IPR036179;IPR013783;IPR003599;IPR003598		PS50835	low affinity immunoglobulin gamma Fc region receptor II-a isoform X1	C:GO:0019814; C:GO:0070062; C:GO:0016021; P:GO:0038096; F:GO:0019864; C:GO:0005886	C:immunoglobulin complex; C:extracellular exosome; C:integral component of membrane; P:Fc-gamma receptor signaling pathway involved in phagocytosis; F:IgG binding; C:plasma membrane	G3DSA:1.20.5.100 (Gene3D);mobidb-lite (MobiDBLite);cd05752 (CDD);SM00409 (SMART);SM00408 (SMART);SSF48726 (SUPERFAMILY);PF13895 (Pfam);PS50835 (ProSiteProfiles);G3DSA:2.60.40.1290 (Gene3D);G3DSA:2.60.40.10 (Gene3D);cd05753 (CDD)	consensus disorder prediction (MobiDBLite);Ig1_FcgammaR_like (CDD);Immunoglobulin domain (Pfam);Ig-like domain profile. (ProSiteProfiles);Ig2_FcgammaR_like (CDD)	IPR021157 (Gene3D);IPR003599 (SMART);IPR003598 (SMART);IPR036179 (SUPERFAMILY);IPR007110 (Pfam);IPR007110 (ProSiteProfiles);IPR013783 (Gene3D)
64	243	P69905	200	286.7	36686000	240860000	28268000	8538100	138790000	18409000	90	10	10	Carbamidomethylation; TMT6plex; Oxidation (M); Deamidation (NQ)	15258	Hemoglobin subunit alpha OS=Homo sapiens OX=9606 GN=HBA1 PE=1 SV=2	P69905	HBA_HUMAN	HBA1;;HBA2;HBA-T3;HBH	9606.ENSP00000322421	hsa:3039	PF00042	bicarbonate transport [GO:0015701]; cellular oxidant detoxification [GO:0098869]; hydrogen peroxide catabolic process [GO:0042744]; oxygen transport [GO:0015671]; positive regulation of cell death [GO:0010942]; protein heterooligomerization [GO:0051291]; receptor-mediated endocytosis [GO:0006898]; response to hydrogen peroxide [GO:0042542]	blood microparticle [GO:0072562]; cytosol [GO:0005829]; cytosolic small ribosomal subunit [GO:0022627]; endocytic vesicle lumen [GO:0071682]; extracellular exosome [GO:0070062]; extracellular region [GO:0005576]; extracellular space [GO:0005615]; haptoglobin-hemoglobin complex [GO:0031838]; hemoglobin complex [GO:0005833]; membrane [GO:0016020]	heme binding [GO:0020037]; iron ion binding [GO:0005506]; oxygen binding [GO:0019825]; oxygen carrier activity [GO:0005344]	Q9NZD4; Q2TAC2; P00387; P68871; P02100; P69892; P0DMV8; Q6A162; P29474	TISSUE SPECIFICITY: Red blood cells.			R-HSA-1237044;R-HSA-1247673;R-HSA-2168880			P69905	109289;109290		DIP-35199N		P69905	P69905	cd08927	IPR000971;IPR009050;IPR002338;IPR002339		PS01033	alpha-2 globin	F:GO:0019825; C:GO:0022627; P:GO:0015671; P:GO:0051291; P:GO:0042542; F:GO:0005344; P:GO:0006898; F:GO:0020037; P:GO:0042744; C:GO:0005833; F:GO:0004601; C:GO:0070062; F:GO:0005506; C:GO:0071682; P:GO:0006804; C:GO:0016020; C:GO:0031838; C:GO:0072562; P:GO:0010942; P:GO:0015701; F:GO:0031720	F:oxygen binding; C:cytosolic small ribosomal subunit; P:oxygen transport; P:protein heterooligomerization; P:response to hydrogen peroxide; F:oxygen transporter activity; P:receptor-mediated endocytosis; F:heme binding; P:hydrogen peroxide catabolic process; C:hemoglobin complex; F:peroxidase activity; C:extracellular exosome; F:iron ion binding; C:endocytic vesicle lumen; P:obsolete peroxidase …	G3DSA:1.10.490.10 (Gene3D);SSF46458 (SUPERFAMILY);cd08927 (CDD);PR00815 (PRINTS);PR00612 (PRINTS);PF00042 (Pfam);PS01033 (ProSiteProfiles)	Hb-alpha_like (CDD);Pi haemoglobin signature (PRINTS);Alpha haemoglobin signature (PRINTS);Globin (Pfam);Globin family profile. (ProSiteProfiles)	IPR009050 (SUPERFAMILY);IPR002338 (CDD);IPR002339 (PRINTS);IPR002338 (PRINTS);IPR000971 (Pfam);IPR000971 (ProSiteProfiles)
164	413	A0A0J9YXX1	17.33	198.15	82026000	47495000	12618000	6413000	64760000	9515500	32	5	3	TMT6plex; Oxidation (M); Deamidation (NQ)	12773	Immunoglobulin heavy variable 5-10-1 OS=Homo sapiens OX=9606 GN=IGHV5-10-1 PE=3 SV=1	A0A0J9YXX1	HV5X1_HUMAN	IGHV5-10-1		hsa:101928039	PF07686	adaptive immune response [GO:0002250]	extracellular region [GO:0005576]; plasma membrane [GO:0005886]	antigen binding [GO:0003823]																IPR007110;IPR036179;IPR013783;IPR013106		PS50835	immunoglobulin heavy chain variable region			PF07686 (Pfam);SSF48726 (SUPERFAMILY);G3DSA:1.10.10.530 (Gene3D);SM00406 (SMART);PS50835 (ProSiteProfiles)	Immunoglobulin V-set domain (Pfam);Ig-like domain profile. (ProSiteProfiles)	IPR013106 (Pfam);IPR036179 (SUPERFAMILY);IPR013106 (SMART);IPR007110 (ProSiteProfiles)
9	22	P00738	200	489.62	441090000	481150000	84413000	57286000	461120000	70984000	51	32	17	Carbamidomethylation; TMT6plex; Oxidation (M); Deamidation (NQ)	45205	Haptoglobin OS=Homo sapiens OX=9606 GN=HP PE=1 SV=1	P00738	HPT_HUMAN	HP;BP;HP2ALPHA2;HPA1S	9606.ENSP00000348170	hsa:3240	PF00089	acute-phase response [GO:0006953]; defense response [GO:0006952]; defense response to bacterium [GO:0042742]; negative regulation of hydrogen peroxide catabolic process [GO:2000296]; negative regulation of oxidoreductase activity [GO:0051354]; neutrophil degranulation [GO:0043312]; positive regulation of cell death [GO:0010942]; receptor-mediated endocytosis [GO:0006898]; response to hydrogen per…	blood microparticle [GO:0072562]; endocytic vesicle lumen [GO:0071682]; extracellular exosome [GO:0070062]; extracellular region [GO:0005576]; extracellular space [GO:0005615]; haptoglobin-hemoglobin complex [GO:0031838]; specific granule lumen [GO:0035580]; tertiary granule lumen [GO:1904724]	antioxidant activity [GO:0016209]; hemoglobin binding [GO:0030492]	P02647; P02649	TISSUE SPECIFICITY: Expressed by the liver and secreted in plasma.			R-HSA-2168880;R-HSA-6798695			P00738	109480				P00738	P00738	cd00033;cd00190	IPR009003;IPR001314;IPR035976;IPR000436;IPR001254		PS50923;PS50240	haptoglobin	F:GO:0016209; P:GO:2000296; F:GO:0030492; F:GO:0004252; P:GO:0042542; P:GO:0006898; P:GO:0006953; P:GO:0042742; P:GO:0002376; C:GO:0005833; P:GO:0051354; C:GO:0070062; C:GO:0071682; C:GO:0031838; C:GO:0072562; P:GO:0006508; P:GO:0010942	F:antioxidant activity; P:negative regulation of hydrogen peroxide catabolic process; F:hemoglobin binding; F:serine-type endopeptidase activity; P:response to hydrogen peroxide; P:receptor-mediated endocytosis; P:acute-phase response; P:defense response to bacterium; P:immune system process; C:hemoglobin complex; P:negative regulation of oxidoreductase activity; C:extracellular exosome; C:endocy…	SSF57535 (SUPERFAMILY);PF00089 (Pfam);PR00722 (PRINTS);G3DSA:2.10.70.10 (Gene3D);cd00033 (CDD);G3DSA:2.40.10.10 (Gene3D);SSF50494 (SUPERFAMILY);SM00020 (SMART);cd00190 (CDD);PS50240 (ProSiteProfiles);PS50923 (ProSiteProfiles)	Trypsin (Pfam);Chymotrypsin serine protease family (S1) signature (PRINTS);CCP (CDD);Tryp_SPc (CDD);Serine proteases, trypsin domain profile. (ProSiteProfiles);Sushi/CCP/SCR domain profile. (ProSiteProfiles)	IPR035976 (SUPERFAMILY);IPR001254 (Pfam);IPR001314 (PRINTS);IPR000436 (CDD);IPR009003 (SUPERFAMILY);IPR001254 (SMART);IPR001254 (CDD);IPR001254 (ProSiteProfiles);IPR000436 (ProSiteProfiles)
42	174	P68871	200	329.74	18400000	112500000	14483000	6801100	65474000	10655000	62	15	8	Carbamidomethylation; TMT6plex; Oxidation (M); Deamidation (NQ)	15998	Hemoglobin subunit beta OS=Homo sapiens OX=9606 GN=HBB PE=1 SV=2	P68871	HBB_HUMAN	HBB;CD113t-C;beta-globin	9606.ENSP00000333994	hsa:3043	PF00042	bicarbonate transport [GO:0015701]; blood coagulation [GO:0007596]; cellular oxidant detoxification [GO:0098869]; hydrogen peroxide catabolic process [GO:0042744]; neutrophil degranulation [GO:0043312]; nitric oxide transport [GO:0030185]; oxygen transport [GO:0015671]; platelet aggregation [GO:0070527]; positive regulation of cell death [GO:0010942]; positive regulation of nitric oxide biosynthe…	blood microparticle [GO:0072562]; cytosol [GO:0005829]; endocytic vesicle lumen [GO:0071682]; extracellular exosome [GO:0070062]; extracellular region [GO:0005576]; extracellular space [GO:0005615]; ficolin-1-rich granule lumen [GO:1904813]; haptoglobin-hemoglobin complex [GO:0031838]; hemoglobin complex [GO:0005833]; tertiary granule lumen [GO:1904724]	heme binding [GO:0020037]; hemoglobin binding [GO:0030492]; iron ion binding [GO:0005506]; oxygen binding [GO:0019825]; oxygen carrier activity [GO:0005344]	P69905; P02008	TISSUE SPECIFICITY: Red blood cells. {ECO:0000269|PubMed:6539334}.			R-HSA-1237044;R-HSA-1247673;R-HSA-2168880;R-HSA-6798695;R-HSA-983231			P68871	109293		DIP-35526N		P68871		cd08925	IPR000971;IPR009050;IPR002337		PS01033	beta globin	P:GO:0045429; P:GO:0015671; F:GO:0030492; P:GO:0051291; C:GO:0070062; F:GO:0005506; C:GO:0031838; C:GO:0072562; P:GO:0015701; P:GO:0070527; F:GO:0019825; P:GO:0030185; P:GO:0042542; F:GO:0005344; P:GO:0006898; P:GO:0008217; F:GO:0020037; P:GO:0042744; C:GO:0005833; F:GO:0004601; P:GO:0070293; P:GO:0050880; C:GO:0071682; P:GO:0006804; P:GO:0010942; F:GO:0031720	P:positive regulation of nitric oxide biosynthetic process; P:oxygen transport; F:hemoglobin binding; P:protein heterooligomerization; C:extracellular exosome; F:iron ion binding; C:haptoglobin-hemoglobin complex; C:blood microparticle; P:bicarbonate transport; P:platelet aggregation; F:oxygen binding; P:nitric oxide transport; P:response to hydrogen peroxide; F:oxygen transporter activity; P:rec…	SSF46458 (SUPERFAMILY);PF00042 (Pfam);PS01033 (ProSiteProfiles);cd08925 (CDD);G3DSA:1.10.490.10 (Gene3D);PR00814 (PRINTS)	Globin (Pfam);Globin family profile. (ProSiteProfiles);Hb-beta_like (CDD);Beta haemoglobin signature (PRINTS)	IPR009050 (SUPERFAMILY);IPR000971 (Pfam);IPR000971 (ProSiteProfiles);IPR002337 (CDD);IPR002337 (PRINTS)
198	133	P01880	200	305.16	3955200	17139000	2275700	1917300	10547000	2096500	45	13	13	Carbamidomethylation; TMT6plex; Oxidation (M)	42353	Immunoglobulin heavy constant delta OS=Homo sapiens OX=9606 GN=IGHD PE=1 SV=3	P01880	IGHD_HUMAN	IGHD			PF07654;PF00047	B cell receptor signaling pathway [GO:0050853]; complement activation, classical pathway [GO:0006958]; defense response to bacterium [GO:0042742]; immune response [GO:0006955]; innate immune response [GO:0045087]; phagocytosis, engulfment [GO:0006911]; phagocytosis, recognition [GO:0006910]; positive regulation of B cell activation [GO:0050871]; positive regulation of interleukin-1 secretion [GO:…	blood microparticle [GO:0072562]; external side of plasma membrane [GO:0009897]; extracellular exosome [GO:0070062]; immunoglobulin complex, circulating [GO:0042571]; integral component of membrane [GO:0016021]; plasma membrane [GO:0005886]	antigen binding [GO:0003823]; immunoglobulin receptor binding [GO:0034987]					R-HSA-5690714;R-HSA-983695								P01880			IPR007110;IPR036179;IPR013783;IPR003006;IPR003597;IPR013151		PS50835;PS00290	immunoglobulin delta heavy chain	C:GO:0009897; F:GO:0004252; P:GO:0038095; P:GO:0038096; P:GO:0006898; P:GO:0042742; P:GO:0006910; C:GO:0070062; P:GO:0006911; P:GO:0050871; F:GO:0003823; P:GO:0006958; P:GO:0045087; C:GO:0042571; C:GO:0072562; C:GO:0016021; F:GO:0034987; P:GO:0050853	C:external side of plasma membrane; F:serine-type endopeptidase activity; P:Fc-epsilon receptor signaling pathway; P:Fc-gamma receptor signaling pathway involved in phagocytosis; P:receptor-mediated endocytosis; P:defense response to bacterium; P:phagocytosis, recognition; C:extracellular exosome; P:phagocytosis, engulfment; P:positive regulation of B cell activation; F:antigen binding; P:complem…	SSF48726 (SUPERFAMILY);mobidb-lite (MobiDBLite);cd16094 (CDD);PF07654 (Pfam);G3DSA:2.60.40.10 (Gene3D);PS50835 (ProSiteProfiles);SM00407 (SMART);PS00290 (ProSitePatterns);PF00047 (Pfam);cd16084 (CDD);cd16092 (CDD)	consensus disorder prediction (MobiDBLite);IgC_CH3_IgD (CDD);Immunoglobulin C1-set domain (Pfam);Ig-like domain profile. (ProSiteProfiles);Immunoglobulins and major histocompatibility complex proteins signature. (ProSitePatterns);Immunoglobulin domain (Pfam);IgC_CH2_IgD (CDD);IgC_CH1_IgD (CDD)	IPR036179 (SUPERFAMILY);IPR003597 (Pfam);IPR013783 (Gene3D);IPR007110 (ProSiteProfiles);IPR003597 (SMART);IPR003006 (ProSitePatterns);IPR013151 (Pfam)
209	333	P02741	200	236.16	28586000	6145400	4793100	2237700	17366000	3541200	29	8	8	TMT6plex	25039	C-reactive protein OS=Homo sapiens OX=9606 GN=CRP PE=1 SV=1	P02741	CRP_HUMAN	CRP;PTX1	9606.ENSP00000255030	hsa:1401	PF00354	acute-phase response [GO:0006953]; defense response to Gram-positive bacterium [GO:0050830]; inflammatory response [GO:0006954]; negative regulation of blood vessel diameter [GO:0097756]; negative regulation of lipid storage [GO:0010888]; negative regulation of macrophage derived foam cell differentiation [GO:0010745]; opsonization [GO:0008228]; positive regulation of gene expression [GO:0010628]…	extracellular exosome [GO:0070062]; extracellular region [GO:0005576]; extracellular space [GO:0005615]	calcium ion binding [GO:0005509]; choline binding [GO:0033265]; complement component C1q binding [GO:0001849]; identical protein binding [GO:0042802]; low-density lipoprotein particle binding [GO:0030169]; low-density lipoprotein particle receptor binding [GO:0050750]	Itself; P31995; Q96IJ6	TISSUE SPECIFICITY: Found in plasma.			R-HSA-173623			P02741	107791		DIP-39125N		P02741	P02741	cd00152	IPR013320;IPR030476;IPR001759		PS00289;PS51828	C-reactive	P:GO:2000482; F:GO:0033265; P:GO:0045908; P:GO:0007165; P:GO:0006953; P:GO:0008228; F:GO:0046790; C:GO:0005615; C:GO:0070062; F:GO:0050750; F:GO:0005509; P:GO:0010628; C:GO:0019012; F:GO:0001849; P:GO:0010745; P:GO:0010888; F:GO:0030169; P:GO:0050830; P:GO:0032930	P:regulation of interleukin-8 secretion; F:choline binding; P:negative regulation of vasodilation; P:signal transduction; P:acute-phase response; P:opsonization; F:virion binding; C:extracellular space; C:extracellular exosome; F:low-density lipoprotein particle receptor binding; F:calcium ion binding; P:positive regulation of gene expression; C:virion; F:complement component C1q binding; P:negat…	PS00289 (ProSitePatterns);SM00159 (SMART);PS51828 (ProSiteProfiles);PF00354 (Pfam);SSF49899 (SUPERFAMILY);cd00152 (CDD);PR00895 (PRINTS);G3DSA:2.60.120.200 (Gene3D)	Pentraxin domain signature. (ProSitePatterns);Pentraxin (PTX) domain profile. (ProSiteProfiles);Pentaxin family (Pfam);PTX (CDD);Pentaxin signature (PRINTS)	IPR030476 (ProSitePatterns);IPR001759 (SMART);IPR001759 (ProSiteProfiles);IPR001759 (Pfam);IPR013320 (SUPERFAMILY);IPR001759 (CDD);IPR001759 (PRINTS)
342	824	P59666	200	107.54	5668100	3904400	1263700	720740	4786200	997940	27	3	3	Carbamidomethylation; TMT6plex	10245	Neutrophil defensin 3 OS=Homo sapiens OX=9606 GN=DEFA3 PE=1 SV=1	P59666	DEF3_HUMAN	DEFA3;DEF3;HNP-3;HNP3;HP-3;HP3	9606.ENSP00000328359	hsa:1668	PF00323;PF00879	antibacterial humoral response [GO:0019731]; antimicrobial humoral immune response mediated by antimicrobial peptide [GO:0061844]; antimicrobial humoral response [GO:0019730]; defense response to fungus [GO:0050832]; defense response to Gram-positive bacterium [GO:0050830]; defense response to virus [GO:0051607]; innate immune response in mucosa [GO:0002227]; intracellular estrogen receptor signa…	azurophil granule lumen [GO:0035578]; extracellular exosome [GO:0070062]; extracellular region [GO:0005576]; extracellular space [GO:0005615]; Golgi lumen [GO:0005796]	protein homodimerization activity [GO:0042803]					R-HSA-1461973;R-HSA-1462054								P59666			IPR006081;IPR016327;IPR006080;IPR002366	PTHR11876	PS00269	alpha neutrophil-specific	C:GO:0005796; P:GO:0006935; C:GO:0005615; C:GO:0070062; P:GO:0002227; P:GO:0031640; P:GO:0051607; P:GO:0019731; C:GO:0031012; P:GO:0050832; P:GO:0030520; C:GO:0035578; P:GO:0050830	C:Golgi lumen; P:chemotaxis; C:extracellular space; C:extracellular exosome; P:innate immune response in mucosa; P:killing of cells of other organism; P:defense response to virus; P:antibacterial humoral response; C:extracellular matrix; P:defense response to fungus; P:intracellular estrogen receptor signaling pathway; C:azurophil granule lumen; P:defense response to Gram-positive bacterium	PF00879 (Pfam);PIRSF001875 (PIRSF);SM00048 (SMART);SSF57392 (SUPERFAMILY);PS00269 (ProSitePatterns);PF00323 (Pfam)	Defensin propeptide (Pfam);Mammalian defensins signature. (ProSitePatterns);Mammalian defensin (Pfam)	IPR002366 (Pfam);IPR016327 (PIRSF);IPR006080 (SMART);IPR006081 (ProSitePatterns);IPR006081 (Pfam)
574	3046	P08571	16.91	82.88	77028	406850	59833	43732	241940	51782	7	2	2	TMT6plex	40076	Monocyte differentiation antigen CD14 OS=Homo sapiens OX=9606 GN=CD14 PE=1 SV=2	P08571	CD14_HUMAN	CD14	9606.ENSP00000304236	hsa:929		apoptotic process [GO:0006915]; apoptotic signaling pathway [GO:0097190]; cell surface receptor signaling pathway [GO:0007166]; cellular response to diacyl bacterial lipopeptide [GO:0071726]; cellular response to lipopolysaccharide [GO:0071222]; cellular response to lipoteichoic acid [GO:0071223]; cellular response to molecule of bacterial origin [GO:0071219]; cellular response to triacyl bacteri…	anchored component of external side of plasma membrane [GO:0031362]; endosome membrane [GO:0010008]; extracellular exosome [GO:0070062]; extracellular region [GO:0005576]; extracellular space [GO:0005615]; Golgi apparatus [GO:0005794]; lipopolysaccharide receptor complex [GO:0046696]; membrane raft [GO:0045121]; plasma membrane [GO:0005886]; secretory granule membrane [GO:0030667]	lipopeptide binding [GO:0071723]; lipopolysaccharide binding [GO:0001530]; lipoteichoic acid binding [GO:0070891]; opsonin receptor activity [GO:0001847]; peptidoglycan receptor activity [GO:0016019]	Q12841	TISSUE SPECIFICITY: Detected on macrophages (at protein level) (PubMed:1698311). Expressed strongly on the surface of monocytes and weakly on the surface of granulocytes; also expressed by most tissue macrophages. {ECO:0000269|PubMed:1698311, ECO:0000269|PubMed:25497142}.			R-HSA-1236974;R-HSA-140534;R-HSA-166016;R-HSA-166020;R-HSA-166058;R-HSA-166166;R-HSA-168179;R-HSA-168188;R-HSA-2562578;R-HSA-5602498;R-HSA-5603041;R-HSA-5686938;R-HSA-6798695;R-HSA-9014325;R-HSA-936964;R-HSA-937041;R-HSA-937072;R-HSA-975163				107367		DIP-1030N		P08571	P08571		IPR001611;IPR032675;IPR016337	PTHR10630	PS51450	monocyte differentiation antigen CD14	C:GO:0031362; P:GO:0045807; C:GO:0009274; P:GO:0097190; C:GO:0005794; F:GO:0001530; P:GO:0045471; P:GO:0006954; P:GO:0009408; C:GO:0070062; P:GO:0002755; P:GO:0070266; P:GO:0032729; F:GO:0001847; P:GO:0050715; P:GO:0032026; P:GO:0032760; P:GO:0051602; P:GO:0034128; F:GO:0016019; P:GO:0038124; P:GO:0071727; P:GO:0032481; P:GO:0038123; P:GO:0034142; P:GO:0007249; P:GO:0006898; C:GO:0005615; F:GO:00…	C:anchored component of external side of plasma membrane; P:positive regulation of endocytosis; C:peptidoglycan-based cell wall; P:apoptotic signaling pathway; C:Golgi apparatus; F:lipopolysaccharide binding; P:response to ethanol; P:inflammatory response; P:response to heat; C:extracellular exosome; P:MyD88-dependent toll-like receptor signaling pathway; P:necroptotic process; P:positive regulat…	PIRSF002017 (PIRSF);SSF52058 (SUPERFAMILY);PS51450 (ProSiteProfiles);G3DSA:3.80.10.10 (Gene3D)	Leucine-rich repeat profile. (ProSiteProfiles)	IPR016337 (PIRSF);IPR032675 (SUPERFAMILY);IPR001611 (ProSiteProfiles);IPR032675 (Gene3D)
661	716	Q13009	22.2	0	1920200	3434200	498530	790300	2677200	644420	1	2	2	Carbamidomethylation; TMT6plex; Deamidation (NQ)	177507	T-lymphoma invasion and metastasis-inducing protein 1 OS=Homo sapiens OX=9606 GN=TIAM1 PE=1 SV=2	Q13009	TIAM1_HUMAN	TIAM1	9606.ENSP00000286827	hsa:7074	PF00595;PF00169;PF02196;PF00621	activation of GTPase activity [GO:0090630]; apoptotic process [GO:0006915]; cardiac muscle hypertrophy [GO:0003300]; cell-matrix adhesion [GO:0007160]; cell migration [GO:0016477]; ephrin receptor signaling pathway [GO:0048013]; G-protein coupled receptor signaling pathway [GO:0007186]; neuron projection extension [GO:1990138]; NMDA selective glutamate receptor signaling pathway [GO:0098989]; pos…	axonal growth cone [GO:0044295]; cell-cell contact zone [GO:0044291]; cell-cell junction [GO:0005911]; cytosol [GO:0005829]; dendritic spine [GO:0043197]; extrinsic component of cytoplasmic side of plasma membrane [GO:0031234]; main axon [GO:0044304]; microtubule [GO:0005874]; neuronal cell body [GO:0043025]; nucleus [GO:0005634]; plasma membrane [GO:0005886]; postsynaptic density [GO:0014069]; r…	guanyl-nucleotide exchange factor activity [GO:0005085]; kinase binding [GO:0019900]; lipid binding [GO:0008289]; microtubule binding [GO:0008017]; Rac guanyl-nucleotide exchange factor activity [GO:0030676]; receptor tyrosine kinase binding [GO:0030971]; Rho guanyl-nucleotide exchange factor activity [GO:0005089]; signal transducer activity, downstream of receptor [GO:0005057]	Q9C0A0-1; P54763; P18827; P61981	TISSUE SPECIFICITY: Found in virtually all analyzed tumor cell lines including B- and T-lymphomas, neuroblastomas, melanomas and carcinomas.			R-HSA-193648;R-HSA-194840;R-HSA-3928662;R-HSA-3928665;R-HSA-416482			Q13009	112930	Q13009	DIP-38309N	Q13009	Q13009	Q13009	cd00160	IPR035899;IPR000219;IPR001331;IPR001478;IPR036034;IPR011993;IPR001849;IPR003116;IPR033360	PTHR22826:SF88	PS00741;PS50010;PS50106;PS50003;PS50898	T-lymphoma invasion and metastasis-inducing 1 isoform X1	P:GO:0016601; P:GO:0035023; P:GO:0061178; P:GO:0032092; P:GO:0043507; P:GO:0090630; P:GO:1904338; F:GO:0005057; F:GO:0008289; C:GO:0043025; C:GO:0005874; P:GO:0050772; C:GO:0045298; C:GO:0043197; F:GO:0048365; C:GO:0005829; C:GO:0031234; C:GO:0032587; P:GO:0060071; P:GO:0007160; P:GO:2000050; P:GO:0061003; P:GO:1904268; P:GO:0042220; C:GO:0044304; P:GO:0003300; F:GO:0008017; C:GO:0005634; C:GO:00…	P:Rac protein signal transduction; P:regulation of Rho protein signal transduction; P:regulation of insulin secretion involved in cellular response to glucose stimulus; P:positive regulation of protein binding; P:positive regulation of JUN kinase activity; P:activation of GTPase activity; P:regulation of dopaminergic neuron differentiation; F:signal transducer activity, downstream of receptor; F:…	G3DSA:3.10.20.90 (Gene3D);SSF50729 (SUPERFAMILY);G3DSA:2.30.29.30 (Gene3D);Coil (Coils);mobidb-lite (MobiDBLite);SM00325 (SMART);SSF50156 (SUPERFAMILY);cd01230 (CDD);G3DSA:1.20.900.10 (Gene3D);cd00992 (CDD);PF00169 (Pfam);PS50898 (ProSiteProfiles);SM00228 (SMART);SSF48065 (SUPERFAMILY);cd01818 (CDD);cd01255 (CDD);cd00160 (CDD);PS50106 (ProSiteProfiles);PF00621 (Pfam);PF02196 (Pfam);PS50003 (ProSi…	consensus disorder prediction (MobiDBLite);PH1_Tiam1_2 (CDD);PDZ_signaling (CDD);PH domain (Pfam);Ras-binding domain (RBD) profile. (ProSiteProfiles);TIAM1_RBD (CDD);PH2_Tiam1_2 (CDD);RhoGEF (CDD);PDZ domain profile. (ProSiteProfiles);RhoGEF domain (Pfam);Raf-like Ras-binding domain (Pfam);PH domain profile. (ProSiteProfiles);PDZ domain (Also known as DHR or GLGF) (Pfam);Dbl homology (DH) domain …	IPR011993 (SUPERFAMILY);IPR011993 (Gene3D);IPR000219 (SMART);IPR036034 (SUPERFAMILY);IPR035899 (Gene3D);IPR001849 (Pfam);IPR003116 (ProSiteProfiles);IPR001478 (SMART);IPR035899 (SUPERFAMILY);IPR000219 (CDD);IPR001478 (ProSiteProfiles);IPR000219 (Pfam);IPR003116 (Pfam);IPR001849 (ProSiteProfiles);IPR001849 (SMART);IPR001478 (Pfam);IPR003116 (SMART);IPR001331 (ProSitePatterns);IPR000219 (ProSitePro…
91	159	P02042	200	311.16	2736900	12560000	2331000	1611700	7648600	2015300	53	13	6	Carbamidomethylation; TMT6plex	16055	Hemoglobin subunit delta OS=Homo sapiens OX=9606 GN=HBD PE=1 SV=2	P02042	HBD_HUMAN	HBD	9606.ENSP00000369654	hsa:3045	PF00042	blood coagulation [GO:0007596]	blood microparticle [GO:0072562]; cytosol [GO:0005829]; hemoglobin complex [GO:0005833]	heme binding [GO:0020037]; iron ion binding [GO:0005506]; oxygen binding [GO:0019825]; oxygen carrier activity [GO:0005344]	P09105; P02008	TISSUE SPECIFICITY: Red blood cells.			R-HSA-983231			P02042	109295				P02042		cd08925	IPR000971;IPR009050;IPR002337		PS01033	delta-globin	F:GO:0019825; P:GO:0015671; F:GO:0030492; P:GO:0051291; P:GO:0042542; F:GO:0005344; F:GO:0020037; P:GO:0042744; C:GO:0005833; F:GO:0004601; C:GO:0070062; P:GO:0070293; F:GO:0005506; P:GO:0006804; C:GO:0031838; C:GO:0072562; P:GO:0010942; P:GO:0070527; F:GO:0031720	F:oxygen binding; P:oxygen transport; F:hemoglobin binding; P:protein heterooligomerization; P:response to hydrogen peroxide; F:oxygen transporter activity; F:heme binding; P:hydrogen peroxide catabolic process; C:hemoglobin complex; F:peroxidase activity; C:extracellular exosome; P:renal absorption; F:iron ion binding; P:obsolete peroxidase reaction; C:haptoglobin-hemoglobin complex; C:blood mic…	PR00814 (PRINTS);cd08925 (CDD);PS01033 (ProSiteProfiles);G3DSA:1.10.490.10 (Gene3D);PF00042 (Pfam);SSF46458 (SUPERFAMILY)	Beta haemoglobin signature (PRINTS);Hb-beta_like (CDD);Globin family profile. (ProSiteProfiles);Globin (Pfam)	IPR002337 (PRINTS);IPR002337 (CDD);IPR000971 (ProSiteProfiles);IPR000971 (Pfam);IPR009050 (SUPERFAMILY)
388	420	P05109	105.34	144.88	2878500	1804200	939300	293160	2341400	616230	46	5	5	Carbamidomethylation; TMT6plex	10835	Protein S100-A8 OS=Homo sapiens OX=9606 GN=S100A8 PE=1 SV=1	P05109	S10A8_HUMAN	S100A8;CAGA;CFAG;MRP8;60B8AG;CGLA;CP-10;L1Ag;MA387;MIF;NIF;P8	9606.ENSP00000357721	hsa:6279	PF01023	activation of cysteine-type endopeptidase activity involved in apoptotic process [GO:0006919]; acute inflammatory response [GO:0002526]; antimicrobial humoral response [GO:0019730]; apoptotic process [GO:0006915]; astrocyte development [GO:0014002]; autophagy [GO:0006914]; chemokine production [GO:0032602]; chronic inflammatory response [GO:0002544]; cytokine production [GO:0001816]; defense resp…	cytoskeleton [GO:0005856]; cytosol [GO:0005829]; extracellular exosome [GO:0070062]; extracellular region [GO:0005576]; extracellular space [GO:0005615]; intermediate filament cytoskeleton [GO:0045111]; nucleus [GO:0005634]; plasma membrane [GO:0005886]; secretory granule lumen [GO:0034774]	arachidonic acid binding [GO:0050544]; calcium ion binding [GO:0005509]; microtubule binding [GO:0008017]; RAGE receptor binding [GO:0050786]; Toll-like receptor 4 binding [GO:0035662]; zinc ion binding [GO:0008270]	P04406; P06702	TISSUE SPECIFICITY: Calprotectin (S100A8/9) is predominantly expressed in myeloid cells. Except for inflammatory conditions, the expression is restricted to a specific stage of myeloid differentiation since both proteins are expressed in circulating neutrophils and monocytes but are absent in normal tissue macrophages and lymphocytes. Under chronic inflammatory conditions, such as psoriasis and m…			R-HSA-5686938;R-HSA-6798695;R-HSA-6799990				112187	P05109	DIP-1165N		P05109	P05109		IPR011992;IPR018247;IPR002048;IPR001751;IPR013787;IPR028474	PTHR11639:SF5	PS00018;PS50222;PS00303	S100-A8	F:GO:0035662; P:GO:0014002; P:GO:0010043; P:GO:0051092; P:GO:0045471; P:GO:0030307; P:GO:0042060; C:GO:0070062; C:GO:0045298; F:GO:0005509; P:GO:0006914; P:GO:0006915; C:GO:0005829; P:GO:0006919; P:GO:0070488; P:GO:0050832; P:GO:0032602; P:GO:2001244; P:GO:0018119; F:GO:0008270; P:GO:0050729; P:GO:0002793; P:GO:0042742; C:GO:0005886; F:GO:0008017; C:GO:0005634; P:GO:0002544; C:GO:0005615; P:GO:00…	F:Toll-like receptor 4 binding; P:astrocyte development; P:response to zinc ion; P:positive regulation of NF-kappaB transcription factor activity; P:response to ethanol; P:positive regulation of cell growth; P:wound healing; C:extracellular exosome; C:tubulin complex; F:calcium ion binding; P:autophagy; P:apoptotic process; C:cytosol; P:activation of cysteine-type endopeptidase activity involved …	G3DSA:1.10.238.10 (Gene3D);SM01394 (SMART);PF01023 (Pfam);cd05030 (CDD);PS50222 (ProSiteProfiles);SSF47473 (SUPERFAMILY);PS00303 (ProSitePatterns);PS00018 (ProSitePatterns)	S-100/ICaBP type calcium binding domain (Pfam);calgranulins (CDD);EF-hand calcium-binding domain profile. (ProSiteProfiles);S-100/ICaBP type calcium binding protein signature. (ProSitePatterns);EF-hand calcium-binding domain. (ProSitePatterns)	IPR013787 (SMART);IPR013787 (Pfam);IPR002048 (ProSiteProfiles);IPR011992 (SUPERFAMILY);IPR001751 (ProSitePatterns);IPR018247 (ProSitePatterns)
551	467	P11413	15.45	52.17	165380	529410	130800	66198	347400	98499	3	2	2	TMT6plex	59257	Glucose-6-phosphate 1-dehydrogenase OS=Homo sapiens OX=9606 GN=G6PD PE=1 SV=4	P11413	G6PD_HUMAN	G6PD;G6PD1	9606.ENSP00000377192	hsa:2539	PF02781;PF00479	cellular response to oxidative stress [GO:0034599]; cholesterol biosynthetic process [GO:0006695]; erythrocyte maturation [GO:0043249]; glucose 6-phosphate metabolic process [GO:0051156]; glucose metabolic process [GO:0006006]; glutathione metabolic process [GO:0006749]; lipid metabolic process [GO:0006629]; NADPH regeneration [GO:0006740]; NADP metabolic process [GO:0006739]; negative regulation…	cytoplasm [GO:0005737]; cytoplasmic side of plasma membrane [GO:0009898]; cytosol [GO:0005829]; extracellular exosome [GO:0070062]; membrane [GO:0016020]; nucleus [GO:0005634]	glucose-6-phosphate dehydrogenase activity [GO:0004345]; glucose binding [GO:0005536]; identical protein binding [GO:0042802]; NADP binding [GO:0050661]; protein homodimerization activity [GO:0042803]	Itself; P04792; Q8IXJ6	TISSUE SPECIFICITY: Isoform Long is found in lymphoblasts, granulocytes and sperm.	MetaCyc:HS08467-MONOMER	1.1.1.49	R-HSA-5628897;R-HSA-71336	P11413		P11413	108814				P11413	P11413		IPR001282;IPR019796;IPR022675;IPR022674;IPR036291	PTHR23429	PS00069	glucose-6-phosphate 1-dehydrogenase isoform X2	P:GO:0032094; P:GO:0009051; F:GO:0042803; P:GO:0006695; P:GO:0006740; P:GO:0014070; P:GO:0006006; P:GO:0043523; P:GO:0021762; C:GO:0009898; F:GO:0004345; P:GO:0043249; F:GO:0005536; C:GO:0005634; P:GO:0045471; C:GO:0005813; F:GO:0050661; C:GO:0070062; P:GO:0006749; P:GO:0019322; C:GO:0005829; P:GO:0034599; P:GO:0010734; P:GO:0046390	P:response to food; P:pentose-phosphate shunt, oxidative branch; F:protein homodimerization activity; P:cholesterol biosynthetic process; P:NADPH regeneration; P:response to organic cyclic compound; P:glucose metabolic process; P:regulation of neuron apoptotic process; P:substantia nigra development; C:cytoplasmic side of plasma membrane; F:glucose-6-phosphate dehydrogenase activity; P:erythrocyt…	SSF55347 (SUPERFAMILY);SSF51735 (SUPERFAMILY);PIRSF000110 (PIRSF);MF_00966 (Hamap);PF00479 (Pfam);PS00069 (ProSitePatterns);G3DSA:3.30.360.10 (Gene3D);PF02781 (Pfam);TIGR00871 (TIGRFAM);G3DSA:3.40.50.720 (Gene3D);PR00079 (PRINTS)	Glucose-6-phosphate 1-dehydrogenase [zwf]. (Hamap);Glucose-6-phosphate dehydrogenase, NAD binding domain (Pfam);Glucose-6-phosphate dehydrogenase active site. (ProSitePatterns);Glucose-6-phosphate dehydrogenase, C-terminal domain (Pfam);zwf: glucose-6-phosphate dehydrogenase (TIGRFAM);Glucose-6-phosphate dehydrogenase signature (PRINTS)	IPR036291 (SUPERFAMILY);IPR001282 (PIRSF);IPR001282 (Hamap);IPR022674 (Pfam);IPR019796 (ProSitePatterns);IPR022675 (Pfam);IPR001282 (TIGRFAM);IPR001282 (PRINTS)
384	486	A0A075B6I1	91.26	121.24	1495800	5293300	1049800	893660	3394500	971740	22	3	3	TMT6plex	12987	Immunoglobulin lambda variable 4-60 OS=Homo sapiens OX=9606 GN=IGLV4-60 PE=3 SV=1	A0A075B6I1	LV460_HUMAN	IGLV4-60;VPREB1;CD179a;IGI;IGVPB;VPREB		hsa:7441	PF07686	adaptive immune response [GO:0002250]; immune response [GO:0006955]; immunoglobulin production [GO:0002377]	extracellular space [GO:0005615]; plasma membrane [GO:0005886]	antigen binding [GO:0003823]																IPR007110;IPR036179;IPR013783;IPR003599;IPR013106		PS50835	immunoglobulin lambda-IGLV4 variable region	P:GO:0006958; F:GO:0004252; P:GO:0038095; P:GO:0038096; C:GO:0005576; P:GO:0006898	P:complement activation, classical pathway; F:serine-type endopeptidase activity; P:Fc-epsilon receptor signaling pathway; P:Fc-gamma receptor signaling pathway involved in phagocytosis; C:extracellular region; P:receptor-mediated endocytosis	PF07686 (Pfam);SM00406 (SMART);SSF48726 (SUPERFAMILY);PS50835 (ProSiteProfiles);SM00409 (SMART);G3DSA:2.60.40.10 (Gene3D)	Immunoglobulin V-set domain (Pfam);Ig-like domain profile. (ProSiteProfiles)	IPR013106 (Pfam);IPR013106 (SMART);IPR036179 (SUPERFAMILY);IPR007110 (ProSiteProfiles);IPR003599 (SMART);IPR013783 (Gene3D)
243	148	P67936	147.5	252.31	4111500	9928000	3057600	1012900	7019700	2051000	35	14	9	Carbamidomethylation; TMT6plex	28522	Tropomyosin alpha-4 chain OS=Homo sapiens OX=9606 GN=TPM4 PE=1 SV=3	P67936	TPM4_HUMAN	TPM4;HEL-S-108		hsa:7171	PF00261	actin filament organization [GO:0007015]; muscle contraction [GO:0006936]; muscle filament sliding [GO:0030049]; osteoblast differentiation [GO:0001649]	actin filament [GO:0005884]; cortical cytoskeleton [GO:0030863]; cytoskeleton [GO:0005856]; cytosol [GO:0005829]; extracellular exosome [GO:0070062]; filamentous actin [GO:0031941]; focal adhesion [GO:0005925]; membrane [GO:0016020]; muscle thin filament tropomyosin [GO:0005862]; podosome [GO:0002102]; stress fiber [GO:0001725]	actin filament binding [GO:0051015]; calcium ion binding [GO:0005509]; identical protein binding [GO:0042802]; protein heterodimerization activity [GO:0046982]; protein homodimerization activity [GO:0042803]; structural constituent of muscle [GO:0008307]	O75365-2	TISSUE SPECIFICITY: Detected in cardiac tissue and platelets, the form found in cardiac tissue is a higher molecular weight than the form found in platelets. Expressed at higher levels in the platelets of hypertensive patients with cardiac hypertrophy than in the platelets of hypertensive patients without cardiac hypertrophy (at protein level). {ECO:0000269|PubMed:1836432}.			R-HSA-390522;R-HSA-445355				113024				P67936			IPR000533		PS00326	tropomyosin alpha-4 chain isoform X3	P:GO:0007015; C:GO:0005862; C:GO:0002102; F:GO:0051015; C:GO:0070062; F:GO:0008307; C:GO:0005925; F:GO:0005509; C:GO:0001725; C:GO:0016020; P:GO:0001649; C:GO:0005829; C:GO:0031941; C:GO:0030863; P:GO:0030049	P:actin filament organization; C:muscle thin filament tropomyosin; C:podosome; F:actin filament binding; C:extracellular exosome; F:structural constituent of muscle; C:focal adhesion; F:calcium ion binding; C:stress fiber; C:membrane; P:osteoblast differentiation; C:cytosol; C:filamentous actin; C:cortical cytoskeleton; P:muscle filament sliding	Coil (Coils);PF00261 (Pfam);mobidb-lite (MobiDBLite);G3DSA:1.20.5.340 (Gene3D);SSF57997 (SUPERFAMILY);PS00326 (ProSitePatterns);PR00194 (PRINTS)	Tropomyosin (Pfam);consensus disorder prediction (MobiDBLite);Tropomyosins signature. (ProSitePatterns);Tropomyosin signature (PRINTS)	IPR000533 (Pfam);IPR000533 (ProSitePatterns);IPR000533 (PRINTS)
435	381	P07900	104.84	90.83	959300	1539900	537340	217320	1249600	383880	5	4	4	TMT6plex	84660	Heat shock protein HSP 90-alpha OS=Homo sapiens OX=9606 GN=HSP90AA1 PE=1 SV=5	P07900	HS90A_HUMAN	HSP90AA1;HSP90A;HSPC1;HSPCA;EL52;HEL-S-65p;HSP86;HSP89A;HSP90N;HSPCAL1;HSPCAL4;HSPN;Hsp89;Hsp90;LAP-2;LAP2	9606.ENSP00000335153	hsa:3320	PF02518;PF00183	chaperone-mediated autophagy [GO:0061684]; chaperone-mediated protein complex assembly [GO:0051131]; ciliary basal body-plasma membrane docking [GO:0097711]; cofactor metabolic process [GO:0051186]; cytokine-mediated signaling pathway [GO:0019221]; ERBB2 signaling pathway [GO:0038128]; Fc-gamma receptor signaling pathway involved in phagocytosis [GO:0038096]; G2/M transition of mitotic cell cycle…	cytoplasm [GO:0005737]; cytosol [GO:0005829]; endocytic vesicle lumen [GO:0071682]; extracellular exosome [GO:0070062]; extracellular region [GO:0005576]; ficolin-1-rich granule lumen [GO:1904813]; lysosomal lumen [GO:0043202]; melanosome [GO:0042470]; membrane [GO:0016020]; myelin sheath [GO:0043209]; nucleoplasm [GO:0005654]; nucleus [GO:0005634]; plasma membrane [GO:0005886]; protein complex […	ATPase activity [GO:0016887]; ATP binding [GO:0005524]; disordered domain specific binding [GO:0097718]; DNA polymerase binding [GO:0070182]; GTPase binding [GO:0051020]; histone deacetylase binding [GO:0042826]; identical protein binding [GO:0042802]; MHC class II protein complex binding [GO:0023026]; nitric-oxide synthase regulator activity [GO:0030235]; nucleotide binding [GO:0000166]; protein…	Itself; O95433; Q8IWD4; Q16543; Q7L3B6; P50750; Q96G23; Q9UHD1; Q9D1P4; O15111; P00533; P07814; P04626; Q02790; Q14318; Q6PK50; Q9Y6K9; Q9UHH9; P05412; Q6VAB6; O43318-2; Q9Y239; P04150; Q8WVJ2; P43034; P26882; P53041; Q15185; Q9H6T3; P61247; P35467; Q15831; Q9UNE7; Q15750; Q9NYJ8				R-HSA-1227986;R-HSA-1236382;R-HSA-1474151;R-HSA-192905;R-HSA-2029482;R-HSA-203615;R-HSA-2565942;R-HSA-3000484;R-HSA-3371497;R-HSA-3371511;R-HSA-3371568;R-HSA-3371571;R-HSA-380259;R-HSA-380270;R-HSA-380284;R-HSA-380320;R-HSA-399954;R-HSA-4420097;R-HSA-5218920;R-HSA-5336415;R-HSA-5601884;R-HSA-5620912;R-HSA-5637810;R-HSA-6785807;R-HSA-6798695;R-HSA-8852276;R-HSA-8854518;R-HSA-8863795			P07900	109552	P07900	DIP-27595N		P07900	P07900	cd00075	IPR003594;IPR036890;IPR019805;IPR037196;IPR001404;IPR020575;IPR020568	PTHR11528	PS00298	heat shock HSP 90-alpha	F:GO:0016887; P:GO:0043627; C:GO:0043025; P:GO:0003009; P:GO:0010659; F:GO:0032564; C:GO:0005829; F:GO:0003729; P:GO:0031396; P:GO:0050999; P:GO:0010592; F:GO:0019901; P:GO:0061684; F:GO:0019903; F:GO:0042826; C:GO:0043234; P:GO:0042026; F:GO:0044325; P:GO:0006898; F:GO:0002134; F:GO:0002135; P:GO:0048010; C:GO:0042470; C:GO:0071682; F:GO:0017098; P:GO:0051131; C:GO:0016323; C:GO:0016324; P:GO:00…	F:ATPase activity; P:response to estrogen; C:neuronal cell body; P:skeletal muscle contraction; P:cardiac muscle cell apoptotic process; F:dATP binding; C:cytosol; F:mRNA binding; P:regulation of protein ubiquitination; P:regulation of nitric-oxide synthase activity; P:positive regulation of lamellipodium assembly; F:protein kinase binding; P:chaperone-mediated autophagy; F:protein phosphatase bi…	PF00183 (Pfam);PS00298 (ProSitePatterns);SSF54211 (SUPERFAMILY);mobidb-lite (MobiDBLite);PR00775 (PRINTS);PIRSF002583 (PIRSF);G3DSA:3.30.565.10 (Gene3D);Coil (Coils);cd00075 (CDD);SM00387 (SMART);SSF55874 (SUPERFAMILY);SSF110942 (SUPERFAMILY);MF_00505 (Hamap);PF02518 (Pfam)	Hsp90 protein (Pfam);Heat shock hsp90 proteins family signature. (ProSitePatterns);consensus disorder prediction (MobiDBLite);90kDa heat shock protein signature (PRINTS);HATPase_c (CDD);Chaperone protein HtpG [htpG]. (Hamap);Histidine kinase-, DNA gyrase B-, and HSP90-like ATPase (Pfam)	IPR001404 (Pfam);IPR019805 (ProSitePatterns);IPR020568 (SUPERFAMILY);IPR020575 (PRINTS);IPR001404 (PIRSF);IPR036890 (Gene3D);IPR003594 (CDD);IPR003594 (SMART);IPR036890 (SUPERFAMILY);IPR037196 (SUPERFAMILY);IPR001404 (Hamap);IPR003594 (Pfam)
275	269	P69891	83.64	199.4	440360	1682500	420880	313320	1061400	367100	33	6	4	Carbamidomethylation; TMT6plex; Deamidation (NQ)	16140	Hemoglobin subunit gamma-1 OS=Homo sapiens OX=9606 GN=HBG1 PE=1 SV=2	P69891	HBG1_HUMAN	HBG1;PRO2979;HBG2;HBG-T1;TNCY		hsa:3048	PF00042	blood coagulation [GO:0007596]	cytosol [GO:0005829]; hemoglobin complex [GO:0005833]	heme binding [GO:0020037]; iron ion binding [GO:0005506]; oxygen binding [GO:0019825]; oxygen carrier activity [GO:0005344]		TISSUE SPECIFICITY: Red blood cells.			R-HSA-983231			P69891	109297				P69891		cd08925	IPR000971;IPR009050;IPR002337		PS01033	gamma A	C:GO:0005833; F:GO:0019825; F:GO:0005515; F:GO:0005506; P:GO:0015671; C:GO:0072562; P:GO:0007596; F:GO:0005344; F:GO:0020037	C:hemoglobin complex; F:oxygen binding; F:protein binding; F:iron ion binding; P:oxygen transport; C:blood microparticle; P:blood coagulation; F:oxygen transporter activity; F:heme binding	SSF46458 (SUPERFAMILY);cd08925 (CDD);PS01033 (ProSiteProfiles);PF00042 (Pfam);PR00814 (PRINTS);G3DSA:1.10.490.10 (Gene3D)	Hb-beta_like (CDD);Globin family profile. (ProSiteProfiles);Globin (Pfam);Beta haemoglobin signature (PRINTS)	IPR009050 (SUPERFAMILY);IPR002337 (CDD);IPR000971 (ProSiteProfiles);IPR000971 (Pfam);IPR002337 (PRINTS)
361	302	P61224	81.04	163.32	2276700	2748500	1333300	545880	2512600	955130	35	6	6	Carbamidomethylation; TMT6plex	20825	Ras-related protein Rap-1b OS=Homo sapiens OX=9606 GN=RAP1B PE=1 SV=1	P61224	RAP1B_HUMAN	RAP1B;OK/SW-cl.11;K-REV;RAL1B	9606.ENSP00000250559	hsa:5908	PF00071	cellular response to cAMP [GO:0071320]; cellular response to drug [GO:0035690]; cellular response to gonadotropin-releasing hormone [GO:0097211]; establishment of endothelial barrier [GO:0061028]; interleukin-12-mediated signaling pathway [GO:0035722]; neutrophil degranulation [GO:0043312]; Rap protein signal transduction [GO:0032486]; regulation of cell junction assembly [GO:1901888]; regulation…	azurophil granule membrane [GO:0035577]; cell-cell junction [GO:0005911]; cytosol [GO:0005829]; extracellular exosome [GO:0070062]; intracellular [GO:0005622]; lipid droplet [GO:0005811]; membrane [GO:0016020]; plasma membrane [GO:0005886]	GDP binding [GO:0019003]; GTPase activity [GO:0003924]; GTP binding [GO:0005525]; protein complex binding [GO:0032403]	Q12967; P47736; Q9EQZ6-3; Q8WWW0				R-HSA-354192;R-HSA-354194;R-HSA-372708;R-HSA-392517;R-HSA-5674135;R-HSA-6798695;R-HSA-6802946;R-HSA-6802948;R-HSA-6802949;R-HSA-6802952;R-HSA-6802955;R-HSA-8875555;R-HSA-8950505		P61224	P61224	111843		DIP-35407N		P61224	P61224		IPR027417;IPR005225;IPR001806;IPR020849	PTHR24070	PS51421	ras-related Rap-1b	P:GO:0008283; P:GO:1901888; P:GO:0061028; C:GO:0005886; C:GO:0005811; F:GO:0005525; C:GO:0005911; C:GO:0070062; F:GO:0003924; C:GO:0045121; P:GO:0070374; P:GO:0071320; F:GO:0019003; P:GO:0030033; C:GO:0005829; P:GO:0032486; F:GO:0032403; P:GO:2000114; P:GO:2000301	P:cell proliferation; P:regulation of cell junction assembly; P:establishment of endothelial barrier; C:plasma membrane; C:lipid particle; F:GTP binding; C:cell-cell junction; C:extracellular exosome; F:GTPase activity; C:membrane raft; P:positive regulation of ERK1 and ERK2 cascade; P:cellular response to cAMP; F:GDP binding; P:microvillus assembly; C:cytosol; P:Rap protein signal transduction; …	SSF52540 (SUPERFAMILY);SM00173 (SMART);cd04175 (CDD);G3DSA:3.30.70.1390 (Gene3D);SM00175 (SMART);SM00176 (SMART);PR00449 (PRINTS);G3DSA:3.40.50.300 (Gene3D);PS51421 (ProSiteProfiles);PF00071 (Pfam);SM00174 (SMART);TIGR00231 (TIGRFAM)	Rap1 (CDD);Transforming protein P21 ras signature (PRINTS);small GTPase Ras family profile. (ProSiteProfiles);Ras family (Pfam);small_GTP: small GTP-binding protein domain (TIGRFAM)	IPR027417 (SUPERFAMILY);IPR020849 (ProSiteProfiles);IPR001806 (Pfam);IPR005225 (TIGRFAM)
608	10414	P21926	13.61	48.2	1591000	600480	595190	236750	1095700	415970	6	2	2	Carbamidomethylation; TMT6plex	25416	CD9 antigen OS=Homo sapiens OX=9606 GN=CD9 PE=1 SV=4	P21926	CD9_HUMAN	CD9;MIC3;TSPAN29;GIG2;BTCC-1;DRAP-27;MRP-1;TSPAN-29	9606.ENSP00000009180	hsa:928	PF00335	brain development [GO:0007420]; cell adhesion [GO:0007155]; cell surface receptor signaling pathway [GO:0007166]; cellular response to low-density lipoprotein particle stimulus [GO:0071404]; fusion of sperm to egg plasma membrane involved in single fertilization [GO:0007342]; negative regulation of cell proliferation [GO:0008285]; negative regulation of cellular component movement [GO:0051271]; n…	apical plasma membrane [GO:0016324]; clathrin-coated endocytic vesicle membrane [GO:0030669]; endocytic vesicle membrane [GO:0030666]; external side of plasma membrane [GO:0009897]; extracellular exosome [GO:0070062]; extracellular space [GO:0005615]; extracellular vesicle [GO:1903561]; focal adhesion [GO:0005925]; integral component of plasma membrane [GO:0005887]; membrane [GO:0016020]; plasma …	integrin binding [GO:0005178]	P08473	TISSUE SPECIFICITY: Detected in platelets (at protein level). Expressed by a variety of hematopoietic and epithelial cells. {ECO:0000269|PubMed:19640571}.			R-HSA-114608;R-HSA-1300652;R-HSA-5336415				107366	P21926	DIP-1122N		P21926	P21926		IPR000301;IPR018499;IPR018503;IPR008952		PS00421	CD9 antigen	P:GO:0014003; C:GO:0031092; P:GO:0008285; C:GO:0009897; F:GO:0005178; P:GO:0007155; P:GO:0007166; P:GO:0007342; P:GO:0007420; C:GO:0008305; P:GO:0009414; P:GO:0002576; C:GO:0005615; C:GO:0030669; C:GO:0070062; C:GO:0005925; P:GO:0006928; P:GO:0030913; P:GO:0030168; P:GO:0031623; C:GO:0016324; P:GO:0071404	P:oligodendrocyte development; C:platelet alpha granule membrane; P:negative regulation of cell proliferation; C:external side of plasma membrane; F:integrin binding; P:cell adhesion; P:cell surface receptor signaling pathway; P:fusion of sperm to egg plasma membrane; P:brain development; C:integrin complex; P:response to water deprivation; P:platelet degranulation; C:extracellular space; C:clath…	PIRSF002419 (PIRSF);PS00421 (ProSitePatterns);PF00335 (Pfam);SSF48652 (SUPERFAMILY);cd03152 (CDD);PR00259 (PRINTS);G3DSA:1.10.1450.10 (Gene3D)	Transmembrane 4 family signature. (ProSitePatterns);Tetraspanin family (Pfam);CD9_LEL (CDD);Transmembrane four family signature (PRINTS)	IPR000301 (PIRSF);IPR018503 (ProSitePatterns);IPR018499 (Pfam);IPR008952 (SUPERFAMILY);IPR000301 (PRINTS);IPR008952 (Gene3D)
174	271	P35542	110.44	206.35	12581000	42391000	9877800	11243000	27486000	10560000	52	7	7	TMT6plex; Oxidation (M)	14747	Serum amyloid A-4 protein OS=Homo sapiens OX=9606 GN=SAA4 PE=1 SV=2	P35542	SAA4_HUMAN	SAA4;CSAA;C-SAA	9606.ENSP00000278222	hsa:6291	PF00277	acute-phase response [GO:0006953]; cell chemotaxis [GO:0060326]	extracellular exosome [GO:0070062]; extracellular region [GO:0005576]; extracellular space [GO:0005615]; high-density lipoprotein particle [GO:0034364]	chemoattractant activity [GO:0042056]		TISSUE SPECIFICITY: Expressed by the liver; secreted in plasma.							112199				P35542			IPR000096		PS00992	serum amyloid A-4	C:GO:0070062; C:GO:0034364; F:GO:0042056; P:GO:0006953; P:GO:0060326	C:extracellular exosome; C:high-density lipoprotein particle; F:chemoattractant activity; P:acute-phase response; P:cell chemotaxis	PF00277 (Pfam);SM00197 (SMART);mobidb-lite (MobiDBLite);PIRSF002472 (PIRSF);PS00992 (ProSitePatterns);PR00306 (PRINTS)	Serum amyloid A protein (Pfam);consensus disorder prediction (MobiDBLite);Serum amyloid A proteins signature. (ProSitePatterns);Serum amyloid A protein signature (PRINTS)	IPR000096 (Pfam);IPR000096 (SMART);IPR000096 (PIRSF);IPR000096 (ProSitePatterns);IPR000096 (PRINTS)
98	490	P02652	111.12	214.84	44164000	203020000	34646000	61071000	123630000	47873000	64	7	7	Carbamidomethylation; TMT6plex	11175	Apolipoprotein A-II OS=Homo sapiens OX=9606 GN=APOA2 PE=1 SV=1	P02652	APOA2_HUMAN	APOA2;Apo-AII;ApoA-II;apoAII	9606.ENSP00000356969	hsa:336	PF04711	acute inflammatory response [GO:0002526]; animal organ regeneration [GO:0031100]; cellular protein metabolic process [GO:0044267]; cholesterol efflux [GO:0033344]; cholesterol homeostasis [GO:0042632]; cholesterol metabolic process [GO:0008203]; chylomicron assembly [GO:0034378]; chylomicron remodeling [GO:0034371]; diacylglycerol catabolic process [GO:0046340]; high-density lipoprotein particle …	blood microparticle [GO:0072562]; chylomicron [GO:0042627]; cytosol [GO:0005829]; early endosome [GO:0005769]; endoplasmic reticulum lumen [GO:0005788]; extracellular exosome [GO:0070062]; extracellular region [GO:0005576]; high-density lipoprotein particle [GO:0034364]; spherical high-density lipoprotein particle [GO:0034366]; very-low-density lipoprotein particle [GO:0034361]	apolipoprotein receptor binding [GO:0034190]; cholesterol binding [GO:0015485]; cholesterol transporter activity [GO:0017127]; heat shock protein binding [GO:0031072]; high-density lipoprotein particle binding [GO:0008035]; high-density lipoprotein particle receptor binding [GO:0070653]; lipase inhibitor activity [GO:0055102]; lipid binding [GO:0008289]; lipid transporter activity [GO:0005319]; p…	Q8NEC5	TISSUE SPECIFICITY: Plasma; synthesized in the liver and intestine.			R-HSA-1989781;R-HSA-381426;R-HSA-8957275;R-HSA-8963888;R-HSA-8963901;R-HSA-975634				106833				P02652	P02652		IPR006801;IPR036172	PTHR11027		apolipo A-II	P:GO:0043627; P:GO:0009395; P:GO:0006641; F:GO:0034190; C:GO:0005788; P:GO:0046340; P:GO:0009749; F:GO:0046982; C:GO:0005829; P:GO:0018158; P:GO:0030300; P:GO:0050995; P:GO:0050996; C:GO:0042627; P:GO:0034380; F:GO:0015485; P:GO:0034384; F:GO:0008035; P:GO:0006457; P:GO:0045416; P:GO:0006656; P:GO:0002526; P:GO:0010903; P:GO:0031100; P:GO:0034375; P:GO:0034374; F:GO:0060228; P:GO:0008203; P:GO:00…	P:response to estrogen; P:phospholipid catabolic process; P:triglyceride metabolic process; F:apolipoprotein receptor binding; C:endoplasmic reticulum lumen; P:diacylglycerol catabolic process; P:response to glucose; F:protein heterodimerization activity; C:cytosol; P:protein oxidation; P:regulation of intestinal cholesterol absorption; P:negative regulation of lipid catabolic process; P:positive…	PD010397 (ProDom);G3DSA:1.10.1440.10 (Gene3D);SSF82936 (SUPERFAMILY);PF04711 (Pfam)	APOLIPOPROTEIN HDL LIPID A-II APOA-II APO-AII DIRECT PYRROLIDONE SEQUENCING ACID (ProDom);Apolipoprotein A-II (ApoA-II) (Pfam)	IPR006801 (ProDom);IPR036172 (SUPERFAMILY);IPR006801 (Pfam)
175	118	P63261	69.28	308.93	2425500	5473500	1914000	1142600	3949500	1545900	31	15	7	Carbamidomethylation; TMT6plex; Oxidation (M); Deamidation (NQ)	41793	Actin cytoplasmic 2 OS=Homo sapiens OX=9606 GN=ACTG1 PE=1 SV=1	P63261	ACTG_HUMAN	ACTG1;ACTG;ACT;BRWS2;DFNA20;DFNA26;HEL-176	9606.ENSP00000331514	hsa:71	PF00022	cell junction assembly [GO:0034329]; cellular response to interferon-gamma [GO:0071346]; ephrin receptor signaling pathway [GO:0048013]; Fc-gamma receptor signaling pathway involved in phagocytosis [GO:0038096]; membrane organization [GO:0061024]; platelet aggregation [GO:0070527]; retina homeostasis [GO:0001895]; sarcomere organization [GO:0045214]; vascular endothelial growth factor receptor si…	actin filament [GO:0005884]; blood microparticle [GO:0072562]; cytoskeleton [GO:0005856]; cytosol [GO:0005829]; dense body [GO:0097433]; extracellular exosome [GO:0070062]; extracellular matrix [GO:0031012]; extracellular space [GO:0005615]; filamentous actin [GO:0031941]; focal adhesion [GO:0005925]; membrane [GO:0016020]; myelin sheath [GO:0043209]; myofibril [GO:0030016]; nucleus [GO:0005634];…	ATP binding [GO:0005524]; identical protein binding [GO:0042802]; profilin binding [GO:0005522]; structural constituent of cytoskeleton [GO:0005200]; ubiquitin protein ligase binding [GO:0031625]	Itself; P60010; P60709; P46680; P40123; O60826; P23528; Q549N0; Q9Y281; P60981; Q08426; P40692; Q1KLZ0; Q02821; P38340; Q12933; Q96HA8				R-HSA-1445148;R-HSA-190873;R-HSA-196025;R-HSA-2029482;R-HSA-3928662;R-HSA-3928665;R-HSA-418990;R-HSA-437239;R-HSA-4420097;R-HSA-445095;R-HSA-446353;R-HSA-5626467;R-HSA-5663213;R-HSA-5663220;R-HSA-5674135;R-HSA-6802946;R-HSA-6802948;R-HSA-6802949;R-HSA-6802952;R-HSA-6802955;R-HSA-8856828		P63261	P63261	106586	P63261			P63261	P63261		IPR004000;IPR020902;IPR004001	PTHR11937	PS00406;PS00432;PS01132	cytoplasmic 2	F:GO:0042802; C:GO:0043209; P:GO:0034332; P:GO:0045214; F:GO:0005200; P:GO:0038096; C:GO:0005886; C:GO:0005634; F:GO:0005524; P:GO:0001895; P:GO:0048010; C:GO:0070062; F:GO:0031625; C:GO:0005925; C:GO:0097433; P:GO:0006928; C:GO:0072562; P:GO:0048013; C:GO:0005829; C:GO:0031012; C:GO:0031941; P:GO:0034329; P:GO:0070527; C:GO:0030016	F:identical protein binding; C:myelin sheath; P:adherens junction organization; P:sarcomere organization; F:structural constituent of cytoskeleton; P:Fc-gamma receptor signaling pathway involved in phagocytosis; C:plasma membrane; C:nucleus; F:ATP binding; P:retina homeostasis; P:vascular endothelial growth factor receptor signaling pathway; C:extracellular exosome; F:ubiquitin protein ligase bin…	G3DSA:3.90.640.10 (Gene3D);PS01132 (ProSitePatterns);G3DSA:3.30.420.40 (Gene3D);cd00012 (CDD);SSF53067 (SUPERFAMILY);PF00022 (Pfam);PS00406 (ProSitePatterns);PS00432 (ProSitePatterns);SM00268 (SMART);PR00190 (PRINTS)	Actins and actin-related proteins signature. (ProSitePatterns);NBD_sugar-kinase_HSP70_actin (CDD);Actin (Pfam);Actins signature 1. (ProSitePatterns);Actins signature 2. (ProSitePatterns);Actin signature (PRINTS)	IPR020902 (ProSitePatterns);IPR004000 (Pfam);IPR004001 (ProSitePatterns);IPR004000 (SMART);IPR004000 (PRINTS)
336	184	Q13418	77.07	206.52	2438000	2885600	1695800	389770	2661800	1042800	17	8	8	Carbamidomethylation; TMT6plex	51419	Integrin-linked protein kinase OS=Homo sapiens OX=9606 GN=ILK PE=1 SV=2	Q13418	ILK_HUMAN	ILK;ILK1;ILK2;HEL-S-28;ILK-1;ILK-2;P59;p59ILK	9606.ENSP00000299421	hsa:3611	PF12796;PF07714	branching involved in ureteric bud morphogenesis [GO:0001658]; cell aging [GO:0007569]; cell cycle arrest [GO:0007050]; cell junction assembly [GO:0034329]; cell-matrix adhesion [GO:0007160]; cell proliferation [GO:0008283]; establishment or maintenance of epithelial cell apical/basal polarity [GO:0045197]; fibroblast migration [GO:0010761]; integrin-mediated signaling pathway [GO:0007229]; MAPK …	cell-cell junction [GO:0005911]; cell junction [GO:0030054]; costamere [GO:0043034]; cytoplasm [GO:0005737]; cytosol [GO:0005829]; dendritic shaft [GO:0043198]; focal adhesion [GO:0005925]; lamellipodium [GO:0030027]; membrane [GO:0016020]; neuronal cell body [GO:0043025]; nucleoplasm [GO:0005654]; plasma membrane [GO:0005886]; protein complex [GO:0043234]; sarcomere [GO:0030017]; stress fiber [G…	ATP binding [GO:0005524]; integrin binding [GO:0005178]; protein kinase binding [GO:0019901]; protein serine/threonine kinase activity [GO:0004674]; SH3 domain binding [GO:0017124]; signal transducer activity [GO:0004871]	Q13085; Q14790; P55211; O60762; Q9NVI1; Q9NWT6; P04792; Q9H0C8; P48059; Q9NVD7; Q9HBI1; Q9HBI0; Q6R327; Q15404; Q9BWU0; Q9UMS6; P14373	TISSUE SPECIFICITY: Highly expressed in heart followed by skeletal muscle, pancreas and kidney. Weakly expressed in placenta, lung and liver.		2.7.10.2	R-HSA-446343;R-HSA-446353		Q13418	Q13418	109824	Q13418	DIP-38657N		Q13418	Q13418	cd00204;cd14057	IPR002110;IPR020683;IPR036770;IPR011009;IPR035692;IPR000719;IPR001245		PS50297;PS50088;PS50011	integrin-linked kinase isoform X1	P:GO:0007050; P:GO:0051291; C:GO:0043025; C:GO:0008305; P:GO:0021675; P:GO:0022011; C:GO:0043195; P:GO:0045893; C:GO:0043198; C:GO:0005829; P:GO:0032288; P:GO:0070527; C:GO:0030027; F:GO:0019901; P:GO:0090263; C:GO:0043034; P:GO:0045773; F:GO:0004674; F:GO:0004871; C:GO:0005911; P:GO:0032956; P:GO:0001954; P:GO:0010667; P:GO:0018105; C:GO:0030017; P:GO:0051897; P:GO:0030335; P:GO:0043406; P:GO:00…	P:cell cycle arrest; P:protein heterooligomerization; C:neuronal cell body; C:integrin complex; P:nerve development; P:myelination in peripheral nervous system; C:terminal bouton; P:positive regulation of transcription, DNA-templated; C:dendritic shaft; C:cytosol; P:myelin assembly; P:platelet aggregation; C:lamellipodium; F:protein kinase binding; P:positive regulation of canonical Wnt signaling…	G3DSA:3.30.200.20 (Gene3D);SM00248 (SMART);cd14057 (CDD);SSF56112 (SUPERFAMILY);G3DSA:1.10.510.10 (Gene3D);SSF48403 (SUPERFAMILY);PS50088 (ProSiteProfiles);G3DSA:1.25.40.20 (Gene3D);PS50297 (ProSiteProfiles);PF07714 (Pfam);cd00204 (CDD);PIRSF000654 (PIRSF);PF12796 (Pfam);PS50011 (ProSiteProfiles)	PK_ILK (CDD);Ankyrin repeat profile. (ProSiteProfiles);Ankyrin repeat region circular profile. (ProSiteProfiles);Protein tyrosine kinase (Pfam);ANK (CDD);Ankyrin repeats (3 copies) (Pfam);Protein kinase domain profile. (ProSiteProfiles)	IPR002110 (SMART);IPR035692 (CDD);IPR011009 (SUPERFAMILY);IPR036770 (SUPERFAMILY);IPR002110 (ProSiteProfiles);IPR036770 (Gene3D);IPR020683 (ProSiteProfiles);IPR001245 (Pfam);IPR020683 (CDD);IPR020683 (Pfam);IPR000719 (ProSiteProfiles)
21	7	P02647	101.69	412.64	238520000	1258000000	224960000	380630000	748280000	302810000	87	37	36	TMT6plex; Oxidation (M); Deamidation (NQ)	30778	Apolipoprotein A-I OS=Homo sapiens OX=9606 GN=APOA1 PE=1 SV=1	P02647	APOA1_HUMAN	APOA1;apo(a)	9606.ENSP00000236850	hsa:335	PF01442	adrenal gland development [GO:0030325]; animal organ regeneration [GO:0031100]; blood vessel endothelial cell migration [GO:0043534]; cellular protein metabolic process [GO:0044267]; cholesterol biosynthetic process [GO:0006695]; cholesterol efflux [GO:0033344]; cholesterol homeostasis [GO:0042632]; cholesterol import [GO:0070508]; cholesterol metabolic process [GO:0008203]; cholesterol transport…	blood microparticle [GO:0072562]; cell surface [GO:0009986]; chylomicron [GO:0042627]; cytoplasmic vesicle [GO:0031410]; cytosol [GO:0005829]; discoidal high-density lipoprotein particle [GO:0034365]; early endosome [GO:0005769]; endocytic vesicle [GO:0030139]; endocytic vesicle lumen [GO:0071682]; endoplasmic reticulum lumen [GO:0005788]; extracellular exosome [GO:0070062]; extracellular matrix …	amyloid-beta binding [GO:0001540]; apolipoprotein A-I receptor binding [GO:0034191]; apolipoprotein receptor binding [GO:0034190]; chemorepellent activity [GO:0045499]; cholesterol binding [GO:0015485]; cholesterol transporter activity [GO:0017127]; enzyme binding [GO:0019899]; heat shock protein binding [GO:0031072]; high-density lipoprotein particle binding [GO:0008035]; high-density lipoprotei…	Itself; O95477; P05067; Q96DZ9; Q96DZ9-2; P02671; P00738; P04180	TISSUE SPECIFICITY: Major protein of plasma HDL, also found in chylomicrons. Synthesized in the liver and small intestine. The oxidized form at Met-110 and Met-136 is increased in individuals with increased risk for coronary artery disease, such as in carrier of the eNOSa/b genotype and exposure to cigarette smoking. It is also present in increased levels in aortic lesions relative to native ApoA…			R-HSA-114608;R-HSA-1369062;R-HSA-1989781;R-HSA-2168880;R-HSA-3000471;R-HSA-3000480;R-HSA-381426;R-HSA-8957275;R-HSA-8963888;R-HSA-8963896;R-HSA-8963901;R-HSA-8964011;R-HSA-8964058;R-HSA-975634;R-HSA-977225			P02647	106832	P02647	DIP-29619N		P02647	P02647		IPR000074			apolipo A-I	P:GO:0019915; P:GO:0043627; P:GO:0007179; F:GO:0034191; P:GO:0055091; P:GO:0045723; C:GO:0005788; F:GO:0005548; C:GO:0005829; P:GO:0018158; P:GO:0050713; P:GO:0010898; P:GO:0070328; P:GO:0030300; P:GO:0032489; P:GO:0051006; P:GO:0060354; C:GO:0042627; P:GO:0034380; F:GO:0015485; P:GO:0007186; P:GO:0050728; P:GO:0034384; P:GO:0006695; P:GO:0007584; F:GO:0008035; F:GO:0045499; P:GO:1900026; P:GO:00…	P:lipid storage; P:response to estrogen; P:transforming growth factor beta receptor signaling pathway; F:apolipoprotein A-I receptor binding; P:phospholipid homeostasis; P:positive regulation of fatty acid biosynthetic process; C:endoplasmic reticulum lumen; F:phospholipid transporter activity; C:cytosol; P:protein oxidation; P:negative regulation of interleukin-1 beta secretion; P:positive regul…	Coil (Coils);SSF58113 (SUPERFAMILY);PF01442 (Pfam);G3DSA:1.20.5.20 (Gene3D);G3DSA:1.20.120.20 (Gene3D)	Apolipoprotein A1/A4/E domain (Pfam)	IPR000074 (Pfam)
83	73	P02748	91.8	398.15	26403000	33173000	17183000	7919700	29788000	12551000	42	23	23	Carbamidomethylation; TMT6plex; Deamidation (NQ)	63173	Complement component C9 OS=Homo sapiens OX=9606 GN=C9 PE=1 SV=2	P02748	CO9_HUMAN	C9;ARMD15;C9D	9606.ENSP00000263408	hsa:735	PF00057;PF01823;PF00090	cell killing [GO:0001906]; complement activation, alternative pathway [GO:0006957]; complement activation, classical pathway [GO:0006958]; hemolysis by symbiont of host erythrocytes [GO:0019836]; protein homooligomerization [GO:0051260]; regulation of complement activation [GO:0030449]	blood microparticle [GO:0072562]; cytosol [GO:0005829]; extracellular exosome [GO:0070062]; extracellular region [GO:0005576]; extracellular space [GO:0005615]; integral component of plasma membrane [GO:0005887]; membrane attack complex [GO:0005579]; other organism cell membrane [GO:0044218]; plasma membrane [GO:0005886]			TISSUE SPECIFICITY: Plasma (at protein level). {ECO:0000269|PubMed:22832194, ECO:0000269|PubMed:26841934, ECO:0000269|PubMed:9212048, ECO:0000269|PubMed:9634479}.			R-HSA-166665;R-HSA-977606				107196		DIP-1124N	P02748			cd00112	IPR037567;IPR009030;IPR036055;IPR023415;IPR002172;IPR001862;IPR020864;IPR020863;IPR000884;IPR036383	PTHR19325:SF362	PS00022;PS01186;PS01209;PS50068;PS00279;PS51412;PS50092	complement component C9	P:GO:0019836; C:GO:0005579; P:GO:0006957; C:GO:0070062; F:GO:0005515; P:GO:0030449; C:GO:0005737; P:GO:0006958; C:GO:0072562	P:hemolysis by symbiont of host erythrocytes; C:membrane attack complex; P:complement activation, alternative pathway; C:extracellular exosome; F:protein binding; P:regulation of complement activation; C:cytoplasm; P:complement activation, classical pathway; C:blood microparticle	SM00192 (SMART);PS01209 (ProSitePatterns);G3DSA:3.10.100.10 (Gene3D);PR00764 (PRINTS);G3DSA:2.30.90.10 (Gene3D);SSF82895 (SUPERFAMILY);SSF57424 (SUPERFAMILY);cd00112 (CDD);PF00057 (Pfam);PS00279 (ProSitePatterns);SM00457 (SMART);Coil (Coils);PS50068 (ProSiteProfiles);G3DSA:4.10.400.10 (Gene3D);PF00090 (Pfam);SSF57184 (SUPERFAMILY);PF01823 (Pfam);PS50092 (ProSiteProfiles);SM00209 (SMART);PS51412 (…	LDL-receptor class A (LDLRA) domain signature. (ProSitePatterns);Complement C9 signature (PRINTS);LDLa (CDD);Low-density lipoprotein receptor domain class A (Pfam);Membrane attack complex/perforin (MACPF) domain signature. (ProSitePatterns);LDL-receptor class A (LDLRA) domain profile. (ProSiteProfiles);Thrombospondin type 1 domain (Pfam);MAC/Perforin domain (Pfam);Thrombospondin type-1 (TSP1) rep…	IPR002172 (SMART);IPR023415 (ProSitePatterns);IPR016186 (Gene3D);IPR001862 (PRINTS);IPR036383 (SUPERFAMILY);IPR036055 (SUPERFAMILY);IPR002172 (CDD);IPR002172 (Pfam);IPR020863 (ProSitePatterns);IPR020864 (SMART);IPR002172 (ProSiteProfiles);IPR000884 (Pfam);IPR009030 (SUPERFAMILY);IPR020864 (Pfam);IPR000884 (ProSiteProfiles);IPR000884 (SMART);IPR020864 (ProSiteProfiles)
213	112	Q92954	69.22	295.54	3437400	7022700	2633100	1852400	5230100	2242700	16	22	22	Carbamidomethylation; TMT6plex	151060	Proteoglycan 4 OS=Homo sapiens OX=9606 GN=PRG4 PE=1 SV=3	Q92954	PRG4_HUMAN	PRG4;MSF;SZP;CACP;HAPO;JCAP	9606.ENSP00000399679	hsa:10216	PF00045;PF01033	cell proliferation [GO:0008283]; immune response [GO:0006955]	extracellular matrix [GO:0031012]	polysaccharide binding [GO:0030247]; scavenger receptor activity [GO:0005044]		TISSUE SPECIFICITY: Highly expressed in synovial tissue, cartilage and liver and weakly in heart and lung. Isoform B is expressed in kidney, lung, liver, heart and brain. Isoform C and isoform D are widely expressed. {ECO:0000269|PubMed:10545950, ECO:0000269|PubMed:11124536}.											Q92954	Q92954	cd00094	IPR000585;IPR036375;IPR018487;IPR018486;IPR036024;IPR020436;IPR001212		PS00024;PS51642;PS00524;PS50958	proteoglycan 4	P:GO:0008283; P:GO:0006955; P:GO:0007165; F:GO:0005044; C:GO:0005576; F:GO:0030247	P:cell proliferation; P:immune response; P:signal transduction; F:scavenger receptor activity; C:extracellular region; F:polysaccharide binding	PS51642 (ProSiteProfiles);SSF90188 (SUPERFAMILY);G3DSA:2.110.10.10 (Gene3D);SM00120 (SMART);PF00045 (Pfam);PS00024 (ProSitePatterns);PF01033 (Pfam);mobidb-lite (MobiDBLite);Coil (Coils);SM00201 (SMART);PS50958 (ProSiteProfiles);PS00524 (ProSitePatterns);cd00094 (CDD);PR00022 (PRINTS);SSF50923 (SUPERFAMILY)	Hemopexin repeat profile. (ProSiteProfiles);Hemopexin (Pfam);Hemopexin domain signature. (ProSitePatterns);Somatomedin B domain (Pfam);consensus disorder prediction (MobiDBLite);Somatomedin B (SMB) domain profile. (ProSiteProfiles);Somatomedin B domain (SMB) signature. (ProSitePatterns);HX (CDD);Somatomedin B signature (PRINTS)	IPR018487 (ProSiteProfiles);IPR036024 (SUPERFAMILY);IPR036375 (Gene3D);IPR018487 (SMART);IPR018487 (Pfam);IPR018486 (ProSitePatterns);IPR001212 (Pfam);IPR001212 (SMART);IPR001212 (ProSiteProfiles);IPR001212 (ProSitePatterns);IPR000585 (CDD);IPR020436 (PRINTS);IPR036375 (SUPERFAMILY)
89	72	P05546	80.81	339.01	11731000	21284000	6746700	7503400	16507000	7130000	50	21	21	Carbamidomethylation; TMT6plex; Oxidation (M); Deamidation (NQ)	57071	Heparin cofactor 2 OS=Homo sapiens OX=9606 GN=SERPIND1 PE=1 SV=3	P05546	HEP2_HUMAN	SERPIND1;HCF2;D22S673;HC2;HCII;HLS2;LS2;THPH10	9606.ENSP00000215727	hsa:3053	PF00079	blood coagulation [GO:0007596]; cellular protein metabolic process [GO:0044267]; chemotaxis [GO:0006935]; post-translational protein modification [GO:0043687]	endoplasmic reticulum lumen [GO:0005788]; extracellular exosome [GO:0070062]; extracellular region [GO:0005576]; extracellular space [GO:0005615]	endopeptidase inhibitor activity [GO:0004866]; heparin binding [GO:0008201]; serine-type endopeptidase inhibitor activity [GO:0004867]		TISSUE SPECIFICITY: Expressed predominantly in liver. Also present in plasma.			R-HSA-140837;R-HSA-140875;R-HSA-381426;R-HSA-8957275				109303	P05546			P05546		cd02047	IPR033831;IPR023795;IPR023796;IPR000215;IPR036186	PTHR11461	PS00284	heparin cofactor 2	P:GO:0006935; C:GO:0005615; F:GO:0004867; C:GO:0070062; F:GO:0008201; P:GO:0007596; P:GO:0008218	P:chemotaxis; C:extracellular space; F:serine-type endopeptidase inhibitor activity; C:extracellular exosome; F:heparin binding; P:blood coagulation; P:bioluminescence	SSF56574 (SUPERFAMILY);PS00284 (ProSitePatterns);G3DSA:2.30.39.10 (Gene3D);cd02047 (CDD);G3DSA:3.30.497.10 (Gene3D);PR00780 (PRINTS);SM00093 (SMART);PF00079 (Pfam)	Serpins signature. (ProSitePatterns);HCII (CDD);Leuserpin 2 signature (PRINTS);Serpin (serine protease inhibitor) (Pfam)	IPR036186 (SUPERFAMILY);IPR023795 (ProSitePatterns);IPR033831 (CDD);IPR023796 (SMART);IPR023796 (Pfam)
6	107	P01859	88.47	466.75	930430000	1460400000	576520000	456500000	1195400000	516520000	68	27	16	Carbamidomethylation; TMT6plex; Oxidation (M); Deamidation (NQ)	35901	Immunoglobulin heavy constant gamma 2 OS=Homo sapiens OX=9606 GN=IGHG2 PE=1 SV=2	P01859	IGHG2_HUMAN	IGHG2;IGLL5;IGL;IGLV;VL-MAR		hsa:100423062	PF07654	B cell receptor signaling pathway [GO:0050853]; complement activation [GO:0006956]; complement activation, classical pathway [GO:0006958]; defense response to bacterium [GO:0042742]; Fc-gamma receptor signaling pathway involved in phagocytosis [GO:0038096]; innate immune response [GO:0045087]; phagocytosis, engulfment [GO:0006911]; phagocytosis, recognition [GO:0006910]; positive regulation of B …	blood microparticle [GO:0072562]; external side of plasma membrane [GO:0009897]; extracellular exosome [GO:0070062]; extracellular region [GO:0005576]; extracellular space [GO:0005615]; immunoglobulin complex, circulating [GO:0042571]	antigen binding [GO:0003823]; immunoglobulin receptor binding [GO:0034987]; serine-type endopeptidase activity [GO:0004252]	Q28109				R-HSA-166663;R-HSA-173623;R-HSA-2029481;R-HSA-2029482;R-HSA-2029485;R-HSA-977606								P01859	P01859		IPR007110;IPR036179;IPR013783;IPR003006;IPR003597		PS50835;PS00290	recombinant 2 heavy chain	C:GO:0009897; F:GO:0004252; P:GO:0038096; P:GO:0042742; P:GO:0006910; C:GO:0070062; P:GO:0006911; P:GO:0050871; F:GO:0003823; P:GO:0006958; P:GO:0045087; C:GO:0042571; C:GO:0072562; F:GO:0034987; P:GO:0050853	C:external side of plasma membrane; F:serine-type endopeptidase activity; P:Fc-gamma receptor signaling pathway involved in phagocytosis; P:defense response to bacterium; P:phagocytosis, recognition; C:extracellular exosome; P:phagocytosis, engulfment; P:positive regulation of B cell activation; F:antigen binding; P:complement activation, classical pathway; P:innate immune response; C:immunoglobu…	SSF48726 (SUPERFAMILY);PS00290 (ProSitePatterns);SM00407 (SMART);G3DSA:2.60.40.10 (Gene3D);cd05768 (CDD);PF07654 (Pfam);cd04985 (CDD);cd07696 (CDD);PS50835 (ProSiteProfiles)	Immunoglobulins and major histocompatibility complex proteins signature. (ProSitePatterns);IgC_CH3_IgAGD_CH4_IgAEM (CDD);Immunoglobulin C1-set domain (Pfam);IgC_CH1_IgAEGM (CDD);IgC_CH3_IgAEM_CH2_IgG (CDD);Ig-like domain profile. (ProSiteProfiles)	IPR036179 (SUPERFAMILY);IPR003006 (ProSitePatterns);IPR003597 (SMART);IPR013783 (Gene3D);IPR003597 (Pfam);IPR007110 (ProSiteProfiles)
306	210	P06753	46.52	166.04	205170	387780	197980	61438	296470	129710	12	8	3	TMT6plex	32950	Tropomyosin alpha-3 chain OS=Homo sapiens OX=9606 GN=TPM3 PE=1 SV=2	P06753	TPM3_HUMAN	TPM3;CAPM1;CFTD;HEL-189;HEL-S-82p;NEM1;OK/SW-cl.5;TM-5;TM3;TM30;TM30nm;TM5;TPMsk3;TRK;hscp30	9606.ENSP00000357516	hsa:7170	PF00261	actin filament organization [GO:0007015]; muscle contraction [GO:0006936]; muscle filament sliding [GO:0030049]	actin cytoskeleton [GO:0015629]; actin filament [GO:0005884]; cytoskeleton [GO:0005856]; cytosol [GO:0005829]; extracellular exosome [GO:0070062]; muscle thin filament tropomyosin [GO:0005862]; stress fiber [GO:0001725]	actin filament binding [GO:0051015]; structural constituent of muscle [GO:0008307]	Q8TAB5; Q8TD31-3; Q8IZT9; Q03933; O14879; Q14164; Q9BQD3; O95447; Q96LR2; Q9Y6D9; Q7Z3B4; O43482; Q8N0S2; A0A024R4Q5; P0C1Z6; P0C1Z6-2; Q9NVV9; P13805-3; Q8N1B4				R-HSA-390522;R-HSA-445355				113023				P06753	P06753		IPR000533		PS00326	tropomyosin alpha-3 chain isoform X1	C:GO:0070062; F:GO:0003779; C:GO:0001725; C:GO:0005829; C:GO:0005862; P:GO:0030049	C:extracellular exosome; F:actin binding; C:stress fiber; C:cytosol; C:muscle thin filament tropomyosin; P:muscle filament sliding	Coil (Coils);PR00194 (PRINTS);PS00326 (ProSitePatterns);SSF57997 (SUPERFAMILY);G3DSA:1.20.5.340 (Gene3D);mobidb-lite (MobiDBLite);PF00261 (Pfam)	Tropomyosin signature (PRINTS);Tropomyosins signature. (ProSitePatterns);consensus disorder prediction (MobiDBLite);Tropomyosin (Pfam)	IPR000533 (PRINTS);IPR000533 (ProSitePatterns);IPR000533 (Pfam)
268	153	P08519	46.41	225.79	1314800	638660	466030	406680	976730	436360	3	9	9	Carbamidomethylation; TMT6plex; Deamidation (NQ)	501323	Apolipoprotein(a) OS=Homo sapiens OX=9606 GN=LPA PE=1 SV=1	P08519	APOA_HUMAN	LPA;AK38;APOA;LP	9606.ENSP00000321334	hsa:4018	PF00051;PF00089	blood circulation [GO:0008015]; lipid metabolic process [GO:0006629]; lipid transport [GO:0006869]; low-density lipoprotein particle remodeling [GO:0034374]	extracellular region [GO:0005576]; plasma lipoprotein particle [GO:0034358]	apolipoprotein binding [GO:0034185]; endopeptidase inhibitor activity [GO:0004866]; fibronectin binding [GO:0001968]; heparin binding [GO:0008201]; serine-type endopeptidase activity [GO:0004252]	P02749; P02751				R-HSA-8964041								P08519		cd00190	IPR000001;IPR013806;IPR018056;IPR038178;IPR009003;IPR001314;IPR001254;IPR018114;IPR033116		PS00021;PS50070;PS50240;PS00134;PS00135	apolipo (a)	F:GO:0034185; P:GO:0006869; F:GO:0004866; P:GO:0006508; P:GO:0006629; C:GO:0034358; F:GO:0001968; F:GO:0004252; P:GO:0008015; F:GO:0008201; P:GO:0042157	F:apolipoprotein binding; P:lipid transport; F:endopeptidase inhibitor activity; P:proteolysis; P:lipid metabolic process; C:plasma lipoprotein particle; F:fibronectin binding; F:serine-type endopeptidase activity; P:blood circulation; F:heparin binding; P:lipoprotein metabolic process	cd00108 (CDD);G3DSA:2.40.20.10 (Gene3D);SSF57440 (SUPERFAMILY);mobidb-lite (MobiDBLite);PS00135 (ProSitePatterns);PF00051 (Pfam);SM00130 (SMART);G3DSA:2.40.10.10 (Gene3D);PS00134 (ProSitePatterns);SSF50494 (SUPERFAMILY);Coil (Coils);SM00020 (SMART);PS00021 (ProSitePatterns);PS50240 (ProSiteProfiles);PR00018 (PRINTS);PF00089 (Pfam);cd00190 (CDD);PR00722 (PRINTS);PS50070 (ProSiteProfiles)	KR (CDD);consensus disorder prediction (MobiDBLite);Serine proteases, trypsin family, serine active site. (ProSitePatterns);Kringle domain (Pfam);Serine proteases, trypsin family, histidine active site. (ProSitePatterns);Kringle domain signature. (ProSitePatterns);Serine proteases, trypsin domain profile. (ProSiteProfiles);Kringle domain signature (PRINTS);Trypsin (Pfam);Tryp_SPc (CDD);Chymotryps…	IPR013806 (SUPERFAMILY);IPR033116 (ProSitePatterns);IPR000001 (Pfam);IPR000001 (SMART);IPR018114 (ProSitePatterns);IPR009003 (SUPERFAMILY);IPR001254 (SMART);IPR018056 (ProSitePatterns);IPR001254 (ProSiteProfiles);IPR001254 (Pfam);IPR001254 (CDD);IPR001314 (PRINTS);IPR000001 (ProSiteProfiles)
245	772	A0A075B6J9	81.4	168.66	3580400	4636900	1886000	1798900	4108600	1842400	25	2	2	TMT6plex; Deamidation (NQ)	12412	Immunoglobulin lambda variable 2-18 OS=Homo sapiens OX=9606 GN=IGLV2-18 PE=3 SV=2	A0A075B6J9	LV218_HUMAN	IGLV2-18;VPREB1;CD179a;IGI;IGVPB;VPREB		hsa:7441	PF07686	adaptive immune response [GO:0002250]; immune response [GO:0006955]; immunoglobulin production [GO:0002377]	extracellular space [GO:0005615]; plasma membrane [GO:0005886]	antigen binding [GO:0003823]																IPR007110;IPR036179;IPR013783;IPR003599;IPR013106		PS50835	immunoglobulin lambda-IGLV2 variable region	C:GO:0009897; F:GO:0004252; P:GO:0038095; P:GO:0038096; P:GO:0006898; P:GO:0042742; P:GO:0006910; C:GO:0070062; P:GO:0006911; P:GO:0050871; F:GO:0003823; P:GO:0006958; P:GO:0045087; C:GO:0042571; C:GO:0072562; F:GO:0034987; P:GO:0050853	C:external side of plasma membrane; F:serine-type endopeptidase activity; P:Fc-epsilon receptor signaling pathway; P:Fc-gamma receptor signaling pathway involved in phagocytosis; P:receptor-mediated endocytosis; P:defense response to bacterium; P:phagocytosis, recognition; C:extracellular exosome; P:phagocytosis, engulfment; P:positive regulation of B cell activation; F:antigen binding; P:complem…	G3DSA:2.60.40.10 (Gene3D);SSF48726 (SUPERFAMILY);PS50835 (ProSiteProfiles);SM00406 (SMART);PF07686 (Pfam);mobidb-lite (MobiDBLite);SM00409 (SMART)	Ig-like domain profile. (ProSiteProfiles);Immunoglobulin V-set domain (Pfam);consensus disorder prediction (MobiDBLite)	IPR013783 (Gene3D);IPR036179 (SUPERFAMILY);IPR007110 (ProSiteProfiles);IPR013106 (SMART);IPR013106 (Pfam);IPR003599 (SMART)
255	770	P01706	77.36	217.09	12981000	21407000	8990300	6771700	17205000	7892500	37	3	2	Carbamidomethylation; TMT6plex; Oxidation (M); Deamidation (NQ)	12644	Immunoglobulin lambda variable 2-11 OS=Homo sapiens OX=9606 GN=IGLV2-11 PE=1 SV=2	P01706	LV211_HUMAN	IGLV2-11		hsa:102725018	PF07686	complement activation [GO:0006956]; complement activation, classical pathway [GO:0006958]; Fc-epsilon receptor signaling pathway [GO:0038095]; Fc-gamma receptor signaling pathway involved in phagocytosis [GO:0038096]; immune response [GO:0006955]; leukocyte migration [GO:0050900]; receptor-mediated endocytosis [GO:0006898]; regulation of complement activation [GO:0030449]; regulation of immune re…	extracellular exosome [GO:0070062]; extracellular region [GO:0005576]; plasma membrane [GO:0005886]	antigen binding [GO:0003823]; serine-type endopeptidase activity [GO:0004252]					R-HSA-166663;R-HSA-173623;R-HSA-198933;R-HSA-202733;R-HSA-2029481;R-HSA-2029482;R-HSA-2029485;R-HSA-2168880;R-HSA-2454202;R-HSA-2730905;R-HSA-2871796;R-HSA-2871809;R-HSA-2871837;R-HSA-5690714;R-HSA-977606;R-HSA-983695											IPR007110;IPR036179;IPR013783;IPR003599;IPR013106		PS50835	immunoglobulin lambda-IGLV2 variable region	C:GO:0009897; F:GO:0004252; P:GO:0038095; P:GO:0038096; P:GO:0006898; P:GO:0042742; P:GO:0006910; C:GO:0070062; P:GO:0006911; P:GO:0050871; F:GO:0003823; P:GO:0006958; P:GO:0045087; C:GO:0042571; C:GO:0072562; F:GO:0034987; P:GO:0050853	C:external side of plasma membrane; F:serine-type endopeptidase activity; P:Fc-epsilon receptor signaling pathway; P:Fc-gamma receptor signaling pathway involved in phagocytosis; P:receptor-mediated endocytosis; P:defense response to bacterium; P:phagocytosis, recognition; C:extracellular exosome; P:phagocytosis, engulfment; P:positive regulation of B cell activation; F:antigen binding; P:complem…	SM00406 (SMART);G3DSA:2.60.40.10 (Gene3D);PF07686 (Pfam);SSF48726 (SUPERFAMILY);PS50835 (ProSiteProfiles);SM00409 (SMART)	Immunoglobulin V-set domain (Pfam);Ig-like domain profile. (ProSiteProfiles)	IPR013106 (SMART);IPR013783 (Gene3D);IPR013106 (Pfam);IPR036179 (SUPERFAMILY);IPR007110 (ProSiteProfiles);IPR003599 (SMART)
123	52	Q06033	50.73	407.18	6034200	8498000	3721800	2965300	7266100	3343500	40	27	27	Carbamidomethylation; TMT6plex; Oxidation (M); Deamidation (NQ)	99849	Inter-alpha-trypsin inhibitor heavy chain H3 OS=Homo sapiens OX=9606 GN=ITIH3 PE=1 SV=2	Q06033	ITIH3_HUMAN	ITIH3;H3P;ITI-HC3;SHAP	9606.ENSP00000415769	hsa:3699	PF06668;PF08487;PF00092	hyaluronan metabolic process [GO:0030212]; platelet degranulation [GO:0002576]	extracellular exosome [GO:0070062]; extracellular region [GO:0005576]; platelet dense granule lumen [GO:0031089]	endopeptidase inhibitor activity [GO:0004866]; serine-type endopeptidase inhibitor activity [GO:0004867]					R-HSA-114608				109905				Q06033	Q06033		IPR010600;IPR013694;IPR002035;IPR036465		PS51468;PS50234	inter-alpha-trypsin inhibitor heavy chain H3	P:GO:0002576; F:GO:0004867; C:GO:0070062; C:GO:0031089; P:GO:0030212	P:platelet degranulation; F:serine-type endopeptidase inhibitor activity; C:extracellular exosome; C:platelet dense granule lumen; P:hyaluronan metabolic process	PS51468 (ProSiteProfiles);Coil (Coils);G3DSA:3.40.50.410 (Gene3D);PF00092 (Pfam);cd01461 (CDD);SM00327 (SMART);SM00609 (SMART);SSF53300 (SUPERFAMILY);PF06668 (Pfam);PF08487 (Pfam);PS50234 (ProSiteProfiles)	VIT domain profile. (ProSiteProfiles);von Willebrand factor type A domain (Pfam);vWA_interalpha_trypsin_inhibitor (CDD);Inter-alpha-trypsin inhibitor heavy chain C-terminus (Pfam);Vault protein inter-alpha-trypsin domain (Pfam);VWFA domain profile. (ProSiteProfiles)	IPR013694 (ProSiteProfiles);IPR036465 (Gene3D);IPR002035 (Pfam);IPR002035 (SMART);IPR013694 (SMART);IPR036465 (SUPERFAMILY);IPR010600 (Pfam);IPR013694 (Pfam);IPR002035 (ProSiteProfiles)
111	37	Q9Y490	75.96	490.62	35085000	25192000	19584000	8260800	30152000	13989000	44	87	87	Carbamidomethylation; TMT6plex; Oxidation (M); Deamidation (NQ)	269765	Talin-1 OS=Homo sapiens OX=9606 GN=TLN1 PE=1 SV=3	Q9Y490	TLN1_HUMAN	TLN1;KIAA1027;TLN;ILWEQ	9606.ENSP00000316029	hsa:7094	PF16511;PF00373;PF09379;PF01608;PF09141;PF08913	cell-cell junction assembly [GO:0007043]; cell-substrate junction assembly [GO:0007044]; cortical actin cytoskeleton organization [GO:0030866]; cytoskeletal anchoring at plasma membrane [GO:0007016]; integrin activation [GO:0033622]; integrin-mediated signaling pathway [GO:0007229]; IRE1-mediated unfolded protein response [GO:0036498]; muscle contraction [GO:0006936]; platelet aggregation [GO:007…	cell surface [GO:0009986]; cytoskeleton [GO:0005856]; cytosol [GO:0005829]; extracellular exosome [GO:0070062]; extracellular region [GO:0005576]; focal adhesion [GO:0005925]; ruffle [GO:0001726]; ruffle membrane [GO:0032587]	actin filament binding [GO:0051015]; cadherin binding [GO:0045296]; integrin binding [GO:0005178]; LIM domain binding [GO:0030274]; phosphatidylinositol binding [GO:0035091]; phosphatidylserine binding [GO:0001786]; structural constituent of cytoskeleton [GO:0005200]; vinculin binding [GO:0017166]	P00533; P04626; P05556; P05106				R-HSA-114608;R-HSA-354192;R-HSA-354194;R-HSA-372708;R-HSA-381038;R-HSA-399955;R-HSA-445355;R-HSA-5674135;R-HSA-6802946;R-HSA-6802948;R-HSA-6802949;R-HSA-6802952;R-HSA-6802955			Q9Y490	112949	Q9Y490		Q9Y490	Q9Y490	Q9Y490	cd14473;cd12150	IPR036723;IPR019749;IPR014352;IPR035963;IPR019748;IPR019747;IPR000299;IPR032425;IPR018979;IPR035964;IPR002558;IPR011993;IPR037438;IPR015224;IPR036476;IPR029071;IPR015009		PS00660;PS00661;PS50057;PS50945	talin-1	P:GO:0036498; P:GO:0007043; P:GO:0007044; F:GO:0005178; F:GO:0005200; C:GO:0008305; P:GO:0007016; C:GO:0009986; F:GO:0051015; P:GO:0002576; P:GO:0030866; C:GO:0005911; C:GO:0070062; C:GO:0005815; C:GO:0005925; P:GO:0006928; P:GO:0006936; P:GO:0016032; C:GO:0005829; C:GO:0032587; F:GO:0017166; F:GO:0030274; P:GO:0070527	P:IRE1-mediated unfolded protein response; P:cell-cell junction assembly; P:cell-substrate junction assembly; F:integrin binding; F:structural constituent of cytoskeleton; C:integrin complex; P:cytoskeletal anchoring at plasma membrane; C:cell surface; F:actin filament binding; P:platelet degranulation; P:cortical actin cytoskeleton organization; C:cell-cell junction; C:extracellular exosome; C:m…	G3DSA:1.20.1410.10 (Gene3D);Coil (Coils);PF09379 (Pfam);PS00660 (ProSitePatterns);G3DSA:1.20.80.10 (Gene3D);G3DSA:1.20.1420.10 (Gene3D);G3DSA:3.10.20.90 (Gene3D);PF01608 (Pfam);SSF50729 (SUPERFAMILY);PF09141 (Pfam);SM00295 (SMART);SSF54236 (SUPERFAMILY);cd14473 (CDD);PD011820 (ProDom);SSF109885 (SUPERFAMILY);cd10569 (CDD);SM01244 (SMART);PS50057 (ProSiteProfiles);SSF47220 (SUPERFAMILY);PS00661 (P…	FERM N-terminal domain (Pfam);FERM domain signature 1. (ProSitePatterns);I/LWEQ domain (Pfam);Talin, middle domain (Pfam);FERM_B-lobe (CDD);CYTOSKELETON ACTIN-BINDING INTERACTING STRUCTURAL SEQUENCE PHOSPHORYLATION TALIN HUNTINGTIN RIKEN FULL (ProDom);FERM_C_Talin (CDD);FERM domain profile. (ProSiteProfiles);FERM domain signature 2. (ProSitePatterns);Vinculin Binding Site (Pfam);N-terminal or F0 …	IPR018979 (Pfam);IPR019747 (ProSitePatterns);IPR014352 (Gene3D);IPR002558 (Pfam);IPR011993 (SUPERFAMILY);IPR015224 (Pfam);IPR019749 (SMART);IPR029071 (SUPERFAMILY);IPR019748 (CDD);IPR002558 (ProDom);IPR035964 (SUPERFAMILY);IPR000299 (ProSiteProfiles);IPR036723 (SUPERFAMILY);IPR015009 (Pfam);IPR032425 (Pfam);IPR035963 (SUPERFAMILY);IPR019748 (Pfam);IPR036476 (SUPERFAMILY);IPR011993 (Gene3D);IPR002…
192	346	A0A0A0MS15	54.99	240.73	15474000	5477800	5018400	4814100	10476000	4916200	50	7	6	Carbamidomethylation; TMT6plex; Oxidation (M); Deamidation (NQ)	13056	Immunoglobulin heavy variable 3-49 OS=Homo sapiens OX=9606 GN=IGHV3-49 PE=3 SV=1	A0A0A0MS15	HV349_HUMAN	IGHV3-49		hsa:101928039	PF07686	B cell receptor signaling pathway [GO:0050853]; complement activation, classical pathway [GO:0006958]; defense response to bacterium [GO:0042742]; innate immune response [GO:0045087]; phagocytosis, engulfment [GO:0006911]; phagocytosis, recognition [GO:0006910]; positive regulation of B cell activation [GO:0050871]	blood microparticle [GO:0072562]; external side of plasma membrane [GO:0009897]; immunoglobulin complex, circulating [GO:0042571]	antigen binding [GO:0003823]; immunoglobulin receptor binding [GO:0034987]																IPR007110;IPR036179;IPR013783;IPR013106		PS50835	immunoglobulin heavy chain variable region			PF07686 (Pfam);G3DSA:2.60.40.10 (Gene3D);PS50835 (ProSiteProfiles);SM00406 (SMART);SSF48726 (SUPERFAMILY)	Immunoglobulin V-set domain (Pfam);Ig-like domain profile. (ProSiteProfiles)	IPR013106 (Pfam);IPR013783 (Gene3D);IPR007110 (ProSiteProfiles);IPR013106 (SMART);IPR036179 (SUPERFAMILY)
216	350	P0DJI8	14.11	245.65	1533300	6381600	2137500	1581400	3957400	1859400	43	9	4	TMT6plex	13532	Serum amyloid A-1 protein OS=Homo sapiens OX=9606 GN=SAA1 PE=1 SV=1	P0DJI8	SAA1_HUMAN	SAA1;PIG4;SAA;SAA2;TP53I4	9606.ENSP00000348918	hsa:6288	PF00277	activation of MAPK activity [GO:0000187]; acute-phase response [GO:0006953]; cellular protein metabolic process [GO:0044267]; cytokine-mediated signaling pathway [GO:0019221]; G-protein coupled receptor signaling pathway [GO:0007186]; innate immune response [GO:0045087]; lymphocyte chemotaxis [GO:0048247]; macrophage chemotaxis [GO:0048246]; negative regulation of inflammatory response [GO:005072…	cytoplasmic microtubule [GO:0005881]; endocytic vesicle lumen [GO:0071682]; extracellular exosome [GO:0070062]; extracellular region [GO:0005576]; extracellular space [GO:0005615]; high-density lipoprotein particle [GO:0034364]	chemoattractant activity [GO:0042056]; G-protein coupled receptor binding [GO:0001664]; heparin binding [GO:0008201]		TISSUE SPECIFICITY: Expressed by the liver; secreted in plasma (at protein level). {ECO:0000269|PubMed:12973732, ECO:0000269|PubMed:4816450, ECO:0000269|PubMed:7115671}.			R-HSA-1810476;R-HSA-3000471;R-HSA-3134963;R-HSA-416476;R-HSA-418594;R-HSA-444473;R-HSA-445989;R-HSA-6785807;R-HSA-879415;R-HSA-933542;R-HSA-977225				112196							IPR000096		PS00992	serum amyloid A-1	C:GO:0034364; P:GO:0050728; F:GO:0042056; F:GO:0008201; C:GO:0005881; P:GO:0045785; P:GO:0006898; P:GO:0006953; P:GO:0007204; F:GO:0001664; P:GO:0000187; C:GO:0070062; P:GO:0048247; P:GO:0048246; C:GO:0071682; P:GO:0045087; P:GO:0030593; P:GO:0050716; P:GO:0030168	C:high-density lipoprotein particle; P:negative regulation of inflammatory response; F:chemoattractant activity; F:heparin binding; C:cytoplasmic microtubule; P:positive regulation of cell adhesion; P:receptor-mediated endocytosis; P:acute-phase response; P:positive regulation of cytosolic calcium ion concentration; F:G-protein coupled receptor binding; P:activation of MAPK activity; C:extracellu…	SM00197 (SMART);PR00306 (PRINTS);PIRSF002472 (PIRSF);mobidb-lite (MobiDBLite);PF00277 (Pfam);PS00992 (ProSitePatterns)	Serum amyloid A protein signature (PRINTS);consensus disorder prediction (MobiDBLite);Serum amyloid A protein (Pfam);Serum amyloid A proteins signature. (ProSitePatterns)	IPR000096 (SMART);IPR000096 (PRINTS);IPR000096 (PIRSF);IPR000096 (Pfam);IPR000096 (ProSitePatterns)
267	101	P11142	51.25	278.2	2146300	3003900	1738700	712190	2575100	1228500	20	17	12	Carbamidomethylation; TMT6plex	70898	Heat shock cognate 71 kDa protein OS=Homo sapiens OX=9606 GN=HSPA8 PE=1 SV=1	P11142	HSP7C_HUMAN	HSPA8;HSC70;HSP73;HSPA10;HEL-33;HEL-S-72p;HSC54;HSC71;HSP71;LAP-1;LAP1;NIP71	9606.ENSP00000227378	hsa:3312	PF00012	ATP metabolic process [GO:0046034]; cellular response to starvation [GO:0009267]; chaperone cofactor-dependent protein refolding [GO:0051085]; chaperone-mediated autophagy [GO:0061684]; chaperone-mediated autophagy translocation complex disassembly [GO:1904764]; chaperone-mediated protein transport involved in chaperone-mediated autophagy [GO:0061741]; clathrin coat disassembly [GO:0072318]; cyto…	blood microparticle [GO:0072562]; clathrin-sculpted gamma-aminobutyric acid transport vesicle membrane [GO:0061202]; cytosol [GO:0005829]; extracellular exosome [GO:0070062]; extracellular matrix [GO:0031012]; extracellular region [GO:0005576]; extracellular space [GO:0005615]; ficolin-1-rich granule lumen [GO:1904813]; focal adhesion [GO:0005925]; intracellular [GO:0005622]; intracellular ribonu…	ATPase activity [GO:0016887]; ATPase activity, coupled [GO:0042623]; ATP binding [GO:0005524]; C3HC4-type RING finger domain binding [GO:0055131]; cadherin binding [GO:0045296]; enzyme binding [GO:0019899]; G-protein coupled receptor binding [GO:0001664]; heat shock protein binding [GO:0031072]; MHC class II protein complex binding [GO:0023026]; phosphatidylserine binding [GO:0001786]; RNA bindin…	Q99IB8; P60709; Q9GZX7; P49407; P32121; Q9NQ11; Q99933; O95816; Q8AZK7; P00533; P38260; O14976; Q9NZL4; P05412; P00338; Q5S007; P03485; P14598; Q9UNE7; Q9UNE7-1; P61764; Q8TDR0; O00635	TISSUE SPECIFICITY: Ubiquitous. {ECO:0000269|PubMed:11276205}.		3.6.3.51	R-HSA-3371453;R-HSA-3371497;R-HSA-3371568;R-HSA-3371571;R-HSA-432720;R-HSA-432722;R-HSA-447041;R-HSA-450408;R-HSA-6785807;R-HSA-6798695;R-HSA-72163;R-HSA-8856828;R-HSA-8876725;R-HSA-888590			P11142	109544	P11142	DIP-32874N		P11142	P11142		IPR018181;IPR029048;IPR029047;IPR013126	PTHR19375	PS00297;PS00329;PS01036	Heat shock cognate 71 kDa	C:GO:0014069; F:GO:0055131; C:GO:0000974; P:GO:0061738; C:GO:0098575; C:GO:0030425; F:GO:0001664; F:GO:0001786; P:GO:1902904; P:GO:0045892; C:GO:0043195; C:GO:0005829; P:GO:0051726; F:GO:0031072; C:GO:0061202; C:GO:0005681; P:GO:1904589; P:GO:0042026; C:GO:0005886; P:GO:0007269; F:GO:0042623; F:GO:0031625; C:GO:0000151; C:GO:0042470; P:GO:0046034; C:GO:0043209; P:GO:1900034; C:GO:0005770; P:GO:00…	C:postsynaptic density; F:C3HC4-type RING finger domain binding; C:Prp19 complex; P:late endosomal microautophagy; C:lumenal side of lysosomal membrane; C:dendrite; F:G-protein coupled receptor binding; F:phosphatidylserine binding; P:negative regulation of supramolecular fiber organization; P:negative regulation of transcription, DNA-templated; C:terminal bouton; C:cytosol; P:regulation of cell …	SSF100934 (SUPERFAMILY);SSF100920 (SUPERFAMILY);G3DSA:3.30.420.40 (Gene3D);SSF53067 (SUPERFAMILY);PS00329 (ProSitePatterns);G3DSA:2.60.34.10 (Gene3D);cd10233 (CDD);PF00012 (Pfam);G3DSA:1.20.1270.10 (Gene3D);mobidb-lite (MobiDBLite);PR00301 (PRINTS);G3DSA:3.90.640.10 (Gene3D);PS01036 (ProSitePatterns);PS00297 (ProSitePatterns);Coil (Coils)	Heat shock hsp70 proteins family signature 2. (ProSitePatterns);HSPA1-2_6-8-like_NBD (CDD);Hsp70 protein (Pfam);consensus disorder prediction (MobiDBLite);70kDa heat shock protein signature (PRINTS);Heat shock hsp70 proteins family signature 3. (ProSitePatterns);Heat shock hsp70 proteins family signature 1. (ProSitePatterns)	IPR029048 (SUPERFAMILY);IPR029047 (SUPERFAMILY);IPR018181 (ProSitePatterns);IPR029047 (Gene3D);IPR013126 (Pfam);IPR029048 (Gene3D);IPR013126 (PRINTS)
218	163	P02750	67.17	253	6244700	15730000	5468200	5208200	10988000	5341900	36	11	11	Carbamidomethylation; TMT6plex; Deamidation (NQ)	38178	Leucine-rich alpha-2-glycoprotein OS=Homo sapiens OX=9606 GN=LRG1 PE=1 SV=2	P02750	A2GL_HUMAN	LRG1;LRG;HMFT1766	9606.ENSP00000302621	hsa:116844	PF13855	brown fat cell differentiation [GO:0050873]; neutrophil degranulation [GO:0043312]; positive regulation of angiogenesis [GO:0045766]; positive regulation of endothelial cell proliferation [GO:0001938]; positive regulation of transforming growth factor beta receptor signaling pathway [GO:0030511]	extracellular exosome [GO:0070062]; extracellular region [GO:0005576]; extracellular space [GO:0005615]; ficolin-1-rich granule lumen [GO:1904813]; intracellular membrane-bounded organelle [GO:0043231]; membrane [GO:0016020]; specific granule lumen [GO:0035580]; tertiary granule lumen [GO:1904724]	transforming growth factor beta receptor binding [GO:0005160]	P37023; P17813-1; P36897-1; P37173-2	TISSUE SPECIFICITY: Plasma.			R-HSA-6798695				125537		DIP-60317N		P02750			IPR000483;IPR001611;IPR003591;IPR032675		PS51450	leucine-rich alpha-2-glyco	P:GO:0050873; C:GO:0005615; C:GO:0070062; F:GO:0005160; C:GO:0016020; P:GO:0001938; P:GO:0016049; P:GO:0045766; P:GO:0030511	P:brown fat cell differentiation; C:extracellular space; C:extracellular exosome; F:transforming growth factor beta receptor binding; C:membrane; P:positive regulation of endothelial cell proliferation; P:cell growth; P:positive regulation of angiogenesis; P:positive regulation of transforming growth factor beta receptor signaling pathway	PR00019 (PRINTS);PS51450 (ProSiteProfiles);SSF52058 (SUPERFAMILY);SM00082 (SMART);PF13855 (Pfam);SM00369 (SMART);G3DSA:3.80.10.10 (Gene3D)	Leucine-rich repeat signature (PRINTS);Leucine-rich repeat profile. (ProSiteProfiles);Leucine rich repeat (Pfam)	IPR001611 (ProSiteProfiles);IPR032675 (SUPERFAMILY);IPR000483 (SMART);IPR001611 (Pfam);IPR003591 (SMART);IPR032675 (Gene3D)
439	434	Q16555	33.75	96.96	344290	207320	189050	80028	275810	134540	6	3	3	TMT6plex	62294	Dihydropyrimidinase-related protein 2 OS=Homo sapiens OX=9606 GN=DPYSL2 PE=1 SV=1	Q16555	DPYL2_HUMAN	DPYSL2;CRMP2;ULIP2;CRMP-2;DHPRP2;DRP-2;DRP2;N2A3;ULIP-2	9606.ENSP00000309539	hsa:1808	PF01979	axon guidance [GO:0007411]; brain development [GO:0007420]; cytoskeleton organization [GO:0007010]; endocytosis [GO:0006897]; nervous system development [GO:0007399]; nucleobase-containing compound metabolic process [GO:0006139]; regulation of axon extension [GO:0030516]; signal transduction [GO:0007165]	cytoskeleton [GO:0005856]; cytosol [GO:0005829]; extracellular exosome [GO:0070062]; plasma membrane [GO:0005886]	dihydropyrimidinase activity [GO:0004157]; identical protein binding [GO:0042802]; microtubule binding [GO:0008017]	Itself; Q14194; Q14195-2; Q8IXW6; Q9BPU6; Q9H8Y8	TISSUE SPECIFICITY: Ubiquitous.			R-HSA-399956;R-HSA-437239			Q16555	108142				Q16555	Q16555	cd01314	IPR006680;IPR030615;IPR011778;IPR011059;IPR032466	PTHR11647:SF56		dihydropyrimidinase-related 2 isoform X2	C:GO:0043209; P:GO:0007010; P:GO:0007411; C:GO:0043025; P:GO:0021772; C:GO:0005874; P:GO:0021510; C:GO:0030426; C:GO:0030425; C:GO:0070062; C:GO:0045298; P:GO:0048489; C:GO:0043195; P:GO:0019482; C:GO:0005829; P:GO:0015940; F:GO:0019901; P:GO:0007165; P:GO:0042220; F:GO:0004157; P:GO:0006897; F:GO:0008017; P:GO:0006206; P:GO:0030516; P:GO:0001975; P:GO:0042493; C:GO:0005739; C:GO:0016020; P:GO:00…	C:myelin sheath; P:cytoskeleton organization; P:axon guidance; C:neuronal cell body; P:olfactory bulb development; C:microtubule; P:spinal cord development; C:growth cone; C:dendrite; C:extracellular exosome; C:tubulin complex; P:synaptic vesicle transport; C:terminal bouton; P:beta-alanine metabolic process; C:cytosol; P:pantothenate biosynthetic process; F:protein kinase binding; P:signal trans…	G3DSA:3.20.20.140 (Gene3D);PF01979 (Pfam);SSF51338 (SUPERFAMILY);SSF51556 (SUPERFAMILY);cd01314 (CDD);TIGR02033 (TIGRFAM);G3DSA:2.30.40.10 (Gene3D);mobidb-lite (MobiDBLite)	Amidohydrolase family (Pfam);D-HYD (CDD);D-hydantoinase: dihydropyrimidinase (TIGRFAM);consensus disorder prediction (MobiDBLite)	IPR006680 (Pfam);IPR011059 (SUPERFAMILY);IPR032466 (SUPERFAMILY);IPR011778 (CDD);IPR011778 (TIGRFAM);IPR011059 (Gene3D)
397	315	P59998	38.93	136.86	1345600	1134800	930290	292190	1240200	611240	27	5	5	TMT6plex	19667	Actin-related protein 2/3 complex subunit 4 OS=Homo sapiens OX=9606 GN=ARPC4 PE=1 SV=3	P59998	ARPC4_HUMAN	ARPC4;ARC20;P20-ARC	9606.ENSP00000388169	hsa:10093	PF05856	actin filament polymerization [GO:0030041]; actin nucleation [GO:0045010]; Arp2/3 complex-mediated actin nucleation [GO:0034314]; ephrin receptor signaling pathway [GO:0048013]; Fc-gamma receptor signaling pathway involved in phagocytosis [GO:0038096]; membrane organization [GO:0061024]	Arp2/3 protein complex [GO:0005885]; cell projection [GO:0042995]; cytosol [GO:0005829]; extracellular exosome [GO:0070062]	actin binding [GO:0003779]; enzyme binding [GO:0019899]; structural constituent of cytoskeleton [GO:0005200]	Q9BPX5; Q96PV4				R-HSA-2029482;R-HSA-3928662;R-HSA-5663213;R-HSA-8856828			P59998	115400;1529294	P59998	DIP-33188N		P59998	P59998		IPR034666;IPR008384	PTHR22629		actin-related 2 3 complex subunit 4	F:GO:0051015; C:GO:0070062; P:GO:0048013; P:GO:0034314; C:GO:0005829; F:GO:0005200; P:GO:0038096; C:GO:0042995; F:GO:0030674; C:GO:0005885; F:GO:0019899	F:actin filament binding; C:extracellular exosome; P:ephrin receptor signaling pathway; P:Arp2/3 complex-mediated actin nucleation; C:cytosol; F:structural constituent of cytoskeleton; P:Fc-gamma receptor signaling pathway involved in phagocytosis; C:cell projection; F:protein binding, bridging; C:Arp2/3 protein complex; F:enzyme binding	G3DSA:3.30.1460.20 (Gene3D);PF05856 (Pfam);SSF69645 (SUPERFAMILY);PIRSF039100 (PIRSF)	ARP2/3 complex 20 kDa subunit (ARPC4) (Pfam)	IPR034666 (Gene3D);IPR008384 (Pfam);IPR034666 (SUPERFAMILY);IPR008384 (PIRSF)
483	530	P61160	39.14	108.42	770610	536410	508950	138630	653510	323790	7	3	3	Carbamidomethylation; TMT6plex	44761	Actin-related protein 2 OS=Homo sapiens OX=9606 GN=ACTR2 PE=1 SV=1	P61160	ARP2_HUMAN	ACTR2;ARP2	9606.ENSP00000367220	hsa:10097	PF00022	Arp2/3 complex-mediated actin nucleation [GO:0034314]; associative learning [GO:0008306]; asymmetric cell division [GO:0008356]; cellular response to interferon-gamma [GO:0071346]; cellular response to trichostatin A [GO:0035984]; cilium assembly [GO:0060271]; cytosolic transport [GO:0016482]; ephrin receptor signaling pathway [GO:0048013]; establishment or maintenance of cell polarity [GO:000716…	actin cap [GO:0030478]; actin cytoskeleton [GO:0015629]; Arp2/3 protein complex [GO:0005885]; azurophil granule lumen [GO:0035578]; cytoplasm [GO:0005737]; cytosol [GO:0005829]; extracellular exosome [GO:0070062]; extracellular region [GO:0005576]; ficolin-1-rich granule lumen [GO:1904813]; focal adhesion [GO:0005925]; invadopodium [GO:0071437]; lamellipodium [GO:0030027]; membrane [GO:0016020]; …	actin binding [GO:0003779]; ATP binding [GO:0005524]; structural constituent of cytoskeleton [GO:0005200]					R-HSA-2029482;R-HSA-3928662;R-HSA-5663213;R-HSA-6798695;R-HSA-8856828		P61160	P61160	115404	P61160	DIP-33165N		P61160	P61160		IPR004000;IPR020902;IPR027306	PTHR11937;PTHR11937:SF149	PS01132	actin-related 2 isoform X1	P:GO:0060271; P:GO:0007163; P:GO:0008356; F:GO:0005200; P:GO:0038096; C:GO:0042995; C:GO:0005885; F:GO:0051015; P:GO:0051653; F:GO:0005524; C:GO:0070062; C:GO:0005925; C:GO:0016020; P:GO:0016482; P:GO:0048013; P:GO:0034314; C:GO:0005829; P:GO:0016344; P:GO:0033206; C:GO:0030478	P:cilium assembly; P:establishment or maintenance of cell polarity; P:asymmetric cell division; F:structural constituent of cytoskeleton; P:Fc-gamma receptor signaling pathway involved in phagocytosis; C:cell projection; C:Arp2/3 protein complex; F:actin filament binding; P:spindle localization; F:ATP binding; C:extracellular exosome; C:focal adhesion; C:membrane; P:cytosolic transport; P:ephrin …	PS01132 (ProSitePatterns);SSF53067 (SUPERFAMILY);PF00022 (Pfam);SM00268 (SMART);G3DSA:3.30.420.40 (Gene3D);cd00012 (CDD);PR00190 (PRINTS)	Actins and actin-related proteins signature. (ProSitePatterns);Actin (Pfam);NBD_sugar-kinase_HSP70_actin (CDD);Actin signature (PRINTS)	IPR020902 (ProSitePatterns);IPR004000 (Pfam);IPR004000 (SMART);IPR004000 (PRINTS)
22	67	P20742	45.6	467.39	9095200	8257900	4124100	4565900	8676500	4345000	27	44	33	Carbamidomethylation; TMT6plex; Oxidation (M); Deamidation (NQ)	163862	Pregnancy zone protein OS=Homo sapiens OX=9606 GN=PZP PE=1 SV=4	P20742	PZP_HUMAN	PZP;CPAMD6	9606.ENSP00000261336	hsa:5858	PF00207;PF07678;PF01835;PF07703;PF07677;PF10569	female pregnancy [GO:0007565]	blood microparticle [GO:0072562]; extracellular exosome [GO:0070062]; extracellular region [GO:0005576]	endopeptidase inhibitor activity [GO:0004866]; serine-type endopeptidase inhibitor activity [GO:0004867]		TISSUE SPECIFICITY: Plasma. Prominent constituent of late-pregnancy sera.							111796				P20742			IPR009048;IPR036595;IPR011626;IPR002890;IPR011625;IPR013783;IPR014756;IPR001599;IPR019742;IPR019565;IPR008930;IPR010916		PS00477	pregnancy zone isoform X1	F:GO:0004867; C:GO:0070062; C:GO:0072562; P:GO:0007565	F:serine-type endopeptidase inhibitor activity; C:extracellular exosome; C:blood microparticle; P:female pregnancy	PF07678 (Pfam);SSF49410 (SUPERFAMILY);SSF48239 (SUPERFAMILY);cd02897 (CDD);PF01835 (Pfam);PS00477 (ProSitePatterns);G3DSA:2.60.40.10 (Gene3D);G3DSA:2.60.40.690 (Gene3D);SM01359 (SMART);PF00207 (Pfam);SSF81296 (SUPERFAMILY);SM01361 (SMART);PF07677 (Pfam);PF07703 (Pfam);PS00430 (ProSitePatterns);SM01360 (SMART);PF10569 (Pfam);G3DSA:1.50.10.20 (Gene3D)	A-macroglobulin complement component (Pfam);A2M_2 (CDD);MG2 domain (Pfam);Alpha-2-macroglobulin family thiolester region signature. (ProSitePatterns);Alpha-2-macroglobulin family (Pfam);A-macroglobulin receptor (Pfam);Alpha-2-macroglobulin family N-terminal region (Pfam);TonB-dependent receptor proteins signature 1. (ProSitePatterns);Alpha-macro-globulin thiol-ester bond-forming region (Pfam)	IPR011626 (Pfam);IPR036595 (SUPERFAMILY);IPR008930 (SUPERFAMILY);IPR002890 (Pfam);IPR019742 (ProSitePatterns);IPR013783 (Gene3D);IPR036595 (Gene3D);IPR011625 (SMART);IPR001599 (Pfam);IPR014756 (SUPERFAMILY);IPR009048 (SMART);IPR009048 (Pfam);IPR011625 (Pfam);IPR010916 (ProSitePatterns);IPR001599 (SMART);IPR019565 (Pfam)
290	152	P06733	41.64	244.48	3335600	3138200	2003900	1245700	3236900	1624800	32	11	11	Carbamidomethylation; TMT6plex; Deamidation (NQ)	47169	Alpha-enolase OS=Homo sapiens OX=9606 GN=ENO1 PE=1 SV=2	P06733	ENOA_HUMAN	ENO1;ENO1L1;MBPB1;MPB1;HEL-S-17;NNE;PPH	9606.ENSP00000234590	hsa:2023	PF00113;PF03952	canonical glycolysis [GO:0061621]; gluconeogenesis [GO:0006094]; negative regulation of cell growth [GO:0030308]; negative regulation of hypoxia-induced intrinsic apoptotic signaling pathway [GO:1903298]; negative regulation of transcription, DNA-templated [GO:0045892]; negative regulation of transcription by RNA polymerase II [GO:0000122]; positive regulation of ATP biosynthetic process [GO:2001…	cell cortex region [GO:0099738]; cell surface [GO:0009986]; cytoplasm [GO:0005737]; cytosol [GO:0005829]; extracellular exosome [GO:0070062]; extracellular space [GO:0005615]; M band [GO:0031430]; membrane [GO:0016020]; nucleus [GO:0005634]; phosphopyruvate hydratase complex [GO:0000015]; plasma membrane [GO:0005886]	cadherin binding [GO:0045296]; GTPase binding [GO:0051020]; magnesium ion binding [GO:0000287]; phosphopyruvate hydratase activity [GO:0004634]; protein homodimerization activity [GO:0042803]; RNA binding [GO:0003723]; RNA polymerase II regulatory region sequence-specific DNA binding [GO:0000977]; transcriptional repressor activity, RNA polymerase II proximal promoter sequence-specific DNA bindin…	P22303; Q60823; P12004; Q8WZ42; P63104	TISSUE SPECIFICITY: The alpha/alpha homodimer is expressed in embryo and in most adult tissues. The alpha/beta heterodimer and the beta/beta homodimer are found in striated muscle, and the alpha/gamma heterodimer and the gamma/gamma homodimer in neurons.	MetaCyc:ENSG00000074800-MONOMER	4.2.1.11	R-HSA-70171;R-HSA-70263	P06733		P06733	108338				P06733	P06733	cd03313	IPR000941;IPR036849;IPR029017;IPR034390;IPR020810;IPR020809;IPR020811	PTHR11902	PS00164	Enolase (alpha)	C:GO:0043209; P:GO:0009094; P:GO:0009615; P:GO:0006355; C:GO:0000015; F:GO:0000287; F:GO:0004634; P:GO:0000122; C:GO:0005667; F:GO:0003700; C:GO:0070062; P:GO:0000162; F:GO:0046982; P:GO:0001701; P:GO:0030308; F:GO:0051020; C:GO:0031430; P:GO:0006094; P:GO:0006571; P:GO:0061621; F:GO:0003723; C:GO:0005634; F:GO:0003677; C:GO:0005615; P:GO:0051099; F:GO:0003714; P:GO:0045892; C:GO:0019897	C:myelin sheath; P:L-phenylalanine biosynthetic process; P:response to virus; P:regulation of transcription, DNA-templated; C:phosphopyruvate hydratase complex; F:magnesium ion binding; F:phosphopyruvate hydratase activity; P:negative regulation of transcription from RNA polymerase II promoter; C:transcription factor complex; F:transcription factor activity, sequence-specific DNA binding; C:extra…	SFLDG00178 (SFLD);PF00113 (Pfam);SM01192 (SMART);Coil (Coils);PF03952 (Pfam);G3DSA:3.20.20.120 (Gene3D);SSF51604 (SUPERFAMILY);PIRSF001400 (PIRSF);MF_00318 (Hamap);PR00148 (PRINTS);SM01193 (SMART);cd03313 (CDD);SFLDS00001 (SFLD);TIGR01060 (TIGRFAM);SSF54826 (SUPERFAMILY);G3DSA:3.30.390.10 (Gene3D);SFLDF00002 (SFLD);PS00164 (ProSitePatterns)	enolase (SFLD);Enolase, C-terminal TIM barrel domain (Pfam);Enolase, N-terminal domain (Pfam);Enolase [eno]. (Hamap);Enolase signature (PRINTS);enolase (CDD);Enolase (SFLD);eno: phosphopyruvate hydratase (TIGRFAM);Enolase signature. (ProSitePatterns)	IPR000941 (SFLD);IPR020810 (Pfam);IPR020810 (SMART);IPR020811 (Pfam);IPR036849 (Gene3D);IPR036849 (SUPERFAMILY);IPR000941 (PIRSF);IPR000941 (Hamap);IPR000941 (PRINTS);IPR020811 (SMART);IPR000941 (CDD);IPR034390 (SFLD);IPR000941 (TIGRFAM);IPR029017 (SUPERFAMILY);IPR029017 (Gene3D);IPR020809 (ProSitePatterns)
294	114	P26038	46.71	262.36	4570300	4998500	3457500	1386500	4784400	2425100	28	17	17	TMT6plex	67820	Moesin OS=Homo sapiens OX=9606 GN=MSN PE=1 SV=3	P26038	MOES_HUMAN	MSN;HEL70	9606.ENSP00000353408	hsa:4478	PF00769;PF09380;PF00373;PF09379	cellular response to testosterone stimulus [GO:0071394]; establishment of endothelial barrier [GO:0061028]; establishment of epithelial cell apical/basal polarity [GO:0045198]; gland morphogenesis [GO:0022612]; immunological synapse formation [GO:0001771]; interleukin-12-mediated signaling pathway [GO:0035722]; leukocyte cell-cell adhesion [GO:0007159]; leukocyte migration [GO:0050900]; membrane …	apical part of cell [GO:0045177]; apical plasma membrane [GO:0016324]; basolateral plasma membrane [GO:0016323]; blood microparticle [GO:0072562]; cell periphery [GO:0071944]; cell surface [GO:0009986]; cytoplasm [GO:0005737]; cytoskeleton [GO:0005856]; cytosol [GO:0005829]; extracellular exosome [GO:0070062]; extracellular space [GO:0005615]; filopodium [GO:0030175]; focal adhesion [GO:0005925];…	actin binding [GO:0003779]; cell adhesion molecule binding [GO:0050839]; double-stranded RNA binding [GO:0003725]; enzyme binding [GO:0019899]; protein kinase binding [GO:0019901]; receptor binding [GO:0005102]; structural constituent of cytoskeleton [GO:0005200]	P16070; Q5S007; Q5S006; P97820; O14745; P54274	TISSUE SPECIFICITY: In all tissues and cultured cells studied.			R-HSA-437239;R-HSA-8950505			P26038	110584		DIP-33841N		P26038	P26038	cd14473	IPR019749;IPR011174;IPR011259;IPR000798;IPR014352;IPR035963;IPR019748;IPR019747;IPR000299;IPR018979;IPR018980;IPR008954;IPR011993;IPR029071		PS00660;PS00661;PS50057	moesin	P:GO:0008360; C:GO:0043209; P:GO:1903364; F:GO:0050839; P:GO:0008361; P:GO:0007159; P:GO:0071394; C:GO:0070062; C:GO:0005925; F:GO:0003725; C:GO:0072562; P:GO:0045198; F:GO:0019901; P:GO:0007165; P:GO:0022612; F:GO:0005200; P:GO:0022614; F:GO:0005102; P:GO:0061028; P:GO:1902966; C:GO:0005634; C:GO:0031528; C:GO:0005856; C:GO:0048471; C:GO:0001931; F:GO:0003779; P:GO:0010628; C:GO:0030175; P:GO:20…	P:regulation of cell shape; C:myelin sheath; P:positive regulation of cellular protein catabolic process; F:cell adhesion molecule binding; P:regulation of cell size; P:leukocyte cell-cell adhesion; P:cellular response to testosterone stimulus; C:extracellular exosome; C:focal adhesion; F:double-stranded RNA binding; C:blood microparticle; P:establishment of epithelial cell apical/basal polarity;…	SSF47031 (SUPERFAMILY);PF00373 (Pfam);SSF54236 (SUPERFAMILY);PR00935 (PRINTS);PF09379 (Pfam);Coil (Coils);mobidb-lite (MobiDBLite);cd14473 (CDD);PF09380 (Pfam);PR00661 (PRINTS);PS00661 (ProSitePatterns);PS50057 (ProSiteProfiles);PIRSF002305 (PIRSF);cd13194 (CDD);SM01196 (SMART);G3DSA:3.10.20.90 (Gene3D);G3DSA:1.20.80.10 (Gene3D);G3DSA:1.20.5.450 (Gene3D);SSF48678 (SUPERFAMILY);SSF50729 (SUPERFAMI…	FERM central domain (Pfam);Band 4.1 protein family signature (PRINTS);FERM N-terminal domain (Pfam);consensus disorder prediction (MobiDBLite);FERM_B-lobe (CDD);FERM C-terminal PH-like domain (Pfam);ERM family signature (PRINTS);FERM domain signature 2. (ProSitePatterns);FERM domain profile. (ProSiteProfiles);FERM_C_ERM (CDD);Ezrin/radixin/moesin family (Pfam);FERM domain signature 1. (ProSitePat…	IPR035963 (SUPERFAMILY);IPR019748 (Pfam);IPR029071 (SUPERFAMILY);IPR019749 (PRINTS);IPR018979 (Pfam);IPR019748 (CDD);IPR018980 (Pfam);IPR000798 (PRINTS);IPR019747 (ProSitePatterns);IPR000299 (ProSiteProfiles);IPR011174 (PIRSF);IPR018980 (SMART);IPR014352 (Gene3D);IPR008954 (SUPERFAMILY);IPR011993 (SUPERFAMILY);IPR011259 (Pfam);IPR011993 (Gene3D);IPR019749 (SMART)
344	172	P31146	43.21	231.89	1067900	2351100	1360900	349580	1709500	866850	17	9	8	Carbamidomethylation; TMT6plex	51026	Coronin-1A OS=Homo sapiens OX=9606 GN=CORO1A PE=1 SV=4	P31146	COR1A_HUMAN	CORO1A;CORO1;CLABP;CLIPINA;HCORO1;IMD8;TACO;p57	9606.ENSP00000219150	hsa:11151	PF08953;PF08954;PF00400	actin cytoskeleton organization [GO:0030036]; actin filament organization [GO:0007015]; calcium ion transport [GO:0006816]; cell-substrate adhesion [GO:0031589]; cellular response to interleukin-4 [GO:0071353]; early endosome to recycling endosome transport [GO:0061502]; homeostasis of number of cells within a tissue [GO:0048873]; innate immune response [GO:0045087]; leukocyte chemotaxis [GO:0030…	actin filament [GO:0005884]; axon [GO:0030424]; cell-cell junction [GO:0005911]; cortical actin cytoskeleton [GO:0030864]; cytoplasm [GO:0005737]; cytosol [GO:0005829]; early endosome [GO:0005769]; extracellular exosome [GO:0070062]; immunological synapse [GO:0001772]; lamellipodium [GO:0030027]; membrane [GO:0016020]; phagocytic cup [GO:0001891]; phagocytic vesicle [GO:0045335]; phagocytic vesic…	actin binding [GO:0003779]; actin filament binding [GO:0051015]; actin monomer binding [GO:0003785]; cytoskeletal protein binding [GO:0008092]; myosin heavy chain binding [GO:0032036]; phosphatidylinositol 3-kinase binding [GO:0043548]; protein C-terminus binding [GO:0008022]; protein homodimerization activity [GO:0042803]; RNA binding [GO:0003723]	A1L4K1; Q08379; P43364; P40763	TISSUE SPECIFICITY: Expressed in brain, thymus, spleen, bone marrow and lymph node. Low in lung and gut.					P31146	P31146	116322				P31146	P31146		IPR029508;IPR015505;IPR015048;IPR015049;IPR015943;IPR001680;IPR019775;IPR017986;IPR036322	PTHR10856;PTHR10856:SF18	PS00678;PS50082;PS50294	coronin-1A	P:GO:0008360; F:GO:0043548; F:GO:0008022; P:GO:0050918; P:GO:0043320; C:GO:0001891; P:GO:0001771; C:GO:0001772; P:GO:0043029; P:GO:0043524; P:GO:0051126; C:GO:0005769; C:GO:0070062; P:GO:0031339; P:GO:0001845; P:GO:0071353; C:GO:0005829; C:GO:0030424; C:GO:0030864; C:GO:0030027; F:GO:0042803; C:GO:0043234; P:GO:0042102; C:GO:0005884; P:GO:0061502; F:GO:0003785; F:GO:0003723; P:GO:0038180; F:GO:00…	P:regulation of cell shape; F:phosphatidylinositol 3-kinase binding; F:protein C-terminus binding; P:positive chemotaxis; P:natural killer cell degranulation; C:phagocytic cup; P:immunological synapse formation; C:immunological synapse; P:T cell homeostasis; P:negative regulation of neuron apoptotic process; P:negative regulation of actin nucleation; C:early endosome; C:extracellular exosome; P:n…	PS50294 (ProSiteProfiles);G3DSA:2.120.10.30 (Gene3D);cd14686 (CDD);PF08953 (Pfam);SM01167 (SMART);G3DSA:1.10.10.670 (Gene3D);G3DSA:2.130.10.10 (Gene3D);SSF50978 (SUPERFAMILY);SM00320 (SMART);G3DSA:1.20.5.170 (Gene3D);PF16300 (Pfam);SM01166 (SMART);PF00400 (Pfam);PS50082 (ProSiteProfiles);Coil (Coils);mobidb-lite (MobiDBLite);PS00678 (ProSitePatterns);PF08954 (Pfam)	Trp-Asp (WD) repeats circular profile. (ProSiteProfiles);bZIP (CDD);Domain of unknown function (DUF1899) (Pfam);Type of WD40 repeat (Pfam);WD domain, G-beta repeat (Pfam);Trp-Asp (WD) repeats profile. (ProSiteProfiles);consensus disorder prediction (MobiDBLite);Trp-Asp (WD) repeats signature. (ProSitePatterns);Trimerisation motif (Pfam)	IPR017986 (ProSiteProfiles);IPR011042 (Gene3D);IPR015048 (Pfam);IPR015943 (Gene3D);IPR036322 (SUPERFAMILY);IPR001680 (SMART);IPR015048 (SMART);IPR001680 (Pfam);IPR001680 (ProSiteProfiles);IPR019775 (ProSitePatterns);IPR015049 (Pfam)
52	38	Q14624	57.28	440.65	28337000	48523000	23299000	16391000	38430000	19845000	48	39	39	Carbamidomethylation; TMT6plex; Oxidation (M); Deamidation (NQ)	103357	Inter-alpha-trypsin inhibitor heavy chain H4 OS=Homo sapiens OX=9606 GN=ITIH4 PE=1 SV=4	Q14624	ITIH4_HUMAN	ITIH4;IHRP;ITIHL1;PK120;PRO1851;GP120;H4P;ITI-HC4;PK-120	9606.ENSP00000266041	hsa:3700	PF06668;PF08487;PF00092	acute-phase response [GO:0006953]; hyaluronan metabolic process [GO:0030212]; platelet degranulation [GO:0002576]; response to cytokine [GO:0034097]	blood microparticle [GO:0072562]; extracellular exosome [GO:0070062]; extracellular region [GO:0005576]; platelet dense granule lumen [GO:0031089]	endopeptidase inhibitor activity [GO:0004866]; serine-type endopeptidase inhibitor activity [GO:0004867]		TISSUE SPECIFICITY: Liver specific. {ECO:0000269|PubMed:7775381, ECO:0000269|PubMed:7805892}.			R-HSA-114608				109906				Q14624			IPR010600;IPR013694;IPR002035;IPR036465		PS51468;PS50234	inter-alpha-trypsin inhibitor heavy chain H4 isoform X1	P:GO:0002576; P:GO:0034097; F:GO:0004867; C:GO:0070062; F:GO:0005515; C:GO:0072562; C:GO:0031089; P:GO:0006953; P:GO:0030212; C:GO:0005886	P:platelet degranulation; P:response to cytokine; F:serine-type endopeptidase inhibitor activity; C:extracellular exosome; F:protein binding; C:blood microparticle; C:platelet dense granule lumen; P:acute-phase response; P:hyaluronan metabolic process; C:plasma membrane	PF00092 (Pfam);SSF53300 (SUPERFAMILY);cd01461 (CDD);PF06668 (Pfam);G3DSA:3.40.50.410 (Gene3D);mobidb-lite (MobiDBLite);SM00609 (SMART);PS51468 (ProSiteProfiles);PF08487 (Pfam);SM00327 (SMART);PS50234 (ProSiteProfiles)	von Willebrand factor type A domain (Pfam);vWA_interalpha_trypsin_inhibitor (CDD);Inter-alpha-trypsin inhibitor heavy chain C-terminus (Pfam);consensus disorder prediction (MobiDBLite);VIT domain profile. (ProSiteProfiles);Vault protein inter-alpha-trypsin domain (Pfam);VWFA domain profile. (ProSiteProfiles)	IPR002035 (Pfam);IPR036465 (SUPERFAMILY);IPR010600 (Pfam);IPR036465 (Gene3D);IPR013694 (SMART);IPR013694 (ProSiteProfiles);IPR013694 (Pfam);IPR002035 (SMART);IPR002035 (ProSiteProfiles)
364	283	P23528	41.57	185.01	2802900	2045700	1721800	772340	2424300	1247100	37	5	5	Carbamidomethylation; TMT6plex	18502	Cofilin-1 OS=Homo sapiens OX=9606 GN=CFL1 PE=1 SV=3	P23528	COF1_HUMAN	CFL1;CFL;HEL-S-15;cofilin	9606.ENSP00000309629	hsa:1072	PF00241	actin cytoskeleton organization [GO:0030036]; actin filament depolymerization [GO:0030042]; actin filament fragmentation [GO:0030043]; cytoskeleton organization [GO:0007010]; establishment of cell polarity [GO:0030010]; interleukin-12-mediated signaling pathway [GO:0035722]; mitotic cytokinesis [GO:0000281]; negative regulation of apoptotic process [GO:0043066]; neural crest cell migration [GO:00…	cell-cell junction [GO:0005911]; cortical actin cytoskeleton [GO:0030864]; cytoplasm [GO:0005737]; cytosol [GO:0005829]; extracellular exosome [GO:0070062]; extracellular matrix [GO:0031012]; extracellular space [GO:0005615]; focal adhesion [GO:0005925]; lamellipodium [GO:0030027]; lamellipodium membrane [GO:0031258]; membrane [GO:0016020]; nuclear matrix [GO:0016363]; nucleus [GO:0005634]; ruffl…	actin filament binding [GO:0051015]; receptor binding [GO:0005102]	P60709; P63261; P54253; Q549N0; P57058; P53667; P0DOE7; Q13393; O14939; Q1KLZ0; Q8WYL5; P61981; P63104	TISSUE SPECIFICITY: Widely distributed in various tissues.			R-HSA-114608;R-HSA-2029482;R-HSA-3928662;R-HSA-399954;R-HSA-5627117;R-HSA-8950505		P23528	P23528	107499	P23528	DIP-33000N		P23528	P23528	cd11286	IPR002108;IPR029006;IPR017904;IPR027234	PTHR11913;PTHR11913:SF17	PS51263	cofilin-1	P:GO:0061001; P:GO:0030042; P:GO:0044794; P:GO:0007266; P:GO:0009615; F:GO:0051015; C:GO:0005615; C:GO:0070062; C:GO:0005925; C:GO:0005737; P:GO:0043066; P:GO:0045792; C:GO:0015629; C:GO:0016363; C:GO:0032587; C:GO:0031258	P:regulation of dendritic spine morphogenesis; P:actin filament depolymerization; P:positive regulation by host of viral process; P:Rho protein signal transduction; P:response to virus; F:actin filament binding; C:extracellular space; C:extracellular exosome; C:focal adhesion; C:cytoplasm; P:negative regulation of apoptotic process; P:negative regulation of cell size; C:actin cytoskeleton; C:nucl…	SSF55753 (SUPERFAMILY);PF00241 (Pfam);G3DSA:3.40.20.10 (Gene3D);cd11286 (CDD);PR00006 (PRINTS);SM00102 (SMART);PS51263 (ProSiteProfiles)	Cofilin/tropomyosin-type actin-binding protein (Pfam);ADF_cofilin_like (CDD);Cofilin/destrin family signature (PRINTS);ADF-H domain profile. (ProSiteProfiles)	IPR002108 (Pfam);IPR029006 (Gene3D);IPR017904 (CDD);IPR017904 (PRINTS);IPR002108 (SMART);IPR002108 (ProSiteProfiles)
256	75	Q86UX7	43.12	296.5	4936700	4170000	3335200	1403900	4555900	2399700	37	17	17	Carbamidomethylation; TMT6plex	75953	Fermitin family homolog 3 OS=Homo sapiens OX=9606 GN=FERMT3 PE=1 SV=1	Q86UX7	URP2_HUMAN	FERMT3;KIND3;MIG2B;URP2;MIG-2;UNC112C;URP2SF	9606.ENSP00000279227	hsa:83706	PF00373;PF00169	integrin activation [GO:0033622]; integrin-mediated signaling pathway [GO:0007229]; leukocyte cell-cell adhesion [GO:0007159]; platelet aggregation [GO:0070527]; platelet degranulation [GO:0002576]; positive regulation of cell migration [GO:0030335]; regulation of cell-cell adhesion mediated by integrin [GO:0033632]; substrate adhesion-dependent cell spreading [GO:0034446]	cell junction [GO:0030054]; cell projection [GO:0042995]; extracellular exosome [GO:0070062]; extracellular region [GO:0005576]; membrane [GO:0016020]; platelet alpha granule lumen [GO:0031093]; podosome [GO:0002102]	integrin binding [GO:0005178]		TISSUE SPECIFICITY: Highly expressed in lymph node. Expressed in thymus, spleen and leukocytes. Weakly expressed in placenta, small intestine, stomach, testis and lung. Overexpressed in B-cell malignancies. {ECO:0000269|PubMed:12697302, ECO:0000269|PubMed:12886250}.			R-HSA-114608				123735				Q86UX7		cd14473;cd01237	IPR019749;IPR035963;IPR019748;IPR037843;IPR011993;IPR001849;IPR037837	PTHR16160	PS00661;PS50003	fermitin family homolog 3	F:GO:0005178; C:GO:0042995; C:GO:0008305; P:GO:0007159; C:GO:0002102; P:GO:0007229; C:GO:0070062; P:GO:0033632; P:GO:0034446; C:GO:0030054; P:GO:0070527; P:GO:0030335; P:GO:0033622	F:integrin binding; C:cell projection; C:integrin complex; P:leukocyte cell-cell adhesion; C:podosome; P:integrin-mediated signaling pathway; C:extracellular exosome; P:regulation of cell-cell adhesion mediated by integrin; P:substrate adhesion-dependent cell spreading; C:cell junction; P:platelet aggregation; P:positive regulation of cell migration; P:integrin activation	cd01237 (CDD);PS50003 (ProSiteProfiles);G3DSA:3.10.20.90 (Gene3D);G3DSA:1.20.80.10 (Gene3D);PF00169 (Pfam);G3DSA:2.30.29.30 (Gene3D);SSF47031 (SUPERFAMILY);SSF50729 (SUPERFAMILY);SM00295 (SMART);PF00373 (Pfam);cd13205 (CDD);SM00233 (SMART);cd14473 (CDD)	PH_fermitin (CDD);PH domain profile. (ProSiteProfiles);PH domain (Pfam);FERM central domain (Pfam);FERM_C_fermitin (CDD);FERM_B-lobe (CDD)	IPR001849 (ProSiteProfiles);IPR014352 (Gene3D);IPR001849 (Pfam);IPR011993 (Gene3D);IPR035963 (SUPERFAMILY);IPR011993 (SUPERFAMILY);IPR019749 (SMART);IPR019748 (Pfam);IPR001849 (SMART);IPR019748 (CDD)
78	18	P07357	52.33	414.79	21370000	29033000	14619000	11980000	25201000	13299000	55	24	24	Carbamidomethylation; TMT6plex; Oxidation (M); Deamidation (NQ)	65163	Complement component C8 alpha chain OS=Homo sapiens OX=9606 GN=C8A PE=1 SV=2	P07357	CO8A_HUMAN	C8A	9606.ENSP00000354458	hsa:731	PF00057;PF01823;PF00090	complement activation [GO:0006956]; complement activation, alternative pathway [GO:0006957]; complement activation, classical pathway [GO:0006958]; cytolysis [GO:0019835]; immune response [GO:0006955]; regulation of complement activation [GO:0030449]	blood microparticle [GO:0072562]; extracellular exosome [GO:0070062]; extracellular region [GO:0005576]; extracellular space [GO:0005615]; membrane [GO:0016020]; membrane attack complex [GO:0005579]	complement binding [GO:0001848]; protein complex binding [GO:0032403]					R-HSA-166665;R-HSA-977606				107192		DIP-1125N				cd00112	IPR037565;IPR009030;IPR023415;IPR002172;IPR001862;IPR020864;IPR020863;IPR000884;IPR036383	PTHR19325:SF385	PS00022;PS01209;PS50068;PS00279;PS51412;PS50092	complement component C8 alpha chain	C:GO:0005579; P:GO:0006957; P:GO:0019835; C:GO:0070062; P:GO:0030449; P:GO:0006958; C:GO:0072562; F:GO:0001848; F:GO:0032403	C:membrane attack complex; P:complement activation, alternative pathway; P:cytolysis; C:extracellular exosome; P:regulation of complement activation; P:complement activation, classical pathway; C:blood microparticle; F:complement binding; F:protein complex binding	SSF82895 (SUPERFAMILY);G3DSA:2.20.100.10 (Gene3D);PR00764 (PRINTS);PS01209 (ProSitePatterns);SM00209 (SMART);cd00112 (CDD);G3DSA:4.10.400.10 (Gene3D);SM00457 (SMART);PR01705 (PRINTS);mobidb-lite (MobiDBLite);PS50092 (ProSiteProfiles);PS51412 (ProSiteProfiles);PS50068 (ProSiteProfiles);PF00057 (Pfam);PF01823 (Pfam);PF00090 (Pfam);SSF57184 (SUPERFAMILY);G3DSA:3.10.100.10 (Gene3D);PS00279 (ProSitePa…	Complement C9 signature (PRINTS);LDL-receptor class A (LDLRA) domain signature. (ProSitePatterns);LDLa (CDD);Thrombospondin type 1 repeat signature (PRINTS);consensus disorder prediction (MobiDBLite);Thrombospondin type-1 (TSP1) repeat profile. (ProSiteProfiles);Membrane attack complex/perforin (MACPF) domain profile. (ProSiteProfiles);LDL-receptor class A (LDLRA) domain profile. (ProSiteProfiles…	IPR036383 (SUPERFAMILY);IPR036383 (Gene3D);IPR001862 (PRINTS);IPR023415 (ProSitePatterns);IPR000884 (SMART);IPR002172 (CDD);IPR020864 (SMART);IPR000884 (ProSiteProfiles);IPR020864 (ProSiteProfiles);IPR002172 (ProSiteProfiles);IPR002172 (Pfam);IPR020864 (Pfam);IPR000884 (Pfam);IPR009030 (SUPERFAMILY);IPR016186 (Gene3D);IPR020863 (ProSitePatterns);IPR002172 (SMART)
366	362	Q15404	30.11	145.96	1449900	1688200	1085400	582530	1569000	833960	19	5	5	TMT6plex	31540	Ras suppressor protein 1 OS=Homo sapiens OX=9606 GN=RSU1 PE=1 SV=3	Q15404	RSU1_HUMAN	RSU1;RSP1;RSP-1	9606.ENSP00000339521	hsa:6251	PF13855	positive regulation of cell-substrate adhesion [GO:0010811]; positive regulation of GTPase activity [GO:0043547]; signal transduction [GO:0007165]	cytosol [GO:0005829]; extracellular exosome [GO:0070062]; focal adhesion [GO:0005925]		Q13418; P48059				R-HSA-446388		Q15404		112164				Q15404	Q15404		IPR001611;IPR003591;IPR032675		PS51450	ras suppressor 1	C:GO:0070062; F:GO:0005515; C:GO:0005925; P:GO:0007165; C:GO:0005829; P:GO:0010811; P:GO:0043547	C:extracellular exosome; F:protein binding; C:focal adhesion; P:signal transduction; C:cytosol; P:positive regulation of cell-substrate adhesion; P:positive regulation of GTPase activity	SM00364 (SMART);G3DSA:3.80.10.10 (Gene3D);SM00369 (SMART);mobidb-lite (MobiDBLite);PS51450 (ProSiteProfiles);SSF52058 (SUPERFAMILY);PF13855 (Pfam)	consensus disorder prediction (MobiDBLite);Leucine-rich repeat profile. (ProSiteProfiles);Leucine rich repeat (Pfam)	IPR032675 (Gene3D);IPR003591 (SMART);IPR001611 (ProSiteProfiles);IPR032675 (SUPERFAMILY);IPR001611 (Pfam)
143	55	P18206	43.63	375.9	15928000	16252000	11939000	5286000	16090000	8629900	42	43	43	Carbamidomethylation; TMT6plex; Deamidation (NQ)	123799	Vinculin OS=Homo sapiens OX=9606 GN=VCL PE=1 SV=4	P18206	VINC_HUMAN	VCL;CMD1W;CMH15;HEL114;MV;MVCL	9606.ENSP00000211998	hsa:7414	PF01044	adherens junction assembly [GO:0034333]; apical junction assembly [GO:0043297]; axon extension [GO:0048675]; cell adhesion [GO:0007155]; cell-matrix adhesion [GO:0007160]; epithelial cell-cell adhesion [GO:0090136]; lamellipodium assembly [GO:0030032]; morphogenesis of an epithelium [GO:0002009]; muscle contraction [GO:0006936]; negative regulation of cell migration [GO:0030336]; neutrophil degra…	adherens junction [GO:0005912]; brush border [GO:0005903]; cell [GO:0005623]; cell-cell adherens junction [GO:0005913]; cell-cell junction [GO:0005911]; cell-substrate junction [GO:0030055]; costamere [GO:0043034]; cytoskeleton [GO:0005856]; cytosol [GO:0005829]; extracellular exosome [GO:0070062]; extracellular region [GO:0005576]; extracellular vesicle [GO:1903561]; fascia adherens [GO:0005916]…	actin binding [GO:0003779]; alpha-catenin binding [GO:0045294]; beta-catenin binding [GO:0008013]; cadherin binding [GO:0045296]; dystroglycan binding [GO:0002162]; structural molecule activity [GO:0005198]; ubiquitin protein ligase binding [GO:0031625]	P68135; O15144; P35221; P18010; Q6XVZ2; Q8IY67-1; Q62417-2; Q969V4	TISSUE SPECIFICITY: Metavinculin is muscle-specific.			R-HSA-114608;R-HSA-445355;R-HSA-5674135;R-HSA-6798695;R-HSA-6802946;R-HSA-6802948;R-HSA-6802949;R-HSA-6802952;R-HSA-6802955			P18206	113257	P18206	DIP-35570N	P18206	P18206	P18206		IPR036723;IPR017997;IPR006077;IPR000633	PTHR18914;PTHR18914:SF1	PS00663;PS00664	vinculin isoform X2	P:GO:0034394; P:GO:0090136; F:GO:0005198; F:GO:0002162; F:GO:0045294; P:GO:0002576; C:GO:0070062; C:GO:0005903; C:GO:0005925; F:GO:0045296; P:GO:0006936; P:GO:0043297; C:GO:0005829; P:GO:0070527; C:GO:0090636; C:GO:0090637; P:GO:0007160; C:GO:0043034; F:GO:0008013; F:GO:0051015; F:GO:0031625; C:GO:1990357; P:GO:0002009; P:GO:0048675; C:GO:0005916; C:GO:0005915; C:GO:0045121; P:GO:0030032; C:GO:00…	P:protein localization to cell surface; P:epithelial cell-cell adhesion; F:structural molecule activity; F:dystroglycan binding; F:alpha-catenin binding; P:platelet degranulation; C:extracellular exosome; C:brush border; C:focal adhesion; F:cadherin binding; P:muscle contraction; P:apical junction assembly; C:cytosol; P:platelet aggregation; C:outer dense plaque of desmosome; C:inner dense plaque…	G3DSA:1.20.120.230 (Gene3D);PS00663 (ProSitePatterns);SSF47220 (SUPERFAMILY);Coil (Coils);mobidb-lite (MobiDBLite);PF01044 (Pfam);PR00806 (PRINTS);PS00664 (ProSitePatterns)	Vinculin family talin-binding region signature. (ProSitePatterns);consensus disorder prediction (MobiDBLite);Vinculin family (Pfam);Vinculin signature (PRINTS);Vinculin repeated domain signature. (ProSitePatterns)	IPR000633 (ProSitePatterns);IPR036723 (SUPERFAMILY);IPR006077 (Pfam)
327	130	Q15063	24.7	240.86	108260	135270	87399	44561	121770	65980	19	12	12	Carbamidomethylation; TMT6plex; Deamidation (NQ)	93314	Periostin OS=Homo sapiens OX=9606 GN=POSTN PE=1 SV=2	Q15063	POSTN_HUMAN	POSTN;OSF2;OSF-2;PDLPOSTN;PN	9606.ENSP00000369071	hsa:10631	PF02469	bone regeneration [GO:1990523]; cell adhesion [GO:0007155]; cellular response to fibroblast growth factor stimulus [GO:0044344]; cellular response to transforming growth factor beta stimulus [GO:0071560]; cellular response to tumor necrosis factor [GO:0071356]; cellular response to vitamin K [GO:0071307]; extracellular matrix organization [GO:0030198]; negative regulation of cell-matrix adhesion …	extracellular matrix [GO:0031012]; extracellular space [GO:0005615]; neuromuscular junction [GO:0031594]; proteinaceous extracellular matrix [GO:0005578]; trans-Golgi network [GO:0005802]	heparin binding [GO:0008201]; metal ion binding [GO:0046872]		TISSUE SPECIFICITY: Widely expressed with highest levels in aorta, stomach, lower gastrointestinal tract, placenta, uterus, thyroid tissue and breast. Up-regulated in epithelial ovarian tumors. Not expressed in normal ovaries. Also highly expressed at the tumor periphery of lung carcinoma tissue but not within the tumor. Overexpressed in breast cancers. {ECO:0000269|PubMed:11550156, ECO:0000269|P…						Q15063	115875				Q15063	Q15063		IPR011489;IPR036378;IPR000782;IPR016666		PS51041;PS50213	periostin isoform X1	F:GO:0050839; P:GO:0003073; F:GO:0008201; C:GO:0005578; P:GO:0009612; C:GO:0005802; P:GO:0001501; P:GO:0001666; P:GO:1990523; C:GO:0031594; P:GO:0071356; P:GO:0014911; P:GO:0014850; P:GO:0008593; P:GO:0044344; P:GO:1900025; P:GO:1904209; P:GO:0071560; C:GO:0005615; P:GO:0001953; F:GO:0046872; P:GO:1990138; P:GO:0030198; P:GO:0032355; P:GO:0071307	F:cell adhesion molecule binding; P:regulation of systemic arterial blood pressure; F:heparin binding; C:proteinaceous extracellular matrix; P:response to mechanical stimulus; C:trans-Golgi network; P:skeletal system development; P:response to hypoxia; P:bone regeneration; C:neuromuscular junction; P:cellular response to tumor necrosis factor; P:positive regulation of smooth muscle cell migration…	G3DSA:2.30.180.10 (Gene3D);SSF82153 (SUPERFAMILY);PIRSF016553 (PIRSF);PS50213 (ProSiteProfiles);PS51041 (ProSiteProfiles);PF02469 (Pfam);SM00554 (SMART)	FAS1/BIgH3 domain profile. (ProSiteProfiles);EMI domain profile. (ProSiteProfiles);Fasciclin domain (Pfam)	IPR036378 (Gene3D);IPR036378 (SUPERFAMILY);IPR016666 (PIRSF);IPR000782 (ProSiteProfiles);IPR011489 (ProSiteProfiles);IPR000782 (Pfam);IPR000782 (SMART)
54	41	P13671	45.67	470.86	17581000	25075000	12290000	11115000	21333000	11703000	63	50	50	Carbamidomethylation; TMT6plex; Oxidation (M); Deamidation (NQ); Acetylation (Protein N-term)	104786	Complement component C6 OS=Homo sapiens OX=9606 GN=C6 PE=1 SV=3	P13671	CO6_HUMAN	C6	9606.ENSP00000263413	hsa:729	PF00057;PF01823;PF00084;PF00090	complement activation [GO:0006956]; complement activation, classical pathway [GO:0006958]; cytolysis [GO:0019835]; innate immune response [GO:0045087]; in utero embryonic development [GO:0001701]; positive regulation of activation of membrane attack complex [GO:0001970]; positive regulation of angiogenesis [GO:0045766]; regulation of complement activation [GO:0030449]	extracellular exosome [GO:0070062]; extracellular region [GO:0005576]; membrane attack complex [GO:0005579]		P16333				R-HSA-166665;R-HSA-977606				107190				P13671		cd00033;cd00112	IPR037563;IPR003884;IPR002350;IPR036055;IPR023415;IPR002172;IPR001862;IPR020864;IPR020863;IPR035976;IPR000436;IPR000884;IPR036383	PTHR19325:SF23	PS00022;PS51465;PS01209;PS50068;PS00279;PS51412;PS50923;PS50092	complement component C6 isoform X1	C:GO:0005579; P:GO:0019835; C:GO:0070062; F:GO:0005515; P:GO:0001701; P:GO:0006958; P:GO:0045087; P:GO:0045766; P:GO:0001970	C:membrane attack complex; P:cytolysis; C:extracellular exosome; F:protein binding; P:in utero embryonic development; P:complement activation, classical pathway; P:innate immune response; P:positive regulation of angiogenesis; P:positive regulation of activation of membrane attack complex	cd00033 (CDD);G3DSA:4.10.400.10 (Gene3D);PS01209 (ProSitePatterns);SSF82895 (SUPERFAMILY);SSF57535 (SUPERFAMILY);PS50092 (ProSiteProfiles);PF00084 (Pfam);G3DSA:2.20.100.10 (Gene3D);SM00457 (SMART);PS50068 (ProSiteProfiles);PF01823 (Pfam);PR00764 (PRINTS);PS51412 (ProSiteProfiles);G3DSA:2.10.70.10 (Gene3D);PS50923 (ProSiteProfiles);PF00090 (Pfam);PS51465 (ProSiteProfiles);G3DSA:2.30.90.10 (Gene3D)…	CCP (CDD);LDL-receptor class A (LDLRA) domain signature. (ProSitePatterns);Thrombospondin type-1 (TSP1) repeat profile. (ProSiteProfiles);Sushi repeat (SCR repeat) (Pfam);LDL-receptor class A (LDLRA) domain profile. (ProSiteProfiles);MAC/Perforin domain (Pfam);Complement C9 signature (PRINTS);Membrane attack complex/perforin (MACPF) domain profile. (ProSiteProfiles);Sushi/CCP/SCR domain profile. …	IPR000436 (CDD);IPR023415 (ProSitePatterns);IPR036383 (SUPERFAMILY);IPR035976 (SUPERFAMILY);IPR000884 (ProSiteProfiles);IPR000436 (Pfam);IPR036383 (Gene3D);IPR020864 (SMART);IPR002172 (ProSiteProfiles);IPR020864 (Pfam);IPR001862 (PRINTS);IPR020864 (ProSiteProfiles);IPR000436 (ProSiteProfiles);IPR000884 (Pfam);IPR002350 (ProSiteProfiles);IPR002172 (SMART);IPR003884 (SMART);IPR036055 (SUPERFAMILY);…
394	233	P08670	30.53	138.09	642840	385750	327880	223850	514290	282300	12	7	6	TMT6plex	53652	Vimentin OS=Homo sapiens OX=9606 GN=VIM PE=1 SV=4	P08670	VIME_HUMAN	VIM;CTRCT30;HEL113	9606.ENSP00000224237	hsa:7431	PF00038;PF04732	astrocyte development [GO:0014002]; Bergmann glial cell differentiation [GO:0060020]; cellular response to interferon-gamma [GO:0071346]; cytokine-mediated signaling pathway [GO:0019221]; intermediate filament organization [GO:0045109]; lens fiber cell development [GO:0070307]; muscle filament sliding [GO:0030049]; negative regulation of neuron projection development [GO:0010977]; positive regula…	cell leading edge [GO:0031252]; cytoplasm [GO:0005737]; cytoskeleton [GO:0005856]; cytosol [GO:0005829]; extracellular exosome [GO:0070062]; extracellular matrix [GO:0031012]; focal adhesion [GO:0005925]; intermediate filament [GO:0005882]; intracellular ribonucleoprotein complex [GO:0030529]; neuron projection [GO:0043005]; peroxisome [GO:0005777]; phagocytic vesicle [GO:0045335]; plasma membran…	double-stranded RNA binding [GO:0003725]; identical protein binding [GO:0042802]; keratin filament binding [GO:1990254]; protein C-terminus binding [GO:0008022]; protein domain specific binding [GO:0019904]; scaffold protein binding [GO:0097110]; structural constituent of cytoskeleton [GO:0005200]; structural constituent of eye lens [GO:0005212]	Itself; P14340; P27958; P31749; P31751; Q9H6U6; Q14457; Q14194; Q2TBE0; P17661; P14136; P11021; O95251; P35900; O76036; P07196; P07197; Q9HC29; Q96IZ0; Q925J2; Q16512; Q13835-2; Q96PV4; O60437; P41219; P54727; O95361; Q9BQE3; Q8N3L3; P63104	TISSUE SPECIFICITY: Highly expressed in fibroblasts, some expression in T- and B-lymphocytes, and little or no expression in Burkitt's lymphoma cell lines. Expressed in many hormone-independent mammary carcinoma cell lines. {ECO:0000269|PubMed:2472876, ECO:0000269|PubMed:3371665}.			R-HSA-264870;R-HSA-390522;R-HSA-6785807			P08670	113272	P08670	DIP-32507N		P08670	P08670		IPR001664;IPR006821;IPR018039;IPR027699	PTHR23239;PTHR23239:SF27	PS00226;PS51842	vimentin	P:GO:0014002; F:GO:0008022; P:GO:0060020; C:GO:0043005; F:GO:0005212; P:GO:0045109; C:GO:0070062; C:GO:0005925; F:GO:0003725; P:GO:0010977; P:GO:0016032; C:GO:0005829; F:GO:0001948; P:GO:0070307; P:GO:0030049; F:GO:0042802; C:GO:0031252; P:GO:0060395; C:GO:0005882; F:GO:0005200; C:GO:0005886; F:GO:1990254; C:GO:0005777; F:GO:0097110; P:GO:0010628	P:astrocyte development; F:protein C-terminus binding; P:Bergmann glial cell differentiation; C:neuron projection; F:structural constituent of eye lens; P:intermediate filament organization; C:extracellular exosome; C:focal adhesion; F:double-stranded RNA binding; P:negative regulation of neuron projection development; P:viral process; C:cytosol; F:glycoprotein binding; P:lens fiber cell developm…	Coil (Coils);PS00226 (ProSitePatterns);G3DSA:1.20.5.340 (Gene3D);SSF64593 (SUPERFAMILY);PF04732 (Pfam);SM01391 (SMART);G3DSA:1.20.5.170 (Gene3D);PF00038 (Pfam);G3DSA:1.20.5.10 (Gene3D);mobidb-lite (MobiDBLite)	Intermediate filaments signature. (ProSitePatterns);Intermediate filament head (DNA binding) region (Pfam);Intermediate filament protein (Pfam);consensus disorder prediction (MobiDBLite)	IPR018039 (ProSitePatterns);IPR006821 (Pfam);IPR001664 (SMART);IPR001664 (Pfam)
20	96	P01876	46.94	389.3	138710000	403230000	180550000	119590000	270970000	150070000	47	21	12	Carbamidomethylation; TMT6plex; Oxidation (M); Deamidation (NQ); Acetylation (Protein N-term)	37655	Immunoglobulin heavy constant alpha 1 OS=Homo sapiens OX=9606 GN=IGHA1 PE=1 SV=2	P01876	IGHA1_HUMAN	IGHA1;IGLL1;14.1;AGM2;CD179b;IGL1;IGL5;IGLJ14.1;IGLL;IGO;IGVPB;VPREB2		hsa:3543	PF07654	antibacterial humoral response [GO:0019731]; B cell receptor signaling pathway [GO:0050853]; complement activation, classical pathway [GO:0006958]; glomerular filtration [GO:0003094]; immune response [GO:0006955]; innate immune response [GO:0045087]; leukocyte migration [GO:0050900]; phagocytosis, engulfment [GO:0006911]; phagocytosis, recognition [GO:0006910]; positive regulation of B cell activ…	blood microparticle [GO:0072562]; external side of plasma membrane [GO:0009897]; extracellular exosome [GO:0070062]; extracellular region [GO:0005576]; extracellular space [GO:0005615]; monomeric IgA immunoglobulin complex [GO:0071748]; secretory dimeric IgA immunoglobulin complex [GO:0071752]; secretory IgA immunoglobulin complex [GO:0071751]	antigen binding [GO:0003823]					R-HSA-202733;R-HSA-2168880								P01876	P01876		IPR007110;IPR036179;IPR013783;IPR003006;IPR003597		PS50835;PS00290	AChain Model Of Human Iga1 Determined By Solution Scattering Curve- Fitting And Homology Modelling	P:GO:0060267; P:GO:0003094; C:GO:0009897; P:GO:0006898; P:GO:0001895; P:GO:0006910; C:GO:0070062; P:GO:0006911; P:GO:0050871; F:GO:0003823; P:GO:0006958; P:GO:0045087; C:GO:0072562; P:GO:0018298; C:GO:0071752; P:GO:0019731; C:GO:0071748; F:GO:0034987; P:GO:0050853	P:positive regulation of respiratory burst; P:glomerular filtration; C:external side of plasma membrane; P:receptor-mediated endocytosis; P:retina homeostasis; P:phagocytosis, recognition; C:extracellular exosome; P:phagocytosis, engulfment; P:positive regulation of B cell activation; F:antigen binding; P:complement activation, classical pathway; P:innate immune response; C:blood microparticle; P…	cd04985 (CDD);G3DSA:2.60.40.10 (Gene3D);cd04986 (CDD);SSF48726 (SUPERFAMILY);SM00407 (SMART);PS50835 (ProSiteProfiles);PS00290 (ProSitePatterns);PF07654 (Pfam);cd05768 (CDD);mobidb-lite (MobiDBLite)	IgC_CH1_IgAEGM (CDD);IgC_CH2_IgA (CDD);Ig-like domain profile. (ProSiteProfiles);Immunoglobulins and major histocompatibility complex proteins signature. (ProSitePatterns);Immunoglobulin C1-set domain (Pfam);IgC_CH3_IgAGD_CH4_IgAEM (CDD);consensus disorder prediction (MobiDBLite)	IPR013783 (Gene3D);IPR036179 (SUPERFAMILY);IPR003597 (SMART);IPR007110 (ProSiteProfiles);IPR003006 (ProSitePatterns);IPR003597 (Pfam)
341	469	A0A075B6H9	29.5	153.11	1549400	590550	688160	493270	1070000	590710	35	4	3	Carbamidomethylation; TMT6plex	12773	Immunoglobulin lambda variable 4-69 OS=Homo sapiens OX=9606 GN=IGLV4-69 PE=1 SV=1	A0A075B6H9	LV469_HUMAN	IGLV4-69;VPREB1;CD179a;IGI;IGVPB;VPREB		hsa:7441	PF07686	adaptive immune response [GO:0002250]; immune response [GO:0006955]; immunoglobulin production [GO:0002377]	extracellular space [GO:0005615]; plasma membrane [GO:0005886]	antigen binding [GO:0003823]																IPR007110;IPR036179;IPR013783;IPR003599;IPR013106		PS50835	immunoglobulin lambda-IGLV4 variable region	P:GO:0006958; F:GO:0004252; P:GO:0038095; P:GO:0038096; C:GO:0005576; P:GO:0006898	P:complement activation, classical pathway; F:serine-type endopeptidase activity; P:Fc-epsilon receptor signaling pathway; P:Fc-gamma receptor signaling pathway involved in phagocytosis; C:extracellular region; P:receptor-mediated endocytosis	SSF48726 (SUPERFAMILY);PS50835 (ProSiteProfiles);PF07686 (Pfam);SM00406 (SMART);SM00409 (SMART);G3DSA:2.60.40.10 (Gene3D);mobidb-lite (MobiDBLite)	Ig-like domain profile. (ProSiteProfiles);Immunoglobulin V-set domain (Pfam);consensus disorder prediction (MobiDBLite)	IPR036179 (SUPERFAMILY);IPR007110 (ProSiteProfiles);IPR013106 (Pfam);IPR013106 (SMART);IPR003599 (SMART);IPR013783 (Gene3D)
347	223	P48059	31.97	240.43	1654600	2020400	1386200	649550	1837500	1017900	28	7	7	Carbamidomethylation; TMT6plex	37251	LIM and senescent cell antigen-like-containing domain protein 1 OS=Homo sapiens OX=9606 GN=LIMS1 PE=1 SV=4	P48059	LIMS1_HUMAN	LIMS1;PINCH;PINCH1;PINCH-1	9606.ENSP00000446121	hsa:3987	PF00412	cell aging [GO:0007569]; cell junction assembly [GO:0034329]; cellular response to transforming growth factor beta stimulus [GO:0071560]; establishment of protein localization [GO:0045184]; negative regulation of transcription, DNA-templated [GO:0045892]; positive regulation of cell-substrate adhesion [GO:0010811]; positive regulation of focal adhesion assembly [GO:0051894]; positive regulation o…	cell-cell junction [GO:0005911]; cytosol [GO:0005829]; focal adhesion [GO:0005925]; perinuclear region of cytoplasm [GO:0048471]; plasma membrane [GO:0005886]; protein complex [GO:0043234]	protein kinase binding [GO:0019901]; zinc ion binding [GO:0008270]	P09022; Q13418; O55222; O43639; Q15404	TISSUE SPECIFICITY: Expressed in most tissues except in the brain.			R-HSA-446353;R-HSA-446388				110175		DIP-40671N		P48059	P48059		IPR017351;IPR001781	PTHR24210	PS00478;PS50023	LIM and senescent cell antigen-like-containing domain 1 isoform X2	F:GO:0019901; F:GO:0008270; P:GO:1900026; P:GO:0007569; C:GO:0005886; P:GO:0043547; P:GO:0045184; P:GO:0071560; C:GO:0005911; C:GO:0048471; P:GO:0051894; C:GO:0005925; P:GO:0045892; P:GO:0010628; C:GO:0005829; P:GO:0001837; P:GO:0034329; P:GO:0050678	F:protein kinase binding; F:zinc ion binding; P:positive regulation of substrate adhesion-dependent cell spreading; P:cell aging; C:plasma membrane; P:positive regulation of GTPase activity; P:establishment of protein localization; P:cellular response to transforming growth factor beta stimulus; C:cell-cell junction; C:perinuclear region of cytoplasm; P:positive regulation of focal adhesion assem…	cd09333 (CDD);cd09334 (CDD);G3DSA:2.10.110.10 (Gene3D);PS00478 (ProSitePatterns);SM00132 (SMART);SSF57716 (SUPERFAMILY);cd09331 (CDD);PIRSF038003 (PIRSF);cd09335 (CDD);PF00412 (Pfam);cd09332 (CDD);PS50023 (ProSiteProfiles)	LIM3_PINCH (CDD);LIM4_PINCH (CDD);LIM zinc-binding domain signature. (ProSitePatterns);LIM1_PINCH (CDD);LIM5_PINCH (CDD);LIM domain (Pfam);LIM2_PINCH (CDD);LIM domain profile. (ProSiteProfiles)	IPR001781 (ProSitePatterns);IPR001781 (SMART);IPR017351 (PIRSF);IPR001781 (Pfam);IPR001781 (ProSiteProfiles)
438	373	A1L4H1	24.37	117.01	139930	98193	74821	56717	119060	65769	4	3	3	Carbamidomethylation; TMT6plex	165742	Soluble scavenger receptor cysteine-rich domain-containing protein SSC5D OS=Homo sapiens OX=9606 GN=SSC5D PE=1 SV=3	A1L4H1	SRCRL_HUMAN	SSC5D;S5D-SRCRB		hsa:284297	PF00530	defense response to Gram-negative bacterium [GO:0050829]; defense response to Gram-positive bacterium [GO:0050830]; detection of bacterial lipoprotein [GO:0042494]; innate immune response [GO:0045087]; multicellular organism development [GO:0007275]; negative regulation of interleukin-8 secretion [GO:2000483]	cytoplasm [GO:0005737]; extracellular matrix [GO:0031012]; extracellular space [GO:0005615]; intracellular [GO:0005622]; membrane [GO:0016020]	extracellular matrix binding [GO:0050840]; fibronectin binding [GO:0001968]; laminin binding [GO:0043236]; scavenger receptor activity [GO:0005044]	Q96L14; Q96EV8; Q9UPT5; Q13503; Q7Z6G3-2; P37198; Q9Y6Y8; Q96BD8; Q13077	TISSUE SPECIFICITY: Highly expressed in monocytes/macrophages and T-lymphocytes. Highly expressed in placenta and spleen, and also detected at lower levels in colon, and more weakly in lung, heart and kidney. {ECO:0000269|PubMed:19535143}.			R-HSA-3000471				129821				A1L4H1			IPR001190;IPR017448;IPR036772		PS00420;PS50287	soluble scavenger receptor cysteine-rich domain-containing SSC5D	P:GO:2000483; P:GO:0050829; P:GO:0007275; P:GO:0007165; F:GO:0005044; F:GO:0043236; C:GO:0005615; C:GO:0005737; P:GO:0045087; C:GO:0016020; P:GO:0042494; F:GO:0001968; C:GO:0031012; P:GO:0050830	P:negative regulation of interleukin-8 secretion; P:defense response to Gram-negative bacterium; P:multicellular organism development; P:signal transduction; F:scavenger receptor activity; F:laminin binding; C:extracellular space; C:cytoplasm; P:innate immune response; C:membrane; P:detection of bacterial lipoprotein; F:fibronectin binding; C:extracellular matrix; P:defense response to Gram-posit…	SSF56487 (SUPERFAMILY);PF00530 (Pfam);SM00202 (SMART);mobidb-lite (MobiDBLite);G3DSA:4.10.790.10 (Gene3D);PS50287 (ProSiteProfiles);PR00258 (PRINTS);G3DSA:1.20.5.950 (Gene3D);PS00420 (ProSitePatterns)	Scavenger receptor cysteine-rich domain (Pfam);consensus disorder prediction (MobiDBLite);SRCR domain profile. (ProSiteProfiles);Speract receptor signature (PRINTS);SRCR domain signature. (ProSitePatterns)	IPR036772 (SUPERFAMILY);IPR001190 (Pfam);IPR017448 (SMART);IPR001190 (ProSiteProfiles);IPR001190 (PRINTS);IPR001190 (ProSitePatterns)
291	320	P02775	40.44	235.2	825710	2685200	1056500	892180	1755500	974360	52	7	7	Carbamidomethylation; TMT6plex	13894	Platelet basic protein OS=Homo sapiens OX=9606 GN=PPBP PE=1 SV=3	P02775	CXCL7_HUMAN	PPBP;CTAP3;CXCL7;SCYB7;TGB1;THBGB1;B-TG1;Beta-TG;CTAP-III;CTAPIII;LA-PF4;LDGF;MDGF;NAP-2;PBP;TC1;TC2;TGB;THBGB	9606.ENSP00000296028	hsa:5473	PF00048	antimicrobial humoral immune response mediated by antimicrobial peptide [GO:0061844]; chemokine-mediated signaling pathway [GO:0070098]; defense response to bacterium [GO:0042742]; glucose transport [GO:0015758]; G-protein coupled receptor signaling pathway [GO:0007186]; immune response [GO:0006955]; inflammatory response [GO:0006954]; killing of cells of other organism [GO:0031640]; neutrophil d…	extracellular region [GO:0005576]; extracellular space [GO:0005615]; platelet alpha granule [GO:0031091]; platelet alpha granule lumen [GO:0031093]; tertiary granule lumen [GO:1904724]	chemokine activity [GO:0008009]; CXCR chemokine receptor binding [GO:0045236]; glucose transmembrane transporter activity [GO:0005355]; growth factor activity [GO:0008083]					R-HSA-114608;R-HSA-380108;R-HSA-418594;R-HSA-6798695				111469		DIP-5913N		P02775	P02775	cd00273	IPR001089;IPR018048;IPR001811;IPR033899;IPR036048	PTHR10179	PS00471	platelet basic	C:GO:0031093; F:GO:0008083; P:GO:0007186; F:GO:0045236; P:GO:0002690; P:GO:0043312; F:GO:0008009; F:GO:0005355; P:GO:0042742; P:GO:0040007; P:GO:0042127; P:GO:0002576; C:GO:0005615; P:GO:0002523; P:GO:0051781; P:GO:0070098; P:GO:0030593; P:GO:0032496; P:GO:0015758	C:platelet alpha granule lumen; F:growth factor activity; P:G-protein coupled receptor signaling pathway; F:CXCR chemokine receptor binding; P:positive regulation of leukocyte chemotaxis; P:neutrophil degranulation; F:chemokine activity; F:glucose transmembrane transporter activity; P:defense response to bacterium; P:growth; P:regulation of cell proliferation; P:platelet degranulation; C:extracel…	SM00199 (SMART);G3DSA:2.40.50.40 (Gene3D);PR00437 (PRINTS);PS00471 (ProSitePatterns);SSF54117 (SUPERFAMILY);cd00273 (CDD);PR00436 (PRINTS);PF00048 (Pfam)	Small CXC cytokine family signature (PRINTS);Small cytokines (intercrine/chemokine) C-x-C subfamily signature. (ProSitePatterns);Chemokine_CXC (CDD);Interleukin-8 signature (PRINTS);Small cytokines (intecrine/chemokine), interleukin-8 like (Pfam)	IPR001811 (SMART);IPR001089 (PRINTS);IPR018048 (ProSitePatterns);IPR036048 (SUPERFAMILY);IPR033899 (CDD);IPR001811 (Pfam)
53	49	P00751	45.35	413.94	43233000	68092000	38437000	23927000	55663000	31182000	46	37	36	Carbamidomethylation; TMT6plex; Deamidation (NQ)	85533	Complement factor B OS=Homo sapiens OX=9606 GN=CFB PE=1 SV=2	P00751	CFAB_HUMAN	CFB;BF;BFD;AHUS4;ARMD14;CFAB;CFBD;FB;FBI12;GBG;H2-Bf;PBF2	9606.ENSP00000416561	hsa:629	PF00084;PF00089;PF00092	complement activation [GO:0006956]; complement activation, alternative pathway [GO:0006957]; regulation of complement activation [GO:0030449]	blood microparticle [GO:0072562]; extracellular exosome [GO:0070062]; extracellular region [GO:0005576]; extracellular space [GO:0005615]; plasma membrane [GO:0005886]	complement binding [GO:0001848]; serine-type endopeptidase activity [GO:0004252]	P01024			3.4.21.47	R-HSA-173736;R-HSA-174577;R-HSA-977606			P00751	107098		DIP-38319N		P00751	P00751	cd00033;cd00190	IPR011360;IPR028341;IPR009003;IPR001314;IPR035976;IPR000436;IPR001254;IPR018114;IPR033116;IPR002035;IPR036465	PTHR19325:SF394	PS50923;PS50240;PS00134;PS00135;PS50234	complement factor B	P:GO:0006957; C:GO:0070062; P:GO:0030449; C:GO:0072562; F:GO:0004252; F:GO:0001848; C:GO:0005886	P:complement activation, alternative pathway; C:extracellular exosome; P:regulation of complement activation; C:blood microparticle; F:serine-type endopeptidase activity; F:complement binding; C:plasma membrane	PS00135 (ProSitePatterns);cd00033 (CDD);PR00453 (PRINTS);PS50240 (ProSiteProfiles);PF00084 (Pfam);PIRSF500181 (PIRSF);PS00134 (ProSitePatterns);SM00327 (SMART);PS50923 (ProSiteProfiles);cd00190 (CDD);G3DSA:2.10.70.10 (Gene3D);PF00092 (Pfam);PR00722 (PRINTS);PF00089 (Pfam);PIRSF001154 (PIRSF);G3DSA:2.40.10.10 (Gene3D);G3DSA:3.40.50.410 (Gene3D);PS50234 (ProSiteProfiles);SM00020 (SMART);cd01470 (CD…	Serine proteases, trypsin family, serine active site. (ProSitePatterns);CCP (CDD);Von Willebrand factor type A domain signature (PRINTS);Serine proteases, trypsin domain profile. (ProSiteProfiles);Sushi repeat (SCR repeat) (Pfam);Serine proteases, trypsin family, histidine active site. (ProSitePatterns);Sushi/CCP/SCR domain profile. (ProSiteProfiles);Tryp_SPc (CDD);von Willebrand factor type A do…	IPR033116 (ProSitePatterns);IPR000436 (CDD);IPR001254 (ProSiteProfiles);IPR000436 (Pfam);IPR028341 (PIRSF);IPR018114 (ProSitePatterns);IPR002035 (SMART);IPR000436 (ProSiteProfiles);IPR001254 (CDD);IPR002035 (Pfam);IPR001314 (PRINTS);IPR001254 (Pfam);IPR011360 (PIRSF);IPR036465 (Gene3D);IPR002035 (ProSiteProfiles);IPR001254 (SMART);IPR035976 (SUPERFAMILY);IPR036465 (SUPERFAMILY);IPR009003 (SUPERFA…
130	306	A0A0B4J1V0	31.78	258.24	4364500	2065100	2422200	1177000	3214800	1799600	52	9	7	Carbamidomethylation; TMT6plex; Oxidation (M); Deamidation (NQ)	12926	Immunoglobulin heavy variable 3-15 OS=Homo sapiens OX=9606 GN=IGHV3-15 PE=3 SV=1	A0A0B4J1V0	HV315_HUMAN	IGHV3-15		hsa:101928039	PF07686	B cell receptor signaling pathway [GO:0050853]; complement activation, classical pathway [GO:0006958]; defense response to bacterium [GO:0042742]; innate immune response [GO:0045087]; phagocytosis, engulfment [GO:0006911]; phagocytosis, recognition [GO:0006910]; positive regulation of B cell activation [GO:0050871]	blood microparticle [GO:0072562]; external side of plasma membrane [GO:0009897]; immunoglobulin complex, circulating [GO:0042571]	antigen binding [GO:0003823]; immunoglobulin receptor binding [GO:0034987]																IPR007110;IPR036179;IPR013783;IPR013106		PS50835	Ig heavy chain variable region			PS50835 (ProSiteProfiles);SM00406 (SMART);cd04981 (CDD);PF07686 (Pfam);G3DSA:2.60.40.10 (Gene3D);SSF48726 (SUPERFAMILY)	Ig-like domain profile. (ProSiteProfiles);IgV_H (CDD);Immunoglobulin V-set domain (Pfam)	IPR007110 (ProSiteProfiles);IPR013106 (SMART);IPR013106 (Pfam);IPR013783 (Gene3D);IPR036179 (SUPERFAMILY)
503	342	P11717	14.06	89.4	184170	397290	225140	100480	290730	162810	2	5	5	Carbamidomethylation; TMT6plex; Deamidation (NQ)	274373	Cation-independent mannose-6-phosphate receptor OS=Homo sapiens OX=9606 GN=IGF2R PE=1 SV=3	P11717	MPRI_HUMAN	IGF2R;MPRI;CD222;CI-M6PR;CIMPR;M6P-R;M6P/IGF2R;MPR_300;MPR1;MPR300	9606.ENSP00000349437	hsa:3482	PF00878;PF00040	animal organ regeneration [GO:0031100]; liver development [GO:0001889]; lysosomal transport [GO:0007041]; membrane organization [GO:0061024]; neutrophil degranulation [GO:0043312]; positive regulation of apoptotic process [GO:0043065]; post-embryonic development [GO:0009791]; receptor-mediated endocytosis [GO:0006898]; response to retinoic acid [GO:0032526]; signal transduction [GO:0007165]; sper…	cell surface [GO:0009986]; clathrin coat [GO:0030118]; clathrin-coated vesicle membrane [GO:0030665]; early endosome [GO:0005769]; endocytic vesicle [GO:0030139]; endosome [GO:0005768]; extracellular exosome [GO:0070062]; focal adhesion [GO:0005925]; Golgi apparatus [GO:0005794]; integral component of plasma membrane [GO:0005887]; late endosome [GO:0005770]; lysosomal membrane [GO:0005765]; membr…	enzyme binding [GO:0019899]; G-protein alpha-subunit binding [GO:0001965]; G-protein coupled receptor activity [GO:0004930]; identical protein binding [GO:0042802]; insulin-like growth factor-activated receptor activity [GO:0005010]; insulin-like growth factor II binding [GO:0031995]; mannose binding [GO:0005537]; phosphoprotein binding [GO:0051219]; receptor activity [GO:0004872]; retinoic acid …	Itself; Q9UJY5; Q9NZ52; P01344; P01344-1; Q6VY07				R-HSA-432722;R-HSA-6798695;R-HSA-6811440;R-HSA-8856825;R-HSA-8856828		P11717	P11717	109703	P11717	DIP-6027N	P11717	P11717	P11717	cd00062	IPR000479;IPR000562;IPR036943;IPR013806;IPR009011		PS00023;PS51092	cation-independent mannose-6-phosphate receptor	P:GO:0009791; C:GO:0005770; F:GO:0005010; F:GO:0005215; C:GO:0005887; F:GO:0004930; C:GO:0005769; P:GO:0032526; C:GO:0070062; C:GO:0005925; F:GO:0001965; P:GO:0001889; F:GO:0001948; C:GO:0032588; F:GO:0031995; F:GO:0042802; P:GO:0007186; P:GO:0007041; P:GO:0007283; C:GO:0030140; P:GO:0007169; C:GO:0005641; P:GO:0006898; C:GO:0005765; C:GO:0009986; C:GO:0030118; C:GO:0030139; F:GO:0001972; C:GO:00…	P:post-embryonic development; C:late endosome; F:insulin-like growth factor-activated receptor activity; F:transporter activity; C:integral component of plasma membrane; F:G-protein coupled receptor activity; C:early endosome; P:response to retinoic acid; C:extracellular exosome; C:focal adhesion; F:G-protein alpha-subunit binding; P:liver development; F:glycoprotein binding; C:trans-Golgi networ…	SSF50911 (SUPERFAMILY);PS00023 (ProSitePatterns);SSF57440 (SUPERFAMILY);G3DSA:2.70.130.10 (Gene3D);PF00040 (Pfam);SM00059 (SMART);PF00878 (Pfam);SM01404 (SMART);PR00013 (PRINTS);cd00062 (CDD);mobidb-lite (MobiDBLite);PS51092 (ProSiteProfiles)	Fibronectin type-II collagen-binding domain signature. (ProSitePatterns);Fibronectin type II domain (Pfam);Cation-independent mannose-6-phosphate receptor repeat (Pfam);Fibronectin type II repeat signature (PRINTS);FN2 (CDD);consensus disorder prediction (MobiDBLite);Fibronectin type-II collagen-binding domain profile. (ProSiteProfiles)	IPR009011 (SUPERFAMILY);IPR000562 (ProSitePatterns);IPR013806 (SUPERFAMILY);IPR009011 (Gene3D);IPR000562 (Pfam);IPR000562 (SMART);IPR000479 (Pfam);IPR000562 (CDD);IPR000562 (ProSiteProfiles)
353	192	P09172	17.37	234.18	261110	597390	226840	258210	429250	242530	17	8	8	Carbamidomethylation; TMT6plex	69065	Dopamine beta-hydroxylase OS=Homo sapiens OX=9606 GN=DBH PE=1 SV=3	P09172	DOPO_HUMAN	DBH;DBM	9606.ENSP00000376776	hsa:1621	PF03712;PF01082;PF03351	behavioral response to ethanol [GO:0048149]; blood vessel remodeling [GO:0001974]; catecholamine biosynthetic process [GO:0042423]; chemical synaptic transmission [GO:0007268]; cytokine production [GO:0001816]; dopamine catabolic process [GO:0042420]; fear response [GO:0042596]; glucose homeostasis [GO:0042593]; homoiothermy [GO:0042309]; leukocyte mediated immunity [GO:0002443]; leukocyte migrat…	chromaffin granule lumen [GO:0034466]; chromaffin granule membrane [GO:0042584]; cytoplasm [GO:0005737]; endoplasmic reticulum [GO:0005783]; extracellular region [GO:0005576]; extracellular space [GO:0005615]; integral component of membrane [GO:0016021]; intracellular membrane-bounded organelle [GO:0043231]; membrane [GO:0016020]; microtubule organizing center [GO:0005815]; secretory granule lume…	catalytic activity [GO:0003824]; copper ion binding [GO:0005507]; dopamine beta-monooxygenase activity [GO:0004500]; L-ascorbic acid binding [GO:0031418]			MetaCyc:MONOMER66-381	1.14.17.1	R-HSA-209905		P09172	P09172	107989				P09172	P09172		IPR014784;IPR020611;IPR014783;IPR000323;IPR036939;IPR024548;IPR005018;IPR008977;IPR028460		PS00084;PS00085;PS50836	dopamine beta-hydroxylase	P:GO:0045907; P:GO:0008542; P:GO:0042596; C:GO:0005576; P:GO:0007613; F:GO:0004500; P:GO:0002443; P:GO:0042711; P:GO:0048265; F:GO:0031418; P:GO:0007626; F:GO:0005507; C:GO:0034466; P:GO:0006570; P:GO:0042309; C:GO:0042584; P:GO:0007268; P:GO:0042420; P:GO:0042421; P:GO:0048149; P:GO:0042127; C:GO:0030658; P:GO:0001974; P:GO:0001975; P:GO:0042593; C:GO:0016021; P:GO:2001236; P:GO:0001816; P:GO:00…	P:positive regulation of vasoconstriction; P:visual learning; P:fear response; C:extracellular region; P:memory; F:dopamine beta-monooxygenase activity; P:leukocyte mediated immunity; P:maternal behavior; P:response to pain; F:L-ascorbic acid binding; P:locomotory behavior; F:copper ion binding; C:chromaffin granule lumen; P:tyrosine metabolic process; P:homoiothermy; C:chromaffin granule membran…	G3DSA:2.60.40.1210 (Gene3D);PS50836 (ProSiteProfiles);PF03712 (Pfam);cd09631 (CDD);SSF49742 (SUPERFAMILY);PR00767 (PRINTS);G3DSA:2.60.120.230 (Gene3D);SM00664 (SMART);PS00084 (ProSitePatterns);PS00085 (ProSitePatterns);mobidb-lite (MobiDBLite);PF01082 (Pfam);G3DSA:2.60.120.310 (Gene3D);PF03351 (Pfam)	DOMON domain profile. (ProSiteProfiles);Copper type II ascorbate-dependent monooxygenase, C-terminal domain (Pfam);DOMON_DOH (CDD);Dopamine-beta-monooxygenase signature (PRINTS);Copper type II, ascorbate-dependent monooxygenases signature 1. (ProSitePatterns);Copper type II, ascorbate-dependent monooxygenases signature 2. (ProSitePatterns);consensus disorder prediction (MobiDBLite);Copper type II…	IPR005018 (ProSiteProfiles);IPR024548 (Pfam);IPR008977 (SUPERFAMILY);IPR028460 (PRINTS);IPR014784 (Gene3D);IPR005018 (SMART);IPR020611 (ProSitePatterns);IPR014783 (ProSitePatterns);IPR000323 (Pfam);IPR036939 (Gene3D);IPR005018 (Pfam)
320	165	P04406	31.13	229.48	3674000	3601100	2650200	1494900	3637600	2072600	33	10	10	Carbamidomethylation; TMT6plex; Deamidation (NQ)	36053	Glyceraldehyde-3-phosphate dehydrogenase OS=Homo sapiens OX=9606 GN=GAPDH PE=1 SV=3	P04406	G3P_HUMAN	GAPDH;GAPD;CDABP0047;OK/SW-cl.12;G3PD;HEL-S-162eP	9606.ENSP00000229239	hsa:2597	PF02800;PF00044	antimicrobial humoral immune response mediated by antimicrobial peptide [GO:0061844]; canonical glycolysis [GO:0061621]; cellular response to interferon-gamma [GO:0071346]; defense response to fungus [GO:0050832]; gluconeogenesis [GO:0006094]; killing by host of symbiont cells [GO:0051873]; killing of cells of other organism [GO:0031640]; microtubule cytoskeleton organization [GO:0000226]; negati…	cytoplasm [GO:0005737]; cytosol [GO:0005829]; extracellular exosome [GO:0070062]; extracellular matrix [GO:0031012]; GAIT complex [GO:0097452]; intracellular membrane-bounded organelle [GO:0043231]; intracellular ribonucleoprotein complex [GO:0030529]; lipid droplet [GO:0005811]; membrane [GO:0016020]; microtubule cytoskeleton [GO:0015630]; nuclear membrane [GO:0031965]; nucleus [GO:0005634]; per…	aspartic-type endopeptidase inhibitor activity [GO:0019828]; disordered domain specific binding [GO:0097718]; glyceraldehyde-3-phosphate dehydrogenase (NAD+) (phosphorylating) activity [GO:0004365]; identical protein binding [GO:0042802]; microtubule binding [GO:0008017]; NAD binding [GO:0051287]; NADP binding [GO:0050661]; peptidyl-cysteine S-nitrosylase activity [GO:0035605]	Itself; Q60823; P00533; P35228; P12004; P00558; P48147; P15927; P05109; Q9BSI4		MetaCyc:HS03433-MONOMER	1.2.1.12	R-HSA-70171;R-HSA-70263	P04406			108868	P04406	DIP-32521N		P04406	P04406		IPR020831;IPR020830;IPR020829;IPR020828;IPR006424;IPR036291	PTHR10836	PS00071	glyceraldehyde-3-phosphate dehydrogenase	C:GO:0015630; F:GO:0004365; C:GO:0070062; C:GO:0030529; C:GO:0045298; F:GO:0051287; C:GO:0005829; P:GO:0017148; P:GO:0051402; P:GO:0006094; F:GO:0042802; P:GO:0000226; P:GO:0061621; C:GO:0005886; F:GO:0008017; C:GO:0005811; C:GO:0097452; C:GO:0031965; F:GO:0050661; C:GO:0048471; P:GO:0035606; P:GO:0016241; F:GO:0035605; P:GO:0071346; P:GO:0050821	C:microtubule cytoskeleton; F:glyceraldehyde-3-phosphate dehydrogenase (NAD+) (phosphorylating) activity; C:extracellular exosome; C:intracellular ribonucleoprotein complex; C:tubulin complex; F:NAD binding; C:cytosol; P:negative regulation of translation; P:neuron apoptotic process; P:gluconeogenesis; F:identical protein binding; P:microtubule cytoskeleton organization; P:canonical glycolysis; C…	PS00071 (ProSitePatterns);SM00846 (SMART);TIGR01534 (TIGRFAM);G3DSA:3.40.50.720 (Gene3D);PF00044 (Pfam);SSF55347 (SUPERFAMILY);PR00078 (PRINTS);G3DSA:3.30.360.10 (Gene3D);PIRSF000149 (PIRSF);SSF51735 (SUPERFAMILY);PF02800 (Pfam)	Glyceraldehyde 3-phosphate dehydrogenase active site. (ProSitePatterns);GAPDH-I: glyceraldehyde-3-phosphate dehydrogenase, type I (TIGRFAM);Glyceraldehyde 3-phosphate dehydrogenase, NAD binding domain (Pfam);Glyceraldehyde-3-phosphate dehydrogenase signature (PRINTS);Glyceraldehyde 3-phosphate dehydrogenase, C-terminal domain (Pfam)	IPR020830 (ProSitePatterns);IPR020828 (SMART);IPR006424 (TIGRFAM);IPR020828 (Pfam);IPR020831 (PRINTS);IPR020831 (PIRSF);IPR036291 (SUPERFAMILY);IPR020829 (Pfam)
72	59	P09871	37.88	421.54	8663000	15211000	7904700	5886400	11937000	6900600	52	31	30	Carbamidomethylation; TMT6plex; Oxidation (M); Deamidation (NQ)	76685	Complement C1s subcomponent OS=Homo sapiens OX=9606 GN=C1S PE=1 SV=1	P09871	C1S_HUMAN	C1S	9606.ENSP00000328173	hsa:716	PF00431;PF00084;PF00089	complement activation [GO:0006956]; complement activation, classical pathway [GO:0006958]; complement activation, lectin pathway [GO:0001867]; regulation of complement activation [GO:0030449]	blood microparticle [GO:0072562]; extracellular exosome [GO:0070062]; extracellular region [GO:0005576]	calcium ion binding [GO:0005509]; identical protein binding [GO:0042802]; serine-type endopeptidase activity [GO:0004252]	Itself; P00736; O43889-2			3.4.21.42	R-HSA-166663;R-HSA-173623;R-HSA-977606	P09871			107177				P09871	P09871	cd00033;cd00041;cd00190	IPR035708;IPR000859;IPR001881;IPR000152;IPR018097;IPR009003;IPR001314;IPR035914;IPR035976;IPR000436;IPR001254;IPR033116	PTHR24255:SF18	PS00010;PS01180;PS01187;PS50923;PS50240;PS00135	complement C1s subcomponent	F:GO:0042802; C:GO:0070062; F:GO:0005509; P:GO:0006958; P:GO:0045087; C:GO:0072562; P:GO:0006508; F:GO:0004252	F:identical protein binding; C:extracellular exosome; F:calcium ion binding; P:complement activation, classical pathway; P:innate immune response; C:blood microparticle; P:proteolysis; F:serine-type endopeptidase activity	G3DSA:2.40.10.10 (Gene3D);PF00089 (Pfam);cd00054 (CDD);cd00190 (CDD);PR00722 (PRINTS);PS50240 (ProSiteProfiles);SSF49854 (SUPERFAMILY);cd00041 (CDD);PF14670 (Pfam);G3DSA:2.60.120.290 (Gene3D);PS50923 (ProSiteProfiles);SSF57196 (SUPERFAMILY);PS01180 (ProSiteProfiles);SM00032 (SMART);PF00084 (Pfam);SSF50494 (SUPERFAMILY);G3DSA:2.10.25.10 (Gene3D);G3DSA:2.10.70.10 (Gene3D);SSF57535 (SUPERFAMILY);PIR…	Trypsin (Pfam);EGF_CA (CDD);Tryp_SPc (CDD);Chymotrypsin serine protease family (S1) signature (PRINTS);Serine proteases, trypsin domain profile. (ProSiteProfiles);CUB (CDD);Coagulation Factor Xa inhibitory site (Pfam);Sushi/CCP/SCR domain profile. (ProSiteProfiles);CUB domain profile. (ProSiteProfiles);Sushi repeat (SCR repeat) (Pfam);Calcium-binding EGF-like domain signature. (ProSitePatterns);C…	IPR001254 (Pfam);IPR001254 (CDD);IPR001314 (PRINTS);IPR001254 (ProSiteProfiles);IPR035914 (SUPERFAMILY);IPR000859 (CDD);IPR035914 (Gene3D);IPR000436 (ProSiteProfiles);IPR000859 (ProSiteProfiles);IPR000436 (SMART);IPR000436 (Pfam);IPR009003 (SUPERFAMILY);IPR035976 (SUPERFAMILY);IPR018097 (ProSitePatterns);IPR000436 (CDD);IPR033116 (ProSitePatterns);IPR000152 (ProSitePatterns);IPR000859 (Pfam);IPR0…
323	250	Q15485	25.38	190.94	721910	449790	439000	241930	585850	340470	20	6	5	TMT6plex; Oxidation (M); Deamidation (NQ)	34001	Ficolin-2 OS=Homo sapiens OX=9606 GN=FCN2 PE=1 SV=2	Q15485	FCN2_HUMAN	FCN2;FCNL;EBP-37;P35;ficolin-2	9606.ENSP00000291744	hsa:2220	PF01391;PF00147	complement activation [GO:0006956]; complement activation, lectin pathway [GO:0001867]; defense response to Gram-negative bacterium [GO:0050829]; defense response to Gram-positive bacterium [GO:0050830]; opsonization [GO:0008228]; recognition of apoptotic cell [GO:0043654]	blood microparticle [GO:0072562]; collagen trimer [GO:0005581]; extracellular exosome [GO:0070062]; extracellular region [GO:0005576]	antigen binding [GO:0003823]; calcium-dependent protein binding [GO:0048306]; mannan binding [GO:2001065]; metal ion binding [GO:0046872]; proteoglycan binding [GO:0043394]; serine-type endopeptidase activity [GO:0004252]	Q07954; P26022	TISSUE SPECIFICITY: Expressed by the liver and secreted in plasma.			R-HSA-166662;R-HSA-166663;R-HSA-2855086				108514				Q15485	Q15485	cd00087	IPR008160;IPR036056;IPR014716;IPR014715;IPR002181;IPR020837		PS00514;PS51406	ficolin-2 isoform X1	C:GO:0019814; F:GO:2001065; P:GO:0050829; C:GO:0005581; F:GO:0004252; F:GO:0048306; P:GO:0008228; P:GO:0043654; C:GO:0070062; F:GO:0003823; F:GO:0043394; F:GO:0046872; P:GO:0001867; C:GO:0072562; P:GO:0050830	C:immunoglobulin complex; F:mannan binding; P:defense response to Gram-negative bacterium; C:collagen trimer; F:serine-type endopeptidase activity; F:calcium-dependent protein binding; P:opsonization; P:recognition of apoptotic cell; C:extracellular exosome; F:antigen binding; F:proteoglycan binding; F:metal ion binding; P:complement activation, lectin pathway; C:blood microparticle; P:defense re…	PS51406 (ProSiteProfiles);G3DSA:3.90.215.10 (Gene3D);mobidb-lite (MobiDBLite);PS00514 (ProSitePatterns);PF00147 (Pfam);SM00186 (SMART);PF01391 (Pfam);cd00087 (CDD);G3DSA:4.10.530.10 (Gene3D);SSF56496 (SUPERFAMILY)	Fibrinogen C-terminal domain profile. (ProSiteProfiles);consensus disorder prediction (MobiDBLite);Fibrinogen C-terminal domain signature. (ProSitePatterns);Fibrinogen beta and gamma chains, C-terminal globular domain (Pfam);Collagen triple helix repeat (20 copies) (Pfam);FReD (CDD)	IPR002181 (ProSiteProfiles);IPR014716 (Gene3D);IPR020837 (ProSitePatterns);IPR002181 (Pfam);IPR002181 (SMART);IPR008160 (Pfam);IPR002181 (CDD);IPR014715 (Gene3D);IPR036056 (SUPERFAMILY)
37	42	P19827	39.5	441.64	33939000	57114000	30343000	22957000	45527000	26650000	46	32	32	Carbamidomethylation; TMT6plex; Oxidation (M); Deamidation (NQ)	101389	Inter-alpha-trypsin inhibitor heavy chain H1 OS=Homo sapiens OX=9606 GN=ITIH1 PE=1 SV=3	P19827	ITIH1_HUMAN	ITIH1;IGHEP1;H1P;IATIH;ITI-HC1;ITIH;SHAP	9606.ENSP00000273283	hsa:3697	PF06668;PF08487;PF00092	hyaluronan metabolic process [GO:0030212]	blood microparticle [GO:0072562]; extracellular exosome [GO:0070062]; extracellular region [GO:0005576]	calcium ion binding [GO:0005509]; serine-type endopeptidase inhibitor activity [GO:0004867]									109903				P19827			IPR010600;IPR013694;IPR002035;IPR036465		PS51468;PS50234	inter-alpha-trypsin inhibitor heavy chain H1	F:GO:0004867; C:GO:0070062; F:GO:0005509; C:GO:0072562; P:GO:0030212	F:serine-type endopeptidase inhibitor activity; C:extracellular exosome; F:calcium ion binding; C:blood microparticle; P:hyaluronan metabolic process	SSF53300 (SUPERFAMILY);PF08487 (Pfam);SM00327 (SMART);cd01461 (CDD);PF06668 (Pfam);G3DSA:3.40.50.410 (Gene3D);PS50234 (ProSiteProfiles);PF00092 (Pfam);PS51468 (ProSiteProfiles);SM00609 (SMART)	Vault protein inter-alpha-trypsin domain (Pfam);vWA_interalpha_trypsin_inhibitor (CDD);Inter-alpha-trypsin inhibitor heavy chain C-terminus (Pfam);VWFA domain profile. (ProSiteProfiles);von Willebrand factor type A domain (Pfam);VIT domain profile. (ProSiteProfiles)	IPR036465 (SUPERFAMILY);IPR013694 (Pfam);IPR002035 (SMART);IPR010600 (Pfam);IPR036465 (Gene3D);IPR002035 (ProSiteProfiles);IPR002035 (Pfam);IPR013694 (ProSiteProfiles);IPR013694 (SMART)
223	10	P14618	32.26	309.5	6357500	5620300	4374600	2640300	5988900	3507500	46	18	18	Carbamidomethylation; TMT6plex; Deamidation (NQ)	57937	Pyruvate kinase PKM OS=Homo sapiens OX=9606 GN=PKM PE=1 SV=4	P14618	KPYM_HUMAN	PKM;OIP3;PK2;PK3;PKM2;CTHBP;HEL-S-30;TCB;THBP1	9606.ENSP00000320171	hsa:5315	PF00224;PF02887	animal organ regeneration [GO:0031100]; ATP biosynthetic process [GO:0006754]; canonical glycolysis [GO:0061621]; cellular response to insulin stimulus [GO:0032869]; liver development [GO:0001889]; neutrophil degranulation [GO:0043312]; programmed cell death [GO:0012501]; protein homotetramerization [GO:0051289]; pyruvate biosynthetic process [GO:0042866]; response to gravity [GO:0009629]; respon…	cilium [GO:0005929]; cytoplasm [GO:0005737]; cytosol [GO:0005829]; extracellular exosome [GO:0070062]; extracellular matrix [GO:0031012]; extracellular region [GO:0005576]; extracellular vesicle [GO:1903561]; ficolin-1-rich granule lumen [GO:1904813]; mitochondrion [GO:0005739]; myelin sheath [GO:0043209]; nucleus [GO:0005634]; pyruvate kinase complex [GO:1902912]; secretory granule lumen [GO:003…	ADP binding [GO:0043531]; ATP binding [GO:0005524]; cadherin binding [GO:0045296]; identical protein binding [GO:0042802]; kinase activity [GO:0016301]; magnesium ion binding [GO:0000287]; MHC class II protein complex binding [GO:0023026]; potassium ion binding [GO:0030955]; pyruvate kinase activity [GO:0004743]; RNA binding [GO:0003723]; thyroid hormone binding [GO:0070324]	Q9WMX2; P10398; P49407; P32121; P35222; P53355; P03129; P04020; Q9H6Z9; Q16665; P68431; P42858; P27361; P04049; Q9BSI4	TISSUE SPECIFICITY: Specifically expressed in proliferating cells, such as embryonic stem cells, embryonic carcinoma cells, as well as cancer cells. {ECO:0000269|PubMed:18191611}.	MetaCyc:HS00906-MONOMER	2.7.1.40	R-HSA-6798695;R-HSA-70171	P14618		P14618	111332		DIP-31273N		P14618	P14618	cd00288	IPR001697;IPR015813;IPR011037;IPR018209;IPR015793;IPR015795;IPR036918;IPR015806	PTHR11817	PS00110	Pyruvate muscle	C:GO:0043209; P:GO:0006144; P:GO:0043403; F:GO:0000287; F:GO:0005524; P:GO:0009629; C:GO:0070062; P:GO:0001666; P:GO:0032868; P:GO:0001889; C:GO:0005929; C:GO:0005829; C:GO:0031012; P:GO:0042866; P:GO:0006094; P:GO:0014870; P:GO:0007584; F:GO:0043531; F:GO:0023026; P:GO:0006754; P:GO:0061621; C:GO:0005886; F:GO:0003723; C:GO:0005634; F:GO:0004743; F:GO:0030955; C:GO:0005739; P:GO:0031100; F:GO:00…	C:myelin sheath; P:purine nucleobase metabolic process; P:skeletal muscle tissue regeneration; F:magnesium ion binding; F:ATP binding; P:response to gravity; C:extracellular exosome; P:response to hypoxia; P:response to insulin; P:liver development; C:cilium; C:cytosol; C:extracellular matrix; P:pyruvate biosynthetic process; P:gluconeogenesis; P:response to muscle inactivity; P:response to nutri…	PF00224 (Pfam);G3DSA:3.20.20.60 (Gene3D);SSF52935 (SUPERFAMILY);G3DSA:2.40.33.10 (Gene3D);PR01050 (PRINTS);TIGR01064 (TIGRFAM);SSF50800 (SUPERFAMILY);PF02887 (Pfam);PS00110 (ProSitePatterns);G3DSA:3.40.1380.20 (Gene3D);cd00288 (CDD);SSF51621 (SUPERFAMILY)	Pyruvate kinase, barrel domain (Pfam);Pyruvate kinase family signature (PRINTS);pyruv_kin: pyruvate kinase (TIGRFAM);Pyruvate kinase, alpha/beta domain (Pfam);Pyruvate kinase active site signature. (ProSitePatterns);Pyruvate_Kinase (CDD)	IPR015793 (Pfam);IPR036918 (SUPERFAMILY);IPR001697 (PRINTS);IPR001697 (TIGRFAM);IPR011037 (SUPERFAMILY);IPR015795 (Pfam);IPR018209 (ProSitePatterns);IPR036918 (Gene3D);IPR001697 (CDD);IPR015813 (SUPERFAMILY)
339	220	P06276	25.06	187.02	766900	1492400	751420	572750	1129600	662080	14	7	7	Carbamidomethylation; TMT6plex	68418	Cholinesterase OS=Homo sapiens OX=9606 GN=BCHE PE=1 SV=1	P06276	CHLE_HUMAN	BCHE;CHE1;CHE2;E1	9606.ENSP00000264381	hsa:590	PF08674;PF00135	choline metabolic process [GO:0019695]; cocaine metabolic process [GO:0050783]; learning [GO:0007612]; negative regulation of cell proliferation [GO:0008285]; negative regulation of synaptic transmission [GO:0050805]; neuroblast differentiation [GO:0014016]; response to alkaloid [GO:0043279]; response to folic acid [GO:0051593]; response to glucocorticoid [GO:0051384]	blood microparticle [GO:0072562]; endoplasmic reticulum lumen [GO:0005788]; extracellular region [GO:0005576]; membrane [GO:0016020]; nuclear envelope lumen [GO:0005641]	acetylcholinesterase activity [GO:0003990]; amyloid-beta binding [GO:0001540]; catalytic activity [GO:0003824]; choline binding [GO:0033265]; cholinesterase activity [GO:0004104]; enzyme binding [GO:0019899]; hydrolase activity, acting on ester bonds [GO:0016788]; identical protein binding [GO:0042802]	Itself	TISSUE SPECIFICITY: Detected in blood plasma (at protein level). Present in most cells except erythrocytes. {ECO:0000269|PubMed:19368529, ECO:0000269|PubMed:19542320}.		3.1.1.8	R-HSA-112311;R-HSA-1483191;R-HSA-422085	P06276		P06276	107064		DIP-46476N		P06276	P06276		IPR029058;IPR014788;IPR002018;IPR019826;IPR019819;IPR000997		PS00122;PS00941	cholinesterase isoform X1	F:GO:0042802; F:GO:0033265; P:GO:0008285; P:GO:0050805; P:GO:0043279; F:GO:0003990; P:GO:0007612; C:GO:0005641; F:GO:0001540; C:GO:0005788; P:GO:0050783; P:GO:0046486; P:GO:0042493; C:GO:0072562; P:GO:0051384; P:GO:0051593; C:GO:0016021; P:GO:0019695; F:GO:0019899; P:GO:0014016	F:identical protein binding; F:choline binding; P:negative regulation of cell proliferation; P:negative regulation of synaptic transmission; P:response to alkaloid; F:acetylcholinesterase activity; P:learning; C:nuclear envelope lumen; F:beta-amyloid binding; C:endoplasmic reticulum lumen; P:cocaine metabolic process; P:glycerolipid metabolic process; P:response to drug; C:blood microparticle; P:…	cd00312 (CDD);PD415333 (ProDom);PF00135 (Pfam);SSF53474 (SUPERFAMILY);PS00941 (ProSitePatterns);PF08674 (Pfam);PS00122 (ProSitePatterns);G3DSA:3.40.50.1820 (Gene3D);PR00878 (PRINTS)	Esterase_lipase (CDD);ESTERASE SERINE HYDROLASE PRECURSOR GLYCOPROTEIN SIGNAL ACETYLCHOLINESTERASE ACHE NEUROTRANSMITTER MEMBRANE (ProDom);Carboxylesterase family (Pfam);Carboxylesterases type-B signature 2. (ProSitePatterns);Acetylcholinesterase tetramerisation domain (Pfam);Carboxylesterases type-B serine active site. (ProSitePatterns);Cholinesterase signature (PRINTS)	IPR014788 (ProDom);IPR002018 (Pfam);IPR029058 (SUPERFAMILY);IPR019819 (ProSitePatterns);IPR014788 (Pfam);IPR019826 (ProSitePatterns);IPR029058 (Gene3D);IPR000997 (PRINTS)
376	356	P08567	27.47	183.75	1319700	1412700	1048000	549110	1366200	798570	19	5	5	Carbamidomethylation; TMT6plex; Deamidation (NQ)	40125	Pleckstrin OS=Homo sapiens OX=9606 GN=PLEK PE=1 SV=3	P08567	PLEK_HUMAN	PLEK;P47	9606.ENSP00000234313	hsa:5341	PF00610;PF00169	actin cytoskeleton reorganization [GO:0031532]; cell projection organization [GO:0030030]; cortical actin cytoskeleton organization [GO:0030866]; hematopoietic progenitor cell differentiation [GO:0002244]; integrin-mediated signaling pathway [GO:0007229]; negative regulation of calcium-mediated signaling [GO:0050849]; negative regulation of G-protein coupled receptor protein signaling pathway [GO…	cytoplasm [GO:0005737]; cytosol [GO:0005829]; extracellular region [GO:0005576]; membrane [GO:0016020]; ruffle membrane [GO:0032587]	phosphatidylinositol-3,4-bisphosphate binding [GO:0043325]; protein homodimerization activity [GO:0042803]; protein kinase C binding [GO:0005080]; RNA polymerase II transcription factor activity, sequence-specific DNA binding [GO:0000981]	O95810; Q14642				R-HSA-114608			P08567	111357				P08567	P08567	cd04445	IPR000591;IPR011993;IPR001849;IPR037370;IPR037371;IPR036388;IPR036390	PTHR12092	PS50186;PS50003	pleckstrin	P:GO:0070528; P:GO:0060305; C:GO:0005576; F:GO:0043325; P:GO:0002244; P:GO:0045744; P:GO:0030866; P:GO:0007229; P:GO:0030845; P:GO:0070560; C:GO:0005829; C:GO:0032587; P:GO:0070527; P:GO:0031532; F:GO:0005080; P:GO:0010572; F:GO:0042803; P:GO:0050849; P:GO:0046488; P:GO:0070493; P:GO:0030836; P:GO:0010925; P:GO:0031529; P:GO:0006904; P:GO:0010920; P:GO:0032233; P:GO:0033625	P:protein kinase C signaling; P:regulation of cell diameter; C:extracellular region; F:phosphatidylinositol-3,4-bisphosphate binding; P:hematopoietic progenitor cell differentiation; P:negative regulation of G-protein coupled receptor protein signaling pathway; P:cortical actin cytoskeleton organization; P:integrin-mediated signaling pathway; P:phospholipase C-inhibiting G-protein coupled recepto…	SSF50729 (SUPERFAMILY);cd13301 (CDD);PF00610 (Pfam);PF00169 (Pfam);G3DSA:2.30.29.30 (Gene3D);cd04445 (CDD);SM00049 (SMART);SM00233 (SMART);G3DSA:1.10.10.10 (Gene3D);PS50186 (ProSiteProfiles);PS50003 (ProSiteProfiles);cd13302 (CDD);SSF46785 (SUPERFAMILY)	PH1_Pleckstrin_2 (CDD);Domain found in Dishevelled, Egl-10, and Pleckstrin (DEP) (Pfam);PH domain (Pfam);DEP_PLEK1 (CDD);DEP domain profile. (ProSiteProfiles);PH domain profile. (ProSiteProfiles);PH2_Pleckstrin_2 (CDD)	IPR011993 (SUPERFAMILY);IPR000591 (Pfam);IPR001849 (Pfam);IPR011993 (Gene3D);IPR037371 (CDD);IPR000591 (SMART);IPR001849 (SMART);IPR036388 (Gene3D);IPR000591 (ProSiteProfiles);IPR001849 (ProSiteProfiles);IPR036390 (SUPERFAMILY)
27	201	B9A064	38.67	342.74	710570000	390870000	429890000	219070000	550720000	324480000	23	14	5	TMT6plex; Deamidation (NQ)	23063	Immunoglobulin lambda-like polypeptide 5 OS=Homo sapiens OX=9606 GN=IGLL5 PE=2 SV=2	B9A064	IGLL5_HUMAN	IGLL5;IGL;IGLV;VL-MAR	9606.ENSP00000431254	hsa:100423062	PF07654	B cell receptor signaling pathway [GO:0050853]; complement activation, classical pathway [GO:0006958]; defense response to bacterium [GO:0042742]; innate immune response [GO:0045087]; phagocytosis, engulfment [GO:0006911]; phagocytosis, recognition [GO:0006910]; positive regulation of B cell activation [GO:0050871]	blood microparticle [GO:0072562]; external side of plasma membrane [GO:0009897]; extracellular exosome [GO:0070062]; immunoglobulin complex, circulating [GO:0042571]	antigen binding [GO:0003823]; immunoglobulin receptor binding [GO:0034987]		TISSUE SPECIFICITY: Contrary to IGLL1, not expressed in pre-B-cells. {ECO:0000269|PubMed:1703205, ECO:0000269|PubMed:1900243}.							1148096				B9A064	B9A064		IPR007110;IPR036179;IPR013783;IPR003006;IPR003597		PS50835;PS00290	immunoglobulin lambda-like polypeptide 5	C:GO:0009897; P:GO:0042742; P:GO:0006910; C:GO:0070062; P:GO:0006911; P:GO:0050871; F:GO:0003823; P:GO:0006958; P:GO:0045087; C:GO:0042571; C:GO:0072562; F:GO:0034987; P:GO:0050853	C:external side of plasma membrane; P:defense response to bacterium; P:phagocytosis, recognition; C:extracellular exosome; P:phagocytosis, engulfment; P:positive regulation of B cell activation; F:antigen binding; P:complement activation, classical pathway; P:innate immune response; C:immunoglobulin complex, circulating; C:blood microparticle; F:immunoglobulin receptor binding; P:B cell receptor …	PS50835 (ProSiteProfiles);G3DSA:2.60.40.10 (Gene3D);cd07699 (CDD);PF07654 (Pfam);PS00290 (ProSitePatterns);SSF48726 (SUPERFAMILY);SM00407 (SMART)	Ig-like domain profile. (ProSiteProfiles);IgC_L (CDD);Immunoglobulin C1-set domain (Pfam);Immunoglobulins and major histocompatibility complex proteins signature. (ProSitePatterns)	IPR007110 (ProSiteProfiles);IPR013783 (Gene3D);IPR003597 (Pfam);IPR003006 (ProSitePatterns);IPR036179 (SUPERFAMILY);IPR003597 (SMART)
335	199	P37802	23.69	204.09	1020800	1123700	787490	464260	1072300	628990	48	8	8	TMT6plex	22391	Transgelin-2 OS=Homo sapiens OX=9606 GN=TAGLN2 PE=1 SV=3	P37802	TAGL2_HUMAN	TAGLN2;KIAA0120;CDABP0035;HA1756	9606.ENSP00000357075	hsa:8407	PF00402;PF00307	epithelial cell differentiation [GO:0030855]; platelet degranulation [GO:0002576]	cytosol [GO:0005829]; extracellular exosome [GO:0070062]; extracellular region [GO:0005576]; vesicle [GO:0031982]	cadherin binding [GO:0045296]	P60709	TISSUE SPECIFICITY: Expressed in epididymis (at protein level). {ECO:0000269|PubMed:20736409}.			R-HSA-114608				113995				P37802		cd00014	IPR000557;IPR001715;IPR036872;IPR003096;IPR001061	PTHR18959:SF41	PS01052;PS51122;PS50021	transgelin-2	P:GO:0030855; C:GO:0070062; F:GO:0005515	P:epithelial cell differentiation; C:extracellular exosome; F:protein binding	PF00402 (Pfam);SSF47576 (SUPERFAMILY);PR00888 (PRINTS);PR00890 (PRINTS);PS50021 (ProSiteProfiles);SM00033 (SMART);PS51122 (ProSiteProfiles);cd00014 (CDD);PS01052 (ProSitePatterns);PF00307 (Pfam);G3DSA:1.10.418.10 (Gene3D)	Calponin family repeat (Pfam);Smooth muscle protein/calponin family signature (PRINTS);Smooth muscle protein 22-alpha (transgelin) signature (PRINTS);Calponin homology domain profile. (ProSiteProfiles);Calponin-like repeat profile. (ProSiteProfiles);CH (CDD);Calponin-like repeat signature. (ProSitePatterns);Calponin homology (CH) domain (Pfam)	IPR000557 (Pfam);IPR036872 (SUPERFAMILY);IPR003096 (PRINTS);IPR001715 (ProSiteProfiles);IPR001715 (SMART);IPR000557 (ProSiteProfiles);IPR001715 (CDD);IPR000557 (ProSitePatterns);IPR001715 (Pfam);IPR036872 (Gene3D)
381	240	P13796	18.08	138.23	189210	221230	125360	115810	205220	120580	9	5	5	TMT6plex	70289	Plastin-2 OS=Homo sapiens OX=9606 GN=LCP1 PE=1 SV=6	P13796	PLSL_HUMAN	LCP1;PLS2;CP64;HEL-S-37;L-PLASTIN;LC64P;LPL	9606.ENSP00000315757	hsa:3936	PF00307;PF13499	actin crosslink formation [GO:0051764]; actin filament bundle assembly [GO:0051017]; actin filament network formation [GO:0051639]; animal organ regeneration [GO:0031100]; cell migration [GO:0016477]; extracellular matrix disassembly [GO:0022617]; interleukin-12-mediated signaling pathway [GO:0035722]; positive regulation of podosome assembly [GO:0071803]; protein kinase A signaling [GO:0010737];…	actin cytoskeleton [GO:0015629]; actin filament [GO:0005884]; actin filament bundle [GO:0032432]; cell junction [GO:0030054]; cytoplasm [GO:0005737]; cytosol [GO:0005829]; extracellular exosome [GO:0070062]; extracellular space [GO:0005615]; filopodium [GO:0030175]; focal adhesion [GO:0005925]; phagocytic cup [GO:0001891]; plasma membrane [GO:0005886]; podosome [GO:0002102]; ruffle [GO:0001726]; …	actin binding [GO:0003779]; actin filament binding [GO:0051015]; calcium ion binding [GO:0005509]; GTPase binding [GO:0051020]; identical protein binding [GO:0042802]; integrin binding [GO:0005178]		TISSUE SPECIFICITY: Detected in intestinal microvilli, hair cell stereocilia, and fibroblast filopodia, in spleen and other lymph node-containing organs. Expressed in peripheral blood T-lymphocytes, neutrophils, monocytes, B-lymphocytes, and myeloid cells. {ECO:0000269|PubMed:3261603}.			R-HSA-8950505			P13796	110128		DIP-34767N	P13796	P13796	P13796	cd00014;cd00051	IPR001589;IPR001715;IPR036872;IPR011992;IPR018247;IPR002048		PS00019;PS00020;PS50021;PS00018;PS50222	plastin-2	P:GO:0044319; F:GO:0042802; P:GO:0022617; C:GO:0005884; P:GO:0002286; C:GO:0001891; C:GO:0002102; F:GO:0051015; C:GO:0005615; C:GO:0070062; C:GO:0005925; F:GO:0005509; F:GO:0051020; C:GO:0001725; P:GO:0010737; C:GO:0005829; C:GO:0030175; C:GO:0032587; P:GO:0033157; P:GO:0031100; P:GO:0071803; P:GO:0051017	P:wound healing, spreading of cells; F:identical protein binding; P:extracellular matrix disassembly; C:actin filament; P:T cell activation involved in immune response; C:phagocytic cup; C:podosome; F:actin filament binding; C:extracellular space; C:extracellular exosome; C:focal adhesion; F:calcium ion binding; F:GTPase binding; C:stress fiber; P:protein kinase A signaling; C:cytosol; C:filopodi…	SM00054 (SMART);PS50222 (ProSiteProfiles);G3DSA:1.10.418.10 (Gene3D);cd00051 (CDD);cd00014 (CDD);SSF47576 (SUPERFAMILY);SM00033 (SMART);PF00307 (Pfam);SSF47473 (SUPERFAMILY);G3DSA:1.10.1330.10 (Gene3D);G3DSA:1.10.238.10 (Gene3D);PS50021 (ProSiteProfiles);PS00018 (ProSitePatterns);PS00020 (ProSitePatterns);PS00019 (ProSitePatterns);PF13499 (Pfam)	EF-hand calcium-binding domain profile. (ProSiteProfiles);EFh (CDD);CH (CDD);Calponin homology (CH) domain (Pfam);Calponin homology domain profile. (ProSiteProfiles);EF-hand calcium-binding domain. (ProSitePatterns);Actinin-type actin-binding domain signature 2. (ProSitePatterns);Actinin-type actin-binding domain signature 1. (ProSitePatterns);EF-hand domain pair (Pfam)	IPR002048 (SMART);IPR002048 (ProSiteProfiles);IPR036872 (Gene3D);IPR002048 (CDD);IPR001715 (CDD);IPR036872 (SUPERFAMILY);IPR001715 (SMART);IPR001715 (Pfam);IPR011992 (SUPERFAMILY);IPR001715 (ProSiteProfiles);IPR018247 (ProSitePatterns);IPR001589 (ProSitePatterns);IPR002048 (Pfam)
443	457	O15143	24.61	141.36	721610	677940	607130	215530	699780	411330	12	4	4	TMT6plex; Deamidation (NQ)	40950	Actin-related protein 2/3 complex subunit 1B OS=Homo sapiens OX=9606 GN=ARPC1B PE=1 SV=3	O15143	ARC1B_HUMAN	ARPC1B;ARC41;p40-ARC;p41-ARC	9606.ENSP00000252725	hsa:10095	PF00400	Arp2/3 complex-mediated actin nucleation [GO:0034314]; ephrin receptor signaling pathway [GO:0048013]; Fc-gamma receptor signaling pathway involved in phagocytosis [GO:0038096]; response to estradiol [GO:0032355]; response to estrogen [GO:0043627]	actin cytoskeleton [GO:0015629]; Arp2/3 protein complex [GO:0005885]; cytosol [GO:0005829]; extracellular exosome [GO:0070062]; focal adhesion [GO:0005925]; tubulobulbar complex [GO:0036284]	actin binding [GO:0003779]; protein complex binding [GO:0032403]; structural constituent of cytoskeleton [GO:0005200]	O15145; P42768; O00401				R-HSA-2029482;R-HSA-3928662;R-HSA-5663213		O15143	O15143	115402	O15143	DIP-41254N		O15143	O15143		IPR030141;IPR017383;IPR015943;IPR001680;IPR017986;IPR036322	PTHR10709;PTHR10709:SF10	PS50082;PS50294	actin-related 2 3 complex subunit 1B	F:GO:0051015; C:GO:0070062; C:GO:0005925; P:GO:0006928; P:GO:0048013; P:GO:0034314; C:GO:0005829; F:GO:0005200; P:GO:0038096; C:GO:0005885	F:actin filament binding; C:extracellular exosome; C:focal adhesion; P:movement of cell or subcellular component; P:ephrin receptor signaling pathway; P:Arp2/3 complex-mediated actin nucleation; C:cytosol; F:structural constituent of cytoskeleton; P:Fc-gamma receptor signaling pathway involved in phagocytosis; C:Arp2/3 protein complex	G3DSA:2.130.10.10 (Gene3D);PIRSF038093 (PIRSF);SSF50978 (SUPERFAMILY);PF00400 (Pfam);PS50294 (ProSiteProfiles);Coil (Coils);PS50082 (ProSiteProfiles);SM00320 (SMART)	WD domain, G-beta repeat (Pfam);Trp-Asp (WD) repeats circular profile. (ProSiteProfiles);Trp-Asp (WD) repeats profile. (ProSiteProfiles)	IPR015943 (Gene3D);IPR017383 (PIRSF);IPR036322 (SUPERFAMILY);IPR001680 (Pfam);IPR017986 (ProSiteProfiles);IPR001680 (ProSiteProfiles);IPR001680 (SMART)
80	128	P01011	32.61	326.1	12293000	14223000	9152900	6571900	13258000	7862400	38	16	16	Carbamidomethylation; TMT6plex; Oxidation (M); Deamidation (NQ)	47651	Alpha-1-antichymotrypsin OS=Homo sapiens OX=9606 GN=SERPINA3 PE=1 SV=2	P01011	AACT_HUMAN	SERPINA3;AACT;GIG24;GIG25;ACT	9606.ENSP00000376793	hsa:12	PF00079	acute-phase response [GO:0006953]; inflammatory response [GO:0006954]; maintenance of gastrointestinal epithelium [GO:0030277]; neutrophil degranulation [GO:0043312]; platelet degranulation [GO:0002576]; regulation of lipid metabolic process [GO:0019216]	azurophil granule lumen [GO:0035578]; blood microparticle [GO:0072562]; extracellular exosome [GO:0070062]; extracellular region [GO:0005576]; extracellular space [GO:0005615]; intracellular [GO:0005622]; nucleus [GO:0005634]; platelet alpha granule lumen [GO:0031093]; secretory granule lumen [GO:0034774]	DNA binding [GO:0003677]; serine-type endopeptidase inhibitor activity [GO:0004867]	Q96KC8; Q06389	TISSUE SPECIFICITY: Plasma. Synthesized in the liver. Like the related alpha-1-antitrypsin, its concentration increases in the acute phase of inflammation or infection. Found in the amyloid plaques from the hippocampus of Alzheimer disease brains. {ECO:0000269|PubMed:3257719, ECO:0000269|PubMed:9880565}.			R-HSA-114608;R-HSA-6798695			P01011	106530	P01011			P01011			IPR023795;IPR023796;IPR000215;IPR036186	PTHR11461	PS00284	Serpin peptidase clade A (alpha-1 antitrypsin) member 3	C:GO:0031093; P:GO:0002576; C:GO:0005634; F:GO:0003677; F:GO:0004867; C:GO:0070062; F:GO:0005515; C:GO:0072562; P:GO:0030277; P:GO:0019216; P:GO:0006953	C:platelet alpha granule lumen; P:platelet degranulation; C:nucleus; F:DNA binding; F:serine-type endopeptidase inhibitor activity; C:extracellular exosome; F:protein binding; C:blood microparticle; P:maintenance of gastrointestinal epithelium; P:regulation of lipid metabolic process; P:acute-phase response	PS00284 (ProSitePatterns);SSF56574 (SUPERFAMILY);G3DSA:3.30.497.10 (Gene3D);PF00079 (Pfam);G3DSA:2.30.39.10 (Gene3D);SM00093 (SMART);cd02056 (CDD)	Serpins signature. (ProSitePatterns);Serpin (serine protease inhibitor) (Pfam);alpha-1-antitrypsin_like (CDD)	IPR023795 (ProSitePatterns);IPR036186 (SUPERFAMILY);IPR023796 (Pfam);IPR023796 (SMART)
134	492	P02655	38.27	209.86	33795000	30084000	15705000	22051000	31940000	18878000	54	6	6	TMT6plex; Oxidation (M); Deamidation (NQ)	11284	Apolipoprotein C-II OS=Homo sapiens OX=9606 GN=APOC2 PE=1 SV=1	P02655	APOC2_HUMAN	APOC2;APC2;APO-CII;APOC-II	9606.ENSP00000466775	hsa:344	PF05355	cholesterol efflux [GO:0033344]; cholesterol homeostasis [GO:0042632]; chylomicron assembly [GO:0034378]; chylomicron remnant clearance [GO:0034382]; chylomicron remodeling [GO:0034371]; high-density lipoprotein particle clearance [GO:0034384]; high-density lipoprotein particle remodeling [GO:0034375]; lipid catabolic process [GO:0016042]; lipoprotein transport [GO:0042953]; negative regulation o…	chylomicron [GO:0042627]; early endosome [GO:0005769]; extracellular exosome [GO:0070062]; extracellular region [GO:0005576]; extracellular space [GO:0005615]; intermediate-density lipoprotein particle [GO:0034363]; low-density lipoprotein particle [GO:0034362]; spherical high-density lipoprotein particle [GO:0034366]; very-low-density lipoprotein particle [GO:0034361]	lipase inhibitor activity [GO:0055102]; lipid binding [GO:0008289]; lipoprotein lipase activator activity [GO:0060230]; phospholipase activator activity [GO:0016004]; phospholipase binding [GO:0043274]; protein homodimerization activity [GO:0042803]		TISSUE SPECIFICITY: Liver and intestine. {ECO:0000269|PubMed:6546757}.			R-HSA-8963888;R-HSA-8963889;R-HSA-8963901;R-HSA-8964058;R-HSA-975634			P02655	106841				P02655			IPR008019	PTHR16566		apolipo C-II	P:GO:0034371; F:GO:0008289; P:GO:0042157; P:GO:0042632; P:GO:0045723; P:GO:0010916; C:GO:0005769; C:GO:0070062; P:GO:0001523; P:GO:0043691; P:GO:0010518; F:GO:0043274; F:GO:0055102; C:GO:0034366; P:GO:0010898; P:GO:0048261; P:GO:0070328; P:GO:0051006; C:GO:0034361; P:GO:0034382; C:GO:0042627; F:GO:0042803; C:GO:0034363; C:GO:0034362; F:GO:0060230; P:GO:0034384; P:GO:0060697; P:GO:0045833; P:GO:00…	P:chylomicron remodeling; F:lipid binding; P:lipoprotein metabolic process; P:cholesterol homeostasis; P:positive regulation of fatty acid biosynthetic process; P:negative regulation of very-low-density lipoprotein particle clearance; C:early endosome; C:extracellular exosome; P:retinoid metabolic process; P:reverse cholesterol transport; P:positive regulation of phospholipase activity; F:phospho…	G3DSA:1.10.1440.10 (Gene3D);PF05355 (Pfam)	Apolipoprotein C-II (Pfam)	IPR008019 (Pfam)
225	505	A0A0C4DH43	30.61	213.26	7206400	8494800	7664800	1669700	7850600	4667200	18	6	4	TMT6plex	13312	Immunoglobulin heavy variable 2-70D OS=Homo sapiens OX=9606 GN=IGHV2-70D PE=3 SV=1	A0A0C4DH43	HV70D_HUMAN	IGHV2-70D		hsa:102723407	PF07686	B cell receptor signaling pathway [GO:0050853]; complement activation, classical pathway [GO:0006958]; defense response to bacterium [GO:0042742]; innate immune response [GO:0045087]; phagocytosis, engulfment [GO:0006911]; phagocytosis, recognition [GO:0006910]; positive regulation of B cell activation [GO:0050871]	blood microparticle [GO:0072562]; external side of plasma membrane [GO:0009897]; immunoglobulin complex, circulating [GO:0042571]	antigen binding [GO:0003823]; immunoglobulin receptor binding [GO:0034987]																IPR007110;IPR036179;IPR013783;IPR013106		PS50835	immunoglobulin heavy chain variable region	C:GO:0019814; F:GO:0003823; P:GO:0006958; F:GO:0004252; P:GO:0038095; P:GO:0038096; C:GO:0005576; P:GO:0006898; C:GO:0005886	C:immunoglobulin complex; F:antigen binding; P:complement activation, classical pathway; F:serine-type endopeptidase activity; P:Fc-epsilon receptor signaling pathway; P:Fc-gamma receptor signaling pathway involved in phagocytosis; C:extracellular region; P:receptor-mediated endocytosis; C:plasma membrane	SSF48726 (SUPERFAMILY);PS50835 (ProSiteProfiles);PF07686 (Pfam);G3DSA:2.60.40.10 (Gene3D);SM00406 (SMART)	Ig-like domain profile. (ProSiteProfiles);Immunoglobulin V-set domain (Pfam)	IPR036179 (SUPERFAMILY);IPR007110 (ProSiteProfiles);IPR013106 (Pfam);IPR013783 (Gene3D);IPR013106 (SMART)
101	150	P04004	36.89	304.24	32824000	39244000	22636000	20432000	36034000	21534000	29	13	13	Carbamidomethylation; TMT6plex; Oxidation (M); Deamidation (NQ)	54306	Vitronectin OS=Homo sapiens OX=9606 GN=VTN PE=1 SV=1	P04004	VTNC_HUMAN	VTN;V75;VN;VNT	9606.ENSP00000226218	hsa:7448	PF00045;PF01033	cell adhesion [GO:0007155]; cell adhesion mediated by integrin [GO:0033627]; cell-matrix adhesion [GO:0007160]; cell migration [GO:0016477]; cell proliferation [GO:0008283]; endodermal cell differentiation [GO:0035987]; extracellular matrix organization [GO:0030198]; immune response [GO:0006955]; liver regeneration [GO:0097421]; negative regulation of blood coagulation [GO:0030195]; negative regu…	alphav-beta3 integrin-vitronectin complex [GO:0071062]; basement membrane [GO:0005604]; blood microparticle [GO:0072562]; endoplasmic reticulum [GO:0005783]; extracellular exosome [GO:0070062]; extracellular matrix [GO:0031012]; extracellular region [GO:0005576]; extracellular space [GO:0005615]; Golgi lumen [GO:0005796]; intracellular membrane-bounded organelle [GO:0043231]; rough endoplasmic re…	collagen binding [GO:0005518]; extracellular matrix binding [GO:0050840]; heparin binding [GO:0008201]; identical protein binding [GO:0042802]; integrin binding [GO:0005178]; polysaccharide binding [GO:0030247]; scavenger receptor activity [GO:0005044]	Q4KTX9; Q07021; P75358; Q9HD26; P75167; P78007; A0A024A2C9; P75390; P75391; P78031; P75611	TISSUE SPECIFICITY: Plasma.			R-HSA-2129379;R-HSA-216083;R-HSA-3000170;R-HSA-3000178;R-HSA-977606			P04004	113287	P04004	DIP-36566N	P04004	P04004	P04004	cd00094	IPR000585;IPR036375;IPR018487;IPR018486;IPR036024;IPR020436;IPR001212		PS00024;PS51642;PS00524;PS50958	vitronectin	P:GO:0032092; P:GO:0030195; F:GO:0005178; F:GO:0008201; C:GO:0008305; C:GO:0005578; C:GO:0070062; P:GO:0006955; P:GO:0030449; P:GO:0030949; C:GO:0072562; P:GO:0010951; P:GO:0010811; P:GO:0014911; P:GO:0048260; P:GO:0050731; F:GO:0030247; P:GO:0048709; P:GO:0090303; F:GO:0005044; P:GO:0061302; F:GO:0050840; C:GO:0071062; P:GO:0033627; P:GO:0030198; P:GO:0035987	P:positive regulation of protein binding; P:negative regulation of blood coagulation; F:integrin binding; F:heparin binding; C:integrin complex; C:proteinaceous extracellular matrix; C:extracellular exosome; P:immune response; P:regulation of complement activation; P:positive regulation of vascular endothelial growth factor receptor signaling pathway; C:blood microparticle; P:negative regulation …	SM00120 (SMART);SSF90188 (SUPERFAMILY);PS50958 (ProSiteProfiles);G3DSA:2.110.10.10 (Gene3D);PF01033 (Pfam);PR00022 (PRINTS);PS00024 (ProSitePatterns);mobidb-lite (MobiDBLite);PS51642 (ProSiteProfiles);PS00524 (ProSitePatterns);SSF50923 (SUPERFAMILY);cd00094 (CDD);PF00045 (Pfam);SM00201 (SMART)	Somatomedin B (SMB) domain profile. (ProSiteProfiles);Somatomedin B domain (Pfam);Somatomedin B signature (PRINTS);Hemopexin domain signature. (ProSitePatterns);consensus disorder prediction (MobiDBLite);Hemopexin repeat profile. (ProSiteProfiles);Somatomedin B domain (SMB) signature. (ProSitePatterns);HX (CDD);Hemopexin (Pfam)	IPR018487 (SMART);IPR036024 (SUPERFAMILY);IPR001212 (ProSiteProfiles);IPR036375 (Gene3D);IPR001212 (Pfam);IPR020436 (PRINTS);IPR018486 (ProSitePatterns);IPR018487 (ProSiteProfiles);IPR001212 (ProSitePatterns);IPR036375 (SUPERFAMILY);IPR000585 (CDD);IPR018487 (Pfam);IPR001212 (SMART)
212	77	O75882	28.81	359.38	2046500	5044500	2342400	1914200	3545500	2128300	18	22	22	Carbamidomethylation; TMT6plex; Deamidation (NQ)	158536	Attractin OS=Homo sapiens OX=9606 GN=ATRN PE=1 SV=2	O75882	ATRN_HUMAN	ATRN;KIAA0548;MGCA;DPPT-L	9606.ENSP00000262919	hsa:8455	PF00431;PF01344;PF00059;PF01437	cerebellum development [GO:0021549]; inflammatory response [GO:0006954]; myelination [GO:0042552]; pigmentation [GO:0043473]; regulation of multicellular organism growth [GO:0040014]; response to oxidative stress [GO:0006979]	cytoplasm [GO:0005737]; extracellular exosome [GO:0070062]; extracellular space [GO:0005615]; integral component of plasma membrane [GO:0005887]; plasma membrane [GO:0005886]	carbohydrate binding [GO:0030246]; receptor activity [GO:0004872]		TISSUE SPECIFICITY: Isoform 2 is detected in plasma (at protein level). Expressed and secreted by activated T-lymphocytes. Expressed at low to moderate levels in peripheral blood leukocytes, spleen, lymph node, tonsil, bone marrow and fetal liver. At very low levels found in thymus. Isoform 2 is the major isoform in peripheral blood leukocytes. {ECO:0000269|PubMed:10811918, ECO:0000269|PubMed:172…						O75882	114033				O75882	O75882	cd03597;cd00041	IPR034011;IPR001304;IPR016186;IPR016187;IPR000859;IPR013032;IPR000742;IPR011043;IPR015915;IPR006652;IPR002049;IPR002165;IPR016201;IPR035914		PS50041;PS01180;PS00022;PS01186;PS50026;PS01248;PS50027	attractin isoform X1	P:GO:0040014; P:GO:0007165; P:GO:0021549; P:GO:0042552; F:GO:0004872; C:GO:0005887; P:GO:0006979; C:GO:0005615; P:GO:0006954; C:GO:0070062; F:GO:0005515; C:GO:0005737; P:GO:0043473; F:GO:0030246	P:regulation of multicellular organism growth; P:signal transduction; P:cerebellum development; P:myelination; F:receptor activity; C:integral component of plasma membrane; P:response to oxidative stress; C:extracellular space; P:inflammatory response; C:extracellular exosome; F:protein binding; C:cytoplasm; P:pigmentation; F:carbohydrate binding	G3DSA:2.120.10.80 (Gene3D);PS50027 (ProSiteProfiles);SM00423 (SMART);G3DSA:2.130.10.80 (Gene3D);cd00055 (CDD);PF13964 (Pfam);G3DSA:2.10.25.10 (Gene3D);PS50041 (ProSiteProfiles);PS50026 (ProSiteProfiles);SM00180 (SMART);G3DSA:2.60.40.1510 (Gene3D);PF00059 (Pfam);PF00431 (Pfam);cd00041 (CDD);G3DSA:3.10.100.10 (Gene3D);SSF57196 (SUPERFAMILY);SM00181 (SMART);SSF49854 (SUPERFAMILY);G3DSA:2.60.120.290 …	Laminin-type EGF-like (LE) domain profile. (ProSiteProfiles);EGF_Lam (CDD);Kelch motif (Pfam);C-type lectin domain profile. (ProSiteProfiles);EGF-like domain profile. (ProSiteProfiles);Lectin C-type domain (Pfam);CUB domain (Pfam);CUB (CDD);EGF-like domain signature 1. (ProSitePatterns);Laminin-type EGF-like (LE) domain signature. (ProSitePatterns);CUB domain profile. (ProSiteProfiles);Plexin rep…	IPR015915 (Gene3D);IPR002049 (ProSiteProfiles);IPR016201 (SMART);IPR037293 (Gene3D);IPR001304 (ProSiteProfiles);IPR000742 (ProSiteProfiles);IPR002049 (SMART);IPR001304 (Pfam);IPR000859 (Pfam);IPR000859 (CDD);IPR016186 (Gene3D);IPR000742 (SMART);IPR035914 (SUPERFAMILY);IPR035914 (Gene3D);IPR013032 (ProSitePatterns);IPR002049 (ProSitePatterns);IPR000859 (SMART);IPR006652 (Pfam);IPR011043 (SUPERFAMI…
60	123	P02760	34.33	391.42	12016000	23547000	11614000	9852500	17781000	10733000	54	16	16	Carbamidomethylation; TMT6plex; Oxidation (M); Deamidation (NQ)	39000	Protein AMBP OS=Homo sapiens OX=9606 GN=AMBP PE=1 SV=1	P02760	AMBP_HUMAN	AMBP;HCP;ITIL;WFIKKN2;GASP-1;WFDC20B;WFIKKNRP;hGASP-1	9606.ENSP00000265132	hsa:124857	PF00014;PF00061	cell adhesion [GO:0007155]; female pregnancy [GO:0007565]; heme catabolic process [GO:0042167]; negative regulation of immune response [GO:0050777]; negative regulation of JNK cascade [GO:0046329]; protein catabolic process [GO:0030163]; protein-chromophore linkage [GO:0018298]; receptor-mediated endocytosis [GO:0006898]; viral process [GO:0016032]	blood microparticle [GO:0072562]; cell surface [GO:0009986]; extracellular exosome [GO:0070062]; extracellular matrix [GO:0031012]; extracellular region [GO:0005576]; extracellular space [GO:0005615]; intracellular membrane-bounded organelle [GO:0043231]; plasma membrane [GO:0005886]	calcium channel inhibitor activity [GO:0019855]; calcium oxalate binding [GO:0046904]; heme binding [GO:0020037]; IgA binding [GO:0019862]; protein homodimerization activity [GO:0042803]; serine-type endopeptidase inhibitor activity [GO:0004867]	P07858; Q13643; P69616	TISSUE SPECIFICITY: Expressed by the liver and secreted in plasma. Alpha-1-microglobulin occurs in many physiological fluids including plasma, urine, and cerebrospinal fluid. Inter-alpha-trypsin inhibitor is present in plasma and urine.			R-HSA-2168880				106757				P02760	P02760	cd00109	IPR002968;IPR029856;IPR012674;IPR002223;IPR036880;IPR022272;IPR000566;IPR020901	PTHR10083:SF18	PS00280;PS50279;PS00213	AMBP	C:GO:0019814; F:GO:0042803; F:GO:0046904; P:GO:0030163; P:GO:0007565; F:GO:0036094; P:GO:0007155; P:GO:0042167; P:GO:0046329; P:GO:0006898; C:GO:0005886; C:GO:0009986; F:GO:0020037; F:GO:0004867; C:GO:0070062; C:GO:0043231; C:GO:0072562; P:GO:0016032; P:GO:0018298; F:GO:0019862; P:GO:0050777; F:GO:0019855	C:immunoglobulin complex; F:protein homodimerization activity; F:calcium oxalate binding; P:protein catabolic process; P:female pregnancy; F:small molecule binding; P:cell adhesion; P:heme catabolic process; P:negative regulation of JNK cascade; P:receptor-mediated endocytosis; C:plasma membrane; C:cell surface; F:heme binding; F:serine-type endopeptidase inhibitor activity; C:extracellular exoso…	cd00109 (CDD);PS00213 (ProSitePatterns);PF00014 (Pfam);G3DSA:4.10.410.10 (Gene3D);PS00280 (ProSitePatterns);PR00179 (PRINTS);G3DSA:2.40.128.20 (Gene3D);PF00061 (Pfam);SSF57362 (SUPERFAMILY);SM00131 (SMART);SSF50814 (SUPERFAMILY);PS50279 (ProSiteProfiles);PR01215 (PRINTS);PR00759 (PRINTS)	KU (CDD);Lipocalin signature. (ProSitePatterns);Kunitz/Bovine pancreatic trypsin inhibitor domain (Pfam);Pancreatic trypsin inhibitor (Kunitz) family signature. (ProSitePatterns);Lipocalin signature (PRINTS);Lipocalin / cytosolic fatty-acid binding protein family (Pfam);Pancreatic trypsin inhibitor (Kunitz) family profile. (ProSiteProfiles);Alpha-1-microglobulin signature (PRINTS);Basic protease …	IPR002223 (CDD);IPR022272 (ProSitePatterns);IPR002223 (Pfam);IPR036880 (Gene3D);IPR020901 (ProSitePatterns);IPR002345 (PRINTS);IPR012674 (Gene3D);IPR000566 (Pfam);IPR036880 (SUPERFAMILY);IPR002223 (SMART);IPR012674 (SUPERFAMILY);IPR002223 (ProSiteProfiles);IPR002968 (PRINTS);IPR002223 (PRINTS)
[truncated: 43 more rows]
[truncated: 9 more columns]
