# Supplementary material for: Plasma Exosome Proteins ILK1 and CD14 Correlated with Organ-Specific Metastasis in Advanced Gastric Cancer Patients
Source: Cancers (Basel). 2023 Aug 5;15(15):3986. doi: 10.3390/cancers15153986 (PMC10417498; doi:10.3390/cancers15153986)
Supplement: Supplementary file 1 [file cancers-15-03986-s001.zip › Supplementary Table 3_sub_clusterMacrophages_FN1_diffgenes.xls]

names	scores	logfoldchanges	pvals	pvals_adj	pct_nz_group	pct_nz_reference
MT1G	4.6957316	2.1796029	2.656540972018892e-06	0.0002927933197720342	0.11728395061728394	0.037066881547139406
CCL8	8.553156	1.4954985	1.1976818814193113e-17	1.2692664061779887e-14	0.4382716049382716	0.1651893634165995
MT1X	3.3401911	1.2031056	0.000837207852521198	0.028993823055621804	0.15432098765432098	0.08138597904915391
MT2A	-1.3829173	1.1497651	0.16669022992566795	0.632127024017235	0.4444444444444444	0.5253827558420628
CCL4L2	11.744923	1.1482241	7.499111531256941e-32	5.165762978306343e-28	0.9814814814814815	0.9024979854955681
CD14	11.826371	1.1203508	2.85207505015377e-32	3.929303796596849e-28	0.9691358024691358	0.8283642224012893
TNF	7.3124523	0.95191765	2.623099402926755e-13	1.3384607583008112e-10	0.808641975308642	0.5954875100725222
CCL3L1	9.096662	0.8839046	9.315102499457239e-20	1.60417708918778e-16	0.9876543209876543	0.8646253021756648
YWHAH	8.983706	0.8413566	2.617945403828058e-19	3.606743382853916e-16	0.7716049382716049	0.48106365834004833
C1QC	9.892972	0.8291287	4.4656961770494967e-23	1.2304779246242184e-19	0.9876543209876543	0.8114423851732474
SPP1	10.187962	0.80724496	2.2441936530907114e-24	1.0306085319543578e-20	1.0	0.9975825946817083
RNASE1	4.5421634	0.7646388	5.567985500342541e-06	0.0005855735590703755	0.6851851851851852	0.5938759065269944
CXCL10	6.913069	0.75719595	4.742803072246649e-12	2.107793481494906e-09	0.8580246913580247	0.6309427880741337
CCL4	10.044047	0.7258319	9.758564436111327e-24	3.361093555907644e-20	0.9876543209876543	0.9452054794520548
HAMP	5.1718593	0.7128656	2.317761139355773e-07	3.50253065977208e-05	0.6358024691358025	0.4512489927477841
FN1	6.590668	0.70665795	4.3785149543009857e-11	1.5874421190895966e-08	0.9259259259259259	0.7945205479452054
IFIT2	4.415359	0.6567182	1.0084244974637717e-05	0.0009498828267730764	0.6049382716049383	0.4375503626107977
TUBA1A	5.6515417	0.6392416	1.590149162386955e-08	2.8754308738725914e-06	0.49382716049382713	0.26833199033037874
CCL2	9.5938225	0.6110076	8.488089710489959e-22	1.9490068656903363e-18	0.6172839506172839	0.23932312651087834
ADAP2	7.4731927	0.60655475	7.827221748457338e-14	4.688505827325945e-11	0.5555555555555556	0.27800161160354553
IL4I1	7.17026	0.5947608	7.485561962342741e-13	3.683163826971284e-10	0.9444444444444444	0.8025785656728445
CCL7	6.5476065	0.58706456	5.84664827896183e-11	1.955230299990079e-08	0.19135802469135801	0.053988718775181306
C1QB	7.0835867	0.5514408	1.4047053278255853e-12	6.450875100484362e-10	0.9876543209876543	0.8718775181305399
FCGR3A	6.8913994	0.54262745	5.524620031658717e-12	2.378521568005067e-09	0.9444444444444444	0.8122481869460113
PRDX1	6.563737	0.5398814	5.2475786688972064e-11	1.8191641010819158e-08	0.8827160493827161	0.637389202256245
CCL3	7.3718333	0.5397678	1.6829726922853617e-13	8.917813377544395e-11	0.9876543209876543	0.9476228847703465
CD163	6.8731008	0.5338824	6.282111554403629e-12	2.622686390455115e-09	0.845679012345679	0.6172441579371475
FABP5	4.493415	0.50709605	7.009003179819753e-06	0.0006997321507853388	0.8580246913580247	0.7300564061240935
ENG	6.491265	0.49420023	8.511871988460903e-11	2.727164195000601e-08	0.6111111111111112	0.34730056406124094
MT1F	3.553833	0.4886407	0.00037966023224889685	0.01698239941458783	0.16049382716049382	0.07977437550362611
CALM2	6.6306233	0.47315133	3.342720590338778e-11	1.2446665290026308e-08	0.8765432098765432	0.6897663174858985
GPR84	5.2605567	0.47258922	1.4361975120138294e-07	2.2484651276152874e-05	0.5370370370370371	0.3432715551974214
IER3	5.9460354	0.4687936	2.7471501471656714e-09	5.822690396538685e-07	0.9444444444444444	0.797743755036261
LCP2	6.4246325	0.46778843	1.3218839484517906e-10	3.9590424256131125e-08	0.6666666666666666	0.39564867042707497
CMTM3	5.0330596	0.451177	4.827127813225451e-07	6.584489097307628e-05	0.5617283950617284	0.36502820306204675
RB1	5.1701612	0.4392514	2.338918637577349e-07	3.50253065977208e-05	0.46296296296296297	0.26672038678485094
C1QA	6.814238	0.43511704	9.476480759741843e-12	3.730213583627525e-09	0.9876543209876543	0.9443996776792909
DUSP2	3.9111283	0.41864422	9.186597975954098e-05	0.005726866982566498	0.6481481481481481	0.48589846897663175
CCND1	5.7602997	0.41444835	8.396478653241215e-09	1.6525469486529177e-06	0.35802469135802467	0.16760676873489122
IFNGR2	4.9250326	0.40935764	8.434624081976146e-07	0.00010660900548383979	0.8271604938271605	0.6897663174858985
ICAM1	6.0972824	0.40628374	1.078867175539516e-09	2.519246284306426e-07	0.9814814814814815	0.9363416599516519
IFIT3	5.0498247	0.40377203	4.42216168248038e-07	6.092412149953219e-05	0.845679012345679	0.6486704270749396
ANKH	6.220579	0.4037298	4.95322522923776e-10	1.2407378906037932e-07	0.4074074074074074	0.19016921837228043
ATF5	4.3876066	0.39530352	1.1460482648019221e-05	0.0010526071296117388	0.6296296296296297	0.467365028203062
FAM20C	5.685674	0.39305502	1.3029745085663087e-08	2.4258215952051397e-06	0.4074074074074074	0.20386784850926673
SPI1	4.022877	0.38981172	5.749148683001115e-05	0.0038846165223732835	0.8148148148148148	0.628525382755842
IL1B	5.3198705	0.38845584	1.0384123045242821e-07	1.6443915309690842e-05	0.9753086419753086	0.9153908138597905
CADM1	4.5286145	0.38583568	5.937172747309782e-06	0.0006058994736273101	0.5493827160493827	0.36663980660757456
FLT1	6.283498	0.3832703	3.310389517995333e-10	8.942595370474843e-08	0.2962962962962963	0.11442385173247381
PKM	6.458957	0.37298018	1.0542677872173506e-10	3.227699400998542e-08	0.9814814814814815	0.9653505237711523
CXCL11	4.5340705	0.37205526	5.785771149347687e-06	0.0005993275874027298	0.1728395061728395	0.0692989524576954
CD81	5.1445665	0.36682338	2.6813914414425705e-07	3.972207514919817e-05	0.9506172839506173	0.8058017727639001
NBL1	5.3842583	0.36485398	7.274396411495013e-08	1.165341387920544e-05	0.25925925925925924	0.10878323932312652
TALDO1	3.4019945	0.35756192	0.000668959674259262	0.025389138931872873	0.6172839506172839	0.47139403706688154
SLC25A39	4.551969	0.35502234	5.314619281068141e-06	0.0005632269987328906	0.41975308641975306	0.24818694601128122
C3AR1	4.7944713	0.35497874	1.6310452887445963e-06	0.00019885761896490533	0.5987654320987654	0.3714746172441579
PLEK	5.5014777	0.35091504	3.766209919275454e-08	6.2514547057660165e-06	0.9691358024691358	0.8896051571313457
IDH1	4.3563643	0.34840536	1.3224065605358291e-05	0.0011830386483442934	0.5432098765432098	0.36180499597099114
CD84	5.6683774	0.3467609	1.4415613477649165e-08	2.6480520917543007e-06	0.5123456790123457	0.26752618855761484
LPCAT2	5.0128694	0.32968077	5.362430075310505e-07	7.242960700740473e-05	0.2839506172839506	0.1305398871877518
HNRNPAB	3.9409738	0.32772818	8.115149933947345e-05	0.005200112587906631	0.2777777777777778	0.15551974214343273
KLF10	3.7670078	0.31957236	0.0001652158536357677	0.00944472537568453	0.4382716049382716	0.29653505237711525
NRP1	3.9960473	0.3187627	6.440886193801208e-05	0.004245745889569341	0.5185185185185185	0.34971796937953264
ITGB5	4.7799377	0.31481	1.7534960126335366e-06	0.00020825788419010546	0.4382716049382716	0.25141015310233683
KDM6B	4.267407	0.31081536	1.977583754477313e-05	0.0016587289656189012	0.2962962962962963	0.1587429492344883
DDX21	4.5377355	0.30825275	5.686147708228493e-06	0.0005934701286080602	0.43209876543209874	0.24979854955680902
PSMA4	3.8478458	0.30788818	0.00011916103414339902	0.007168915141456805	0.5432098765432098	0.39081385979049155
HS3ST1	5.5152817	0.3065457	3.4822224764839654e-08	5.922787538088838e-06	0.3765432098765432	0.17969379532634971
FYB1	3.0881972	0.30181092	0.0020137481224633334	0.0548929547262434	0.6358024691358025	0.5318291700241741
DDX46	4.7299476	0.3006732	2.245779260889333e-06	0.0002557033130353086	0.24074074074074073	0.11120064464141821
ZC3H12A	3.5407243	0.3004459	0.00039903036635266905	0.01762000435013052	0.5679012345679012	0.4238517324738114
HMOX1	0.3846725	0.29957762	0.7004800736386062	0.9081127293233348	0.6049382716049383	0.5922643029814666
TREM2	4.9567733	0.29936773	7.167348346493014e-07	9.494669054772524e-05	0.9629629629629629	0.8154713940370669
IFI44L	5.1817865	0.29823515	2.197707299211453e-07	3.3642014956929095e-05	0.19753086419753085	0.0749395648670427
SKIL	4.2970195	0.297979	1.731099860191223e-05	0.001490585173365905	0.4506172839506173	0.28122481869460114
TNFAIP2	3.7162006	0.29730296	0.00020224112105447022	0.010883527100863754	0.7839506172839507	0.6381950040290089
BMP2K	4.531604	0.28935406	5.853755083714949e-06	0.0006018446551368721	0.3148148148148148	0.16680096696212732
FERMT3	4.3188095	0.2875284	1.5687316269985652e-05	0.0013592714229659893	0.5061728395061729	0.330378726833199
FCGR2B	4.152966	0.2830949	3.2819347983134406e-05	0.002484352511888147	0.9074074074074074	0.7784045124899275
ADRM1	3.165676	0.2828618	0.0015472299678208098	0.045450292679461185	0.4444444444444444	0.32312651087832395
APOC1	3.4627247	0.2811124	0.0005347350350449201	0.02173169491980491	1.0	0.9556809024979855
C1orf162	4.3359103	0.28015116	1.4515820224618386e-05	0.0012657244002187817	0.808641975308642	0.6486704270749396
EGFL7	3.1131449	0.27837738	0.0018510508778802012	0.051997475757866216	0.21604938271604937	0.12731668009669622
LINC01094	4.1793885	0.27816066	2.922940604675469e-05	0.0022628899382956887	0.30246913580246915	0.16599516518936341
OASL	2.8708339	0.27681217	0.0040939046371420975	0.08826560905462703	0.4012345679012346	0.29572925060435135
LYN	4.123307	0.2747914	3.7347133269651486e-05	0.002796366603565155	0.7469135802469136	0.5632554391619662
NDFIP1	4.0878015	0.27369264	4.354801790297341e-05	0.003141157291357407	0.38271604938271603	0.23045930701047543
ABRACL	3.2420845	0.27222353	0.0011865883795939395	0.03740875996719841	0.43209876543209874	0.30620467365028203
EML4	4.2663946	0.2721458	1.9865738500915924e-05	0.0016587289656189012	0.4382716049382716	0.2586623690572119
LAP3	4.2411046	0.26493233	2.2242248661179478e-05	0.0018349189209884412	0.6604938271604939	0.45527800161160353
CXCL1	3.0743053	0.26440305	0.0021099336303644165	0.05666385112189195	0.8271604938271605	0.741337630942788
UGCG	3.891376	0.26212847	9.967727841221356e-05	0.006158089079305229	0.3888888888888889	0.23529411764705882
ZFP36	3.7025816	0.26091132	0.00021341660972772284	0.011265289778616235	0.6604938271604939	0.492344883158743
SPPL2A	3.7032871	0.2580254	0.00021282382957707853	0.011265289778616235	0.41975308641975306	0.26833199033037874
EIF3A	3.225527	0.25605044	0.0012574095121124526	0.03875465514177463	0.345679012345679	0.22240128928283642
MTSS1	3.6844232	0.25587875	0.00022922103412622107	0.011888714225274544	0.3271604938271605	0.19580983078162773
TM6SF1	3.0322146	0.25403687	0.002427664924209388	0.06286830763314423	0.2345679012345679	0.14746172441579372
IL6	0.10974405	0.25259295	0.9126123667369057	0.979968420955756	0.1419753086419753	0.14020950846091862
ZYX	2.8785448	0.2520785	0.003995143976300546	0.08698744158867691	0.6604938271604939	0.515713134568896
NUP62	2.677771	0.25142625	0.007411385225446343	0.1324340522061923	0.4444444444444444	0.34568896051571313
SLCO2B1	4.1818914	0.25120425	2.8909410273802216e-05	0.0022628899382956887	0.345679012345679	0.1925866236905721
PAK2	3.3582525	0.25019592	0.0007843691161091562	0.027708341827271398	0.3950617283950617	0.26591458501208703
UQCRB	-2.265505	-0.2500334	0.023481698727567977	0.2669202668066865	0.7037037037037037	0.7236099919419823
PDK3	-2.7606213	-0.25007498	0.005769153181363496	0.11242096659072827	0.06790123456790123	0.1426269137792103
SLK	-2.2197485	-0.25131744	0.0264358517787172	0.28768304103901016	0.2839506172839506	0.35213537469782435
MRPS22	-3.2137296	-0.2513252	0.0013102298315529144	0.03993592121527544	0.037037037037037035	0.11925866236905722
SGK1	-1.6178275	-0.251907	0.1056997819798614	0.525713319977094	0.6358024691358025	0.6543110394842868
DDX41	-2.7013724	-0.25310904	0.006905397930404558	0.12634218763238192	0.20987654320987653	0.3021756647864625
TFEC	-2.8852127	-0.25325114	0.003911493660890533	0.08639579055407423	0.13580246913580246	0.23045930701047543
PHACTR1	-2.8084428	-0.25345668	0.004978171427830062	0.1002693973117175	0.043209876543209874	0.11361804995970991
MS4A4A	-2.696783	-0.25385556	0.0070012876403247005	0.12741804242041693	0.691358024691358	0.7099113618049959
PLAU	-1.4920332	-0.25395942	0.13569042580866558	0.5869056373847631	0.13580246913580246	0.18049959709911362
B2M	-7.376587	-0.25402707	1.6239908960265914e-13	8.917813377544395e-11	1.0	1.0
SEC61G	-2.8761683	-0.25435662	0.004025351583806928	0.08747203276042279	0.6790123456790124	0.7324738114423852
MBNL1	-2.6300776	-0.25445706	0.00853653986981522	0.14430418378704823	0.3395061728395062	0.43674456083803387
ENO2	-1.4714316	-0.25461513	0.14117443249058984	0.6023413305738173	0.36419753086419754	0.38759065269943593
HMGCL	-2.5959823	-0.25469118	0.009432092191923192	0.1534245527879775	0.09259259259259259	0.16196615632554393
RPL31	-3.6724184	-0.25474992	0.00024026583193426915	0.012305361957466267	0.9814814814814815	0.991941982272361
PTMA	-3.4322078	-0.25682032	0.0005986886617035673	0.023388271880363274	0.9938271604938271	0.9975825946817083
RPL27A	-3.3801017	-0.25690445	0.0007245899058596051	0.026270197718494155	0.9814814814814815	0.9653505237711523
SEMA3C	-2.399581	-0.2571929	0.016413853569025687	0.21890964242058752	0.1111111111111111	0.18049959709911362
RAB1A	-2.4243007	-0.25719312	0.015337902733686518	0.2100499860457248	0.48148148148148145	0.5342465753424658
CLEC4E	-2.7920935	-0.25736958	0.005236821948015709	0.10441055857859975	0.09259259259259259	0.17647058823529413
N4BP2L1	-1.8792049	-0.25767744	0.06021652733194146	0.42047800154696274	0.2345679012345679	0.2852538275584206
ATP5PD	-2.9349964	-0.2579361	0.003335516825177402	0.0773626520209917	0.7777777777777778	0.797743755036261
IL6R	-2.6296413	-0.2585273	0.00854750263383314	0.14431243111068526	0.10493827160493827	0.18130539887187752
POR	-2.3607492	-0.2585971	0.01823805472639485	0.23303284745973885	0.16049382716049382	0.23690572119258663
RPLP0	-2.6333132	-0.25873002	0.008455634952382579	0.1432881706506455	0.9135802469135802	0.911361804995971
FAM46A	0.09869174	-0.25898004	0.9213830306229278	0.9834180750416213	0.3271604938271605	0.290088638195004
GPX4	-2.4003303	-0.25958115	0.01638028119616168	0.2186735794956584	0.808641975308642	0.7929089443996776
RPL32	-3.4605908	-0.25982532	0.0005389912273833648	0.02181827042872556	0.9753086419753086	0.9548751007252216
ATP6V1D	-1.8576595	-0.26120704	0.0632173885095496	0.4307531498371818	0.2716049382716049	0.32070910556003224
RPS8	-2.5153897	-0.26149452	0.011890091101188053	0.17747539014200195	0.7777777777777778	0.7953263497179693
NOP53	-2.0123086	-0.26155835	0.0441874089891325	0.3662982808062012	0.42592592592592593	0.46817082997582593
H2AFZ	-2.2346117	-0.2619009	0.02544285007290759	0.28154603351816887	0.5679012345679012	0.6236905721192587
FAM210A	-1.8026061	-0.26224485	0.07145009896614363	0.45593701410679055	0.19135802469135801	0.2401289282836422
ITGB1	-1.9853141	-0.26325357	0.04710953716197629	0.36981657748179336	0.47530864197530864	0.5132957292506044
CTNNBL1	-2.2874162	-0.26332065	0.02217154397631467	0.25874233827795173	0.16666666666666666	0.23529411764705882
CSDE1	-2.7778242	-0.26459715	0.005472423133852981	0.1078591895781009	0.4876543209876543	0.5616438356164384
CXCL16	-3.003751	-0.26488265	0.002666733939580362	0.06716561880365383	0.8888888888888888	0.8847703464947623
ACP5	-2.3225977	-0.26498643	0.020200773986924322	0.24937819284754156	0.2345679012345679	0.32232070910556004
CAT	-2.070136	-0.26509544	0.0384396133034095	0.3468546964109513	0.2654320987654321	0.31909750201450443
RPL30	-3.723752	-0.26553023	0.0001962836968071881	0.010816801963650521	0.9012345679012346	0.9234488315874295
GGA2	-2.1060631	-0.26558426	0.0351988709510792	0.3298876497231416	0.2345679012345679	0.29814665592264306
OST4	-2.286729	-0.2671915	0.022211637673390582	0.25874233827795173	0.7345679012345679	0.7268331990330379
MANBA	-2.2443392	-0.26762873	0.02481058701430288	0.2761029541971331	0.2345679012345679	0.31184528605962936
DNTTIP2	-1.3251722	-0.26781404	0.18511404725478242	0.6547666826775707	0.2716049382716049	0.29814665592264306
AGTRAP	-2.0410542	-0.2682434	0.04124543945406969	0.3533618941572367	0.30246913580246915	0.36180499597099114
LPXN	-2.6579013	-0.26827446	0.007862891111584173	0.1378206753744213	0.24074074074074073	0.33199033037872683
PTP4A1	-2.1152108	-0.26828817	0.03441198428198276	0.3255744244634026	0.35185185185185186	0.40612409347300565
SCPEP1	-2.1825097	-0.2686305	0.029071931626651965	0.3020543001662022	0.4012345679012346	0.44480257856567285
CST7	-1.3507425	-0.26894322	0.1767779649884701	0.6420959724877808	0.15432098765432098	0.18694601128122482
RPS27	-4.3450027	-0.26919314	1.3927394192885874e-05	0.0012245752013428073	1.0	0.9991941982272361
CCNK	-2.6552584	-0.27022368	0.007924767574606851	0.13823207854308944	0.12962962962962962	0.20870265914585012
ACBD5	-2.6387763	-0.27060357	0.008320588811756754	0.14197653760391893	0.1111111111111111	0.18694601128122482
PNPLA8	-2.4674351	-0.2706041	0.013608484860271098	0.19368191727268072	0.2037037037037037	0.28364222401289285
ABCG1	-2.7386165	-0.27097744	0.006169829120742948	0.11791807508924083	0.1111111111111111	0.19339242546333602
CKS2	-0.43756327	-0.27141434	0.6617029053176082	0.9009497419375009	0.17901234567901234	0.18211120064464142
DDX3Y	-2.0285401	-0.271886	0.0425051393621337	0.35808560031357634	0.37037037037037035	0.40934730056406127
DNAJC3	-1.3397846	-0.27222386	0.18031536142166327	0.6486342996599925	0.345679012345679	0.35052377115229655
CDKN1C	0.20218357	-0.27257863	0.8397732186419697	0.9542688579041915	0.17901234567901234	0.16116035455278002
FILIP1L	-3.1128116	-0.2726574	0.0018531436885470215	0.051997475757866216	0.043209876543209874	0.12651087832393232
SPART	-2.6455195	-0.2726678	0.008156557924753085	0.14081816858311186	0.1111111111111111	0.19016921837228043
IVNS1ABP	-2.7863421	-0.27267224	0.005330657048236189	0.10582199157572042	0.12345679012345678	0.21595487510072522
CYTOR	-2.7934508	-0.27267978	0.005214894047194416	0.10414091827442264	0.13580246913580246	0.22401289282836423
RPS14	-4.0022163	-0.27287954	6.275182173350127e-05	0.004176482357596362	0.9938271604938271	0.9903303787268332
EZH2	-2.7555523	-0.27303794	0.00585931185690734	0.11369540767973581	0.07407407407407407	0.14826752618855762
UBE2B	-1.6729732	-0.27376994	0.0943325777463069	0.5105346870549171	0.3333333333333333	0.3690572119258662
PRDX6	-1.9637051	-0.27411228	0.04956431107222123	0.3821194816127543	0.4074074074074074	0.44963738920225627
TYMP	-2.8709915	-0.2743644	0.004091866919985791	0.08826560905462703	0.6666666666666666	0.7123287671232876
HNRNPC	-1.9837202	-0.27458784	0.047287035819349295	0.3706944236810414	0.7407407407407407	0.7550362610797744
STX4	-2.8308744	-0.27475983	0.004642095159029859	0.09625965986526792	0.24691358024691357	0.34891216760676874
RPL18	-3.6168275	-0.27505577	0.0002982359331963083	0.0140231960807015	0.9567901234567902	0.9443996776792909
RPL37	-3.4567006	-0.27600452	0.000546832273031678	0.021964163922907953	0.9012345679012346	0.9129734085414988
NRIP1	-2.2157557	-0.27671805	0.02670824159538985	0.2887243881524327	0.16049382716049382	0.22159548751007252
COX7B	-1.9242212	-0.27684668	0.05432686152152455	0.39811764424576795	0.5555555555555556	0.5688960515713135
ASAH1	-4.1116495	-0.27858046	3.928422128537621e-05	0.00289421773608892	0.9259259259259259	0.9057211925866236
CITED2	-0.07306761	-0.2787941	0.9417523164928833	0.9850828682030927	0.5185185185185185	0.46414182111200647
FTLP3	-2.7933986	-0.2795776	0.0052157388117407	0.10414091827442264	0.46296296296296297	0.5447219983883964
STIP1	-0.88021487	-0.27981353	0.378742933942787	0.7727993780997893	0.2839506172839506	0.29170024174053183
MSC	-2.1789265	-0.28023526	0.02933712841134029	0.3021898126276902	0.08024691358024691	0.1385979049153908
KDELR1	-2.5360706	-0.28046972	0.011210410141930933	0.17135898923573478	0.2962962962962963	0.36261079774375504
LAPTM4A	-3.2957132	-0.2808537	0.0009817220899622041	0.03290799326863573	0.7777777777777778	0.8533440773569702
PFDN5	-4.076037	-0.280906	4.580975521973464e-05	0.0032596341655626976	0.8765432098765432	0.9202256244963739
MBNL2	-3.1103144	-0.28136858	0.0018688830505445607	0.05233252395803336	0.09876543209876543	0.19419822723609992
ZFP36L2	-2.2039828	-0.28232807	0.027525553744473533	0.2930599334911993	0.2037037037037037	0.27961321514907334
ECH1	-3.0952113	-0.2823874	0.0019667280225957274	0.05401009721581801	0.5555555555555556	0.6301369863013698
OAZ2	-2.7856598	-0.2824031	0.005341889934230078	0.10589239945883133	0.2962962962962963	0.38678485092667203
RPS11	-3.4654784	-0.28261775	0.0005292888927640614	0.02157400318227951	0.8641975308641975	0.8565672844480258
RPL11	-4.450998	-0.2826653	8.547229176152461e-06	0.0008351430947507267	0.9753086419753086	0.9822723609991942
YIF1B	-2.2501721	-0.28278556	0.02443801937641037	0.2734923735932239	0.2037037037037037	0.26994359387590655
FOSL2	-1.430776	-0.2831342	0.15249442119471232	0.6197169449649526	0.24691358024691357	0.28364222401289285
NDUFA4	-2.9043717	-0.28320938	0.0036799107054904406	0.08270494256042707	0.6975308641975309	0.734085414987913
SLC25A6	-2.9186175	-0.2835948	0.003515872335771189	0.08073028861653278	0.654320987654321	0.7026591458501209
OSGIN2	-2.5482793	-0.2841051	0.010825573558508557	0.16738936803094545	0.08024691358024691	0.1498791297340854
C9orf72	-3.29162	-0.28417966	0.0009961211567562135	0.0330688221123623	0.10493827160493827	0.21112006446414183
MPP1	-3.0765903	-0.2845507	0.0020938285569769115	0.05634116412006037	0.42592592592592593	0.5213537469782433
PHF3	-2.7790098	-0.2846642	0.005452488067235274	0.10777464577087571	0.1728395061728395	0.27074939564867045
RPL15	-4.437479	-0.28550357	9.101864102500035e-06	0.0008648026326906412	1.0	0.991941982272361
CHORDC1	-1.3722712	-0.2860305	0.16997904092320582	0.638046243039189	0.16049382716049382	0.1925866236905721
COPS2	-2.895333	-0.28713968	0.003787565085767128	0.08416336159131245	0.09259259259259259	0.1788879935535858
RPL29	-3.4440174	-0.287914	0.0005731388626115294	0.022755429712389162	0.9506172839506173	0.9460112812248187
MRPL44	-3.4068356	-0.28796372	0.000657207353146037	0.025081290039592665	0.043209876543209874	0.13537469782433523
RPS4Y1	-2.47898	-0.28878653	0.013175863691839705	0.1908768392034444	0.4506172839506173	0.5116841257050766
RSRC2	-1.8160734	-0.2888154	0.0693591177063	0.4498872714876154	0.25925925925925924	0.30620467365028203
PPIG	-2.7345877	-0.2896988	0.006245848094342652	0.11889548223081509	0.19753086419753085	0.2860596293311845
PSMB1	-2.6173694	-0.29124808	0.00886103581067734	0.14833352413572504	0.5061728395061729	0.5584206285253828
CAST	-2.9330735	-0.29166007	0.003356243438047938	0.07771254764031335	0.6419753086419753	0.709105560032232
COX4I1	-3.4918258	-0.2925944	0.0004797308754656709	0.01996752952051525	0.8950617283950617	0.8879935535858179
NANS	-1.7768137	-0.29262125	0.07559888734685367	0.4721340361559059	0.36419753086419754	0.37630942788074134
RPS12	-3.2330637	-0.29338986	0.0012247024204678255	0.03800163343870548	0.808641975308642	0.7961321514907332
MPC2	-2.1788607	-0.29406378	0.029342017112323593	0.3021898126276902	0.6172839506172839	0.6438356164383562
MGAT1	-2.305685	-0.29431447	0.021128241020554273	0.25355729663778415	0.6666666666666666	0.6954069298952458
ST13	-2.5656772	-0.29534927	0.010297462905061656	0.16176527530562648	0.48148148148148145	0.5366639806607575
IL2RG	-1.9952934	-0.29619837	0.046010897100385306	0.3688160765704407	0.2037037037037037	0.26591458501208703
TNIP1	-2.3142545	-0.29625452	0.02065376371097598	0.25053252228516204	0.36419753086419754	0.43432715551974216
CLIP4	-2.7049272	-0.29627293	0.006831938174991992	0.1251643779745541	0.12345679012345678	0.20386784850926673
GLRX	-2.1585896	-0.29628676	0.03088201965186842	0.3100282911642883	0.49382716049382713	0.5535858178887993
SBDS	-2.222127	-0.2965144	0.026274720864958922	0.286421821479102	0.38271604938271603	0.43593875906526997
CIR1	-2.790404	-0.29832113	0.0052642309906126405	0.10480536178854097	0.16666666666666666	0.25543916196615635
TGFBI	-2.464597	-0.2986065	0.013716742859443342	0.19441930696970258	0.9444444444444444	0.9033037872683319
SELENOK	-1.776878	-0.29869664	0.07558831906796824	0.4721340361559059	0.5185185185185185	0.5213537469782433
RPS16	-3.223261	-0.29899597	0.001267399913929865	0.03890894604123002	0.9074074074074074	0.9024979854955681
TMEM140	-2.7186654	-0.29979578	0.0065545873112125026	0.12230162567832496	0.29012345679012347	0.37389202256244963
CARD16	-3.0805748	-0.30015197	0.0020660152760255935	0.05603049696418229	0.46296296296296297	0.547945205479452
FGFR1	-2.7341087	-0.30137727	0.006254941403551645	0.11889548223081509	0.07407407407407407	0.1498791297340854
WSB1	-2.1444292	-0.301642	0.03199852092355518	0.31683555672606434	0.5185185185185185	0.5463336019339242
RPL24	-3.5938933	-0.30184767	0.00032577333213544465	0.015010632765317796	0.7592592592592593	0.7703464947622884
HMGN1	-2.897647	-0.3031979	0.0037597362143177095	0.08367994478942663	0.5246913580246914	0.5793714746172441
DNAJB9	-3.3894322	-0.3047778	0.0007003753868285131	0.025632225967800307	0.08641975308641975	0.1917808219178082
NMB	-2.0184727	-0.30487663	0.04354205980727043	0.36356300482713017	0.09259259259259259	0.145044319097502
OPN3	-2.2928116	-0.3050525	0.021858851577646155	0.25827564166829425	0.2839506172839506	0.34891216760676874
CANX	-3.5271256	-0.30506313	0.0004200976121328884	0.018257680764526194	0.7901234567901234	0.797743755036261
FTL	-4.7572756	-0.3052439	1.9622302816580265e-06	0.00022717350075968597	1.0	1.0
UQCRH	-3.3668797	-0.3056534	0.0007602383380449532	0.027134206174210675	0.49382716049382713	0.5938759065269944
BCL10	-2.9036436	-0.30571067	0.003688477153589421	0.08275994836876066	0.12345679012345678	0.21514907332796132
ATP2B1	-2.1309862	-0.30786195	0.033090269197347075	0.3206017889495935	0.5925925925925926	0.6172441579371475
RPL37A	-4.035155	-0.30935863	5.4566309669236975e-05	0.0037215843975894943	0.9259259259259259	0.9097502014504432
NR4A2	-2.5165105	-0.3103457	0.011852339429978428	0.17729606984453072	0.04938271604938271	0.11200644641418211
SSR4	-3.5079198	-0.31075174	0.00045162529002693426	0.019033182221834116	0.6790123456790124	0.7719580983078163
PARVB	-3.0897672	-0.3117062	0.0020031348234581196	0.054865185810700816	0.13580246913580246	0.23126510878323933
RPS24	-3.270848	-0.31349766	0.0010722555157968155	0.03475873939090054	0.6975308641975309	0.7606768734891217
VDAC2	-2.973415	-0.3136274	0.002945059813835226	0.07182163063718003	0.35185185185185186	0.4383561643835616
NUCB2	-3.388098	-0.31384355	0.0007037911121137691	0.025651137967173006	0.12962962962962962	0.24254633360193392
SDHD	-2.8427098	-0.313867	0.004473176647469687	0.09423081754157472	0.42592592592592593	0.5100725221595488
GLA	-2.838869	-0.31390524	0.004527372920356138	0.09502241275155245	0.2037037037037037	0.30701047542304594
IMP3	-2.4067779	-0.31738484	0.016093950929753863	0.2161075652623967	0.14814814814814814	0.22481869460112813
KMT2E	-2.8380966	-0.31740332	0.004538342715433077	0.09502241275155245	0.3395061728395062	0.4246575342465753
THBS1	-3.2924988	-0.3182077	0.0009930134443772885	0.0330452807323331	0.04938271604938271	0.1426269137792103
SERPINA1	-1.9915665	-0.31914285	0.04641863998201312	0.3688160765704407	0.7407407407407407	0.726027397260274
MS4A7	-1.8425397	-0.31921202	0.06539625447927637	0.44035395794769816	0.8271604938271605	0.797743755036261
MANF	-2.810297	-0.31964716	0.004949581217649551	0.10013271723283093	0.13580246913580246	0.22320709105560033
TXNIP	-1.69916	-0.31968677	0.08928905137027202	0.5049816341248923	0.2222222222222222	0.2602739726027397
EZR	-1.4179692	-0.31971946	0.1561997624591793	0.6197169449649526	0.5061728395061729	0.49556809024979853
CDK16	-3.1364496	-0.320024	0.0017100678733102635	0.048451872063624654	0.08641975308641975	0.1788879935535858
SMPDL3A	-3.2548292	-0.32106346	0.0011346056502028348	0.03593439550079185	0.29012345679012347	0.40128928283642223
SLAMF9	-1.2977138	-0.32169348	0.1943856983705109	0.6593046685207706	0.49382716049382713	0.4931506849315068
ATP6V1G1	-3.6688523	-0.32383797	0.00024364177144382026	0.012432046982153748	0.6481481481481481	0.734085414987913
NFKB1	-2.6643548	-0.32400274	0.00771361626148896	0.13606977110695698	0.4074074074074074	0.48186946011281223
WBP2	-2.9962347	-0.32407272	0.002733359149556551	0.0683439001877325	0.37037037037037035	0.45608380338436744
RPL21	-4.683573	-0.32509765	2.819175000753853e-06	0.0003058249920109121	0.9691358024691358	0.9863013698630136
VAPA	-2.9287643	-0.32514763	0.003403122305708132	0.07866579866735056	0.6111111111111112	0.6946011281224819
GOLGB1	-3.037941	-0.32617986	0.0023820055637369625	0.06191866160680025	0.14814814814814814	0.24576954069298954
TMEM258	-2.3868804	-0.32633105	0.016992013498640407	0.2235902291984421	0.4567901234567901	0.48831587429492346
TSC22D3	-2.2497692	-0.32748234	0.024463604518170857	0.2734923735932239	0.08641975308641975	0.14665592264302982
RIOK3	-3.7168474	-0.3294223	0.0002017241991291973	0.010883527100863754	0.30864197530864196	0.4512489927477841
SARAF	-3.2569163	-0.32998073	0.0011262968942601858	0.0358360099589436	0.691358024691358	0.7429492344883158
RPL3	-3.7917655	-0.33004096	0.00014958012434565393	0.00880668962867553	0.9259259259259259	0.9153908138597905
GYPC	-2.9218876	-0.3301542	0.0034791711097975535	0.08028088991940856	0.5308641975308642	0.6107977437550363
AP3S1	-3.056162	-0.3304068	0.002241899861073055	0.059169835988512415	0.2777777777777778	0.3714746172441579
SMIM3	-3.2404058	-0.33215967	0.001193597250011788	0.03749128035980911	0.12345679012345678	0.22804190169218372
SEMA4A	-3.586798	-0.33264318	0.0003347636590590833	0.015322388474607943	0.09259259259259259	0.20870265914585012
SMAP2	-2.4218113	-0.33331838	0.015443364078351288	0.21086543796575394	0.4691358024691358	0.5197421434327155
INSIG1	-2.371362	-0.3343534	0.017722662829244368	0.22969437986688584	0.4074074074074074	0.48751007252215955
DNAJB6	-2.6616755	-0.33674574	0.0077752799173500435	0.13680719210898026	0.3765432098765432	0.44238517324738114
NUPR1	-0.8739677	-0.3381471	0.3821358290403505	0.7732656277350632	0.5802469135802469	0.5511684125705076
HSBP1L1	-3.2099605	-0.33817285	0.0013275319075902391	0.04028503764508971	0.14814814814814814	0.25624496373892025
OSER1	-2.5291414	-0.33959776	0.011434194602454461	0.17310868026155507	0.18518518518518517	0.26672038678485094
CAMLG	-3.3740654	-0.34014183	0.0007406677067071919	0.026712510458913565	0.08641975308641975	0.1909750201450443
TMEM71	-3.6284738	-0.3422359	0.00028510184105345285	0.013683936067747027	0.06790123456790123	0.177276390008058
CYTH1	-2.7286398	-0.34294206	0.0063596113763231925	0.12002241908438989	0.345679012345679	0.42062852538275586
ATP6V1H	-3.278355	-0.3435595	0.0010441405503580808	0.034250296100674475	0.14814814814814814	0.25382755842062854
EIF1B	-1.644357	-0.34455347	0.10010250010925992	0.5200951378281375	0.6358024691358025	0.6156325543916197
UBA52	-4.4453425	-0.34666857	8.775190619393245e-06	0.0008454251829607044	0.9259259259259259	0.927477840451249
EIF1	-5.5725436	-0.34767437	2.510463332267377e-08	4.378057383373121e-06	1.0	1.0
ADAM8	-2.2485898	-0.34778005	0.02453860271685985	0.2737089291452956	0.5740740740740741	0.5930701047542305
WBP11	-3.2334633	-0.3481277	0.001222990553242258	0.03800163343870548	0.24691358024691357	0.3553585817888799
TREM1	-2.0675795	-0.34862807	0.038679587529266285	0.3475060832428868	0.41358024691358025	0.47219983883964545
DNAJA4	-3.5233874	-0.34890217	0.00042606818222991783	0.018401070051979867	0.018518518518518517	0.10475423045930701
CDCP1	-2.9884844	-0.34940785	0.0028036484220517227	0.06946974546042949	0.19753086419753085	0.29411764705882354
GPR183	-2.1525059	-0.35027048	0.031357527141522776	0.31282596048425726	0.845679012345679	0.863013698630137
GLUL	-4.457788	-0.3506882	8.280968857985627e-06	0.0008149064854033429	1.0	0.9927477840451249
UPP1	-2.3322687	-0.3511267	0.019686561254109534	0.2454495514912824	0.5802469135802469	0.6099919419822724
SNRPD2	-2.9415934	-0.35172445	0.003265284040166741	0.07598955780638039	0.5740740740740741	0.6051571313456889
NUP214	-3.0097523	-0.35286182	0.0026146078754321366	0.06646024483363201	0.16666666666666666	0.26510878323932313
PPIB	-2.386402	-0.35317877	0.017014144231531844	0.22366781018875403	0.6975308641975309	0.7082997582594682
APBB3	-2.3553011	-0.3536226	0.018507695357819647	0.2348674381892173	0.21604938271604937	0.2852538275584206
PLIN2	-1.8496412	-0.35369194	0.06436528152482518	0.4358157621007782	0.9691358024691358	0.967767929089444
YPEL3	-2.8912165	-0.35384515	0.0038375372523948284	0.08513647459942601	0.2962962962962963	0.3819500402900886
CD37	-2.9751573	-0.35467032	0.0029283835561201774	0.07178708230012043	0.2777777777777778	0.370668815471394
SNAPC1	-3.1079085	-0.35525134	0.001884164735244021	0.052653423037437884	0.09259259259259259	0.18775181305398872
GRB2	-4.083679	-0.3554152	4.432824750597852e-05	0.0031807826348430527	0.9012345679012346	0.8904109589041096
MT3	-2.4373915	-0.35615575	0.014793655764591629	0.20475104714838413	0.06172839506172839	0.12489927477840451
RPLP1	-5.732649	-0.35731953	9.887415656209071e-09	1.8919295207721165e-06	1.0	0.9991941982272361
MPZL1	-2.49306	-0.35747385	0.012664740934017604	0.18621359215363983	0.25308641975308643	0.32393231265108785
UBE2D3	-3.1194026	-0.35754335	0.0018121810877455415	0.05105607125944852	0.7407407407407407	0.7510072522159549
SLC25A36	-3.5818605	-0.35904014	0.00034115585646797114	0.015460869192629073	0.07407407407407407	0.17647058823529413
TMEM45A	-2.6670992	-0.35989845	0.007650909592897121	0.13513664289915853	0.2037037037037037	0.28444802578565676
RPL41	-3.9929056	-0.3603639	6.526856203913031e-05	0.004281928472443325	0.7592592592592593	0.7784045124899275
FAU	-4.934281	-0.36157864	8.0446538773276e-07	0.0001035805574466751	0.9135802469135802	0.9298952457695407
PAIP2	-3.30007	-0.3619578	0.0009666071059240256	0.032559770411528854	0.6172839506172839	0.6760676873489122
CXCL5	-1.298437	-0.36341733	0.19413721003409412	0.6593046685207706	0.16049382716049382	0.19742143432715553
ADSSL1	-2.8469582	-0.36436963	0.004413915271104982	0.0934588513253356	0.13580246913580246	0.2191780821917808
SERP1	-3.4557273	-0.36493376	0.0005488103363613829	0.02197953489549643	0.5740740740740741	0.6180499597099114
LMNA	-0.62552416	-0.36628237	0.5316270796063839	0.8481217751324119	0.35185185185185186	0.3311845286059629
SERPINE1	-1.6480944	-0.36667767	0.09933329459039039	0.5188770414416184	0.16049382716049382	0.20709105560032232
LAPTM5	-6.1812115	-0.36931503	6.361159552572915e-10	1.5109947440654664e-07	1.0	0.9967767929089444
TMF1	-3.4172826	-0.369797	0.0006324959995844456	0.024546189820492694	0.21604938271604937	0.32634971796937956
RPL39	-3.4075754	-0.37027082	0.0006554279506743474	0.025081290039592665	0.7716049382716049	0.7679290894439967
CHMP4B	-3.3570142	-0.3706924	0.0007878909780560258	0.027761570344444673	0.5493827160493827	0.6381950040290089
RPL35A	-4.344568	-0.37074864	1.3955019714801534e-05	0.0012245752013428073	0.845679012345679	0.8759065269943593
REL	-3.613549	-0.3715985	0.00030203426400247175	0.0141534899835444	0.35185185185185186	0.48992747784045126
RPL10	-6.0176053	-0.37500358	1.7701605899546856e-09	3.871032134572334e-07	0.9814814814814815	0.9895245769540693
MCM5	-3.7873209	-0.3758313	0.0001522804631928473	0.008889694666982447	0.14814814814814814	0.2747784045124899
FLNA	-3.4081597	-0.37656888	0.0006540259528645133	0.025081290039592665	0.3148148148148148	0.43593875906526997
CLDND1	-3.6587322	-0.37662873	0.0002534661269148694	0.012744535877759693	0.15432098765432098	0.27880741337630943
ADIPOR1	-3.8084702	-0.37803397	0.0001398291730015738	0.00830356257087363	0.36419753086419754	0.4931506849315068
CST3	-4.7741833	-0.3786207	1.8043797111381047e-06	0.0002124695664987151	1.0	0.9967767929089444
PDIA6	-3.05041	-0.37974736	0.002285290594723444	0.060084825426536044	0.6481481481481481	0.6712328767123288
CSF2RA	-3.1463115	-0.3798404	0.0016534372590858858	0.04726017659424533	0.2654320987654321	0.3585817888799355
WIPI1	-4.270887	-0.38008526	1.9469708709087035e-05	0.0016456084471478043	0.09259259259259259	0.24174053182917002
CXCR4	-2.2961195	-0.3806782	0.021669050036287274	0.25705771157866114	0.09259259259259259	0.15471394037066882
RACK1	-3.9130151	-0.380913	9.115078819526668e-05	0.005708110949846314	0.7160493827160493	0.7598710717163578
GPR146	-3.3936594	-0.3814282	0.0006896540988652141	0.025632225967800307	0.08024691358024691	0.18291700241740533
HMGB2	-2.6123452	-0.38182494	0.008992342371574527	0.14975125798870542	0.20987654320987653	0.29250604351329573
ADM	-1.9232116	-0.38259047	0.054453490249860556	0.3986215383487401	0.9197530864197531	0.9081385979049154
ZNF385A	-3.6176898	-0.3833169	0.0002972442757785268	0.0140231960807015	0.36419753086419754	0.47542304593070106
RPL28	-3.9795303	-0.38503093	6.905154550744667e-05	0.004507742066173548	0.6790123456790124	0.750201450443191
BCAS2	-3.0727193	-0.38530037	0.002121178680965717	0.05685501690207136	0.2037037037037037	0.30781627719580984
TPR	-3.4004261	-0.3868769	0.0006728093375356987	0.02546509407480583	0.30864197530864196	0.42949234488315874
ATF3	-0.9905113	-0.38747922	0.321924258294192	0.7567385599541726	0.29012345679012347	0.3045930701047542
SLC25A5	-2.6947484	-0.3886512	0.007044179068228549	0.1276942829249799	0.7469135802469136	0.7429492344883158
EIF4EBP1	-3.659063	-0.38894227	0.0002531390145230911	0.012744535877759693	0.6604938271604939	0.717969379532635
RPL13A	-6.0420475	-0.38982782	1.5217058173435412e-09	3.38137758799064e-07	0.9691358024691358	0.9854955680902499
SPCS2	-4.3657274	-0.39005363	1.2670044237559907e-05	0.0011408836566069466	0.3888888888888889	0.5286059629331185
SF3B1	-3.8919897	-0.39009172	9.942550528755746e-05	0.006158089079305229	0.6049382716049383	0.6962127316680097
HBP1	-3.6535714	-0.3946719	0.00025861776258121025	0.012862732545419978	0.2037037037037037	0.32312651087832395
PLA2G7	-3.3241603	-0.39524695	0.0008868515410729166	0.03022974734035372	0.10493827160493827	0.21112006446414183
CLK1	-3.1431737	-0.39561424	0.0016712670332634325	0.047486965557672525	0.09876543209876543	0.19419822723609992
RPS2	-6.5447216	-0.39918196	5.960635305188599e-11	1.955230299990079e-08	0.9938271604938271	0.9943593875906527
RPS29	-4.524518	-0.39936143	6.053324671985718e-06	0.0006132106912202002	0.8950617283950617	0.9073327961321515
CCNG2	-3.9340124	-0.39978597	8.353943831197908e-05	0.005303791896885418	0.06172839506172839	0.1780821917808219
NDUFB4	-4.220476	-0.4003102	2.4378689921060802e-05	0.0019873681126772466	0.6296296296296297	0.7131345688960515
RALA	-3.4986494	-0.40099564	0.00046762089335835135	0.01958180257689364	0.5432098765432098	0.6390008058017728
ALDH2	-3.5364394	-0.4031873	0.00040555949363817965	0.017836575677028364	0.2654320987654321	0.38759065269943593
SAT2	-3.7395759	-0.4054467	0.00018433093502395826	0.010323281674085662	0.16666666666666666	0.2852538275584206
ACKR3	-2.270816	-0.40564686	0.02315811917876547	0.26538925665241825	0.24691358024691357	0.3279613215149073
ATP6V1B2	-4.053337	-0.4058142	5.049216943668226e-05	0.003513285951157432	0.4074074074074074	0.5278001611603546
IQGAP2	-3.151058	-0.4072109	0.0016268024747739316	0.04669262019783428	0.3148148148148148	0.3980660757453666
ELL2	-2.865725	-0.40732747	0.004160554139416434	0.08956242871678158	0.4074074074074074	0.4786462530217567
FKBP4	-2.283517	-0.4075388	0.02239993755695994	0.25976762602881914	0.11728395061728394	0.18130539887187752
CCDC71L	-2.6628392	-0.40913272	0.007748443128895994	0.13650933630025588	0.24691358024691357	0.33682514101531025
CLIC2	-3.5885167	-0.40987915	0.00033256474409426313	0.015272481597955545	0.07407407407407407	0.18372280419016923
MIR3945HG	-2.574812	-0.411027	0.010029462817399972	0.15883435964152381	0.1419753086419753	0.21837228041901693
MIR155HG	-2.3838823	-0.41158625	0.017131078407991933	0.22456219526822538	0.4506172839506173	0.5052377115229654
PTP4A2	-4.010814	-0.4128624	6.050968326378653e-05	0.004046805370510617	0.43209876543209874	0.5495568090249798
SLC16A10	-4.2492156	-0.41392055	2.1452030031441923e-05	0.0017803892635131048	0.3395061728395062	0.49556809024979853
ARL4C	-3.0885904	-0.41415417	0.002011085117991254	0.0548929547262434	0.30246913580246915	0.40451248992747785
SH3BP5	-4.010992	-0.41510826	6.0464096318097746e-05	0.004046805370510617	0.12345679012345678	0.257856567284448
KMO	-2.9629757	-0.41678903	0.0030468049801950156	0.07300144732547258	0.36419753086419754	0.4665592264302981
ATP5MC2	-4.71983	-0.41753682	2.3604189386134037e-06	0.00026655321079735136	0.6975308641975309	0.7937147461724415
NUDC	-3.0982304	-0.4194635	0.0019468001199250814	0.05386489979009431	0.3333333333333333	0.44238517324738114
SERPINB1	-3.7357829	-0.41966698	0.0001871320829954591	0.010437727560439028	0.5308641975308642	0.5946817082997583
VMP1	-3.7223477	-0.421372	0.00019737887914252867	0.010833819991819194	0.41358024691358025	0.5253827558420628
MNDA	-3.1584227	-0.4221647	0.001586254041332828	0.045815140309103504	0.1728395061728395	0.28041901692183724
GADD45G	-2.0819347	-0.42268005	0.037348427173222405	0.3412310496824175	0.2037037037037037	0.2626913779210314
ZFAS1	-3.5097084	-0.42269123	0.0004485981633939664	0.019033182221834116	0.3888888888888889	0.48912167606768736
BNIP3	-3.0336921	-0.4246719	0.0024158081423969377	0.06267907491111603	0.7716049382716049	0.7574536663980661
PIK3CB	-3.8609512	-0.42809066	0.00011294647516230894	0.00682484029961022	0.1419753086419753	0.26994359387590655
IFITM2	-2.9104497	-0.4293226	0.00360909059993541	0.08190364508773934	0.5432098765432098	0.5962933118452861
SRGN	-7.52463	-0.43059936	5.2869833660189416e-14	3.310853174256498e-11	1.0	1.0
JPT1	-3.603796	-0.4336394	0.0003136031485584497	0.014574068799870834	0.48148148148148145	0.5656728444802579
LINC01578	-4.138514	-0.43512872	3.4956218222292947e-05	0.0026316492811395077	0.3333333333333333	0.46253021756647866
EGLN1	-4.159221	-0.4355523	3.1933436738704304e-05	0.002430646176514526	0.2037037037037037	0.34649476228847703
IL1RN	-2.7238383	-0.44334143	0.00645280863058657	0.12144855806501527	0.9320987654320988	0.9097502014504432
SDF2L1	-3.16445	-0.44716403	0.0015537642052089909	0.0455451265003495	0.2839506172839506	0.3819500402900886
INSIG2	-3.5842264	-0.45440528	0.0003380787640523751	0.01542288454420388	0.25925925925925924	0.3714746172441579
MYADM	-3.8646812	-0.45489118	0.00011123436983638035	0.006750995212492564	0.19135802469135801	0.32312651087832395
CSTA	-3.88605	-0.4568414	0.0001018885448864171	0.006266600370090037	0.2345679012345679	0.37550362610797744
KYNU	-3.725561	-0.45853946	0.0001948813636513877	0.010782652799297864	0.49382716049382713	0.5930701047542305
MORF4L2	-4.046864	-0.45970553	5.1908400851746116e-05	0.003575710192672531	0.3950617283950617	0.5181305398871877
BACH1	-4.3683586	-0.46240783	1.2518373765827255e-05	0.001134642337972382	0.3333333333333333	0.48589846897663175
MALAT1	-8.105668	-0.46320313	5.245648831112459e-16	4.2511355262491967e-13	1.0	1.0
H2AFJ	-4.1837153	-0.46614096	2.8678339442150344e-05	0.0022628899382956887	0.2345679012345679	0.370668815471394
CYTIP	-3.3011434	-0.4686628	0.0009629164940563695	0.032514952300525986	0.19135802469135801	0.29250604351329573
TNIP3	-2.2556455	-0.47114635	0.024092836043562608	0.27140392655123635	0.14814814814814814	0.21353746978243351
GADD45A	-2.059044	-0.47322905	0.03949002667788361	0.35137052426858684	0.41975308641975306	0.48348106365834004
GPBP1	-3.9701648	-0.47488788	7.18229522145157e-05	0.004645562500748276	0.30246913580246915	0.41498791297340853
HK2	-3.9291196	-0.4765037	8.525742573906713e-05	0.0053880346532437055	0.35185185185185186	0.49476228847703463
FTH1	-6.221418	-0.47690055	4.926825279326228e-10	1.2407378906037932e-07	1.0	1.0
GNA15	-3.223111	-0.48014247	0.0012680639306461695	0.03890894604123002	0.3271604938271605	0.4101531023368251
TSPYL2	-3.542953	-0.48161542	0.00039567320219350286	0.017527941178842085	0.09259259259259259	0.1990330378726833
FAM49A	-4.3934736	-0.48372826	1.115537579105442e-05	0.0010314604850560855	0.13580246913580246	0.2884770346494762
GUK1	-4.2926474	-0.4857617	1.765552924241362e-05	0.0015108088594579655	0.7716049382716049	0.8227236099919419
CD36	-2.9099789	-0.49025443	0.0036145326423274674	0.08190364508773934	0.12345679012345678	0.21837228041901693
FAM13A	-4.070069	-0.4916944	4.6999252017251396e-05	0.0033205574104701154	0.09876543209876543	0.22965350523771152
CALR	-3.7652001	-0.4927967	0.00016641574017215284	0.009474006827899792	0.7407407407407407	0.765511684125705
CREM	-3.792642	-0.4958868	0.00014905293062348078	0.00880668962867553	0.4506172839506173	0.5527800161160354
SAMSN1	-3.5775905	-0.49754637	0.0003467762546085683	0.01561286424752368	0.7592592592592593	0.8058017727639001
EIF4A2	-4.4492674	-0.49817458	8.616365540052771e-06	0.00083596949327681	0.41975308641975306	0.5713134568896051
SEC62	-4.8839884	-0.5019274	1.0396126687032281e-06	0.00013020676124294884	0.5370370370370371	0.6543110394842868
UBC	-1.6862988	-0.5021807	0.09173825597335389	0.5105346870549171	0.8271604938271605	0.790491539081386
GAPDH	-7.7313337	-0.50311977	1.0642579220617137e-14	7.331140696122116e-12	1.0	1.0
AVPI1	-4.0472302	-0.5037706	5.182726961947351e-05	0.003575710192672531	0.1111111111111111	0.24818694601128122
CREG1	-5.406303	-0.50811327	6.433894224565931e-08	1.0428207144922921e-05	0.7654320987654321	0.8670427074939565
SULF2	-4.0557466	-0.5084903	4.997439653509222e-05	0.0034949099546394183	0.3333333333333333	0.44480257856567285
CHMP1B	-4.0960846	-0.5151606	4.20196530417006e-05	0.0030468671576605747	0.16049382716049382	0.2997582594681708
CCDC107	-3.8125522	-0.5187305	0.00013753913034125163	0.00820292899875075	0.24691358024691357	0.36744560838033846
KLF2	-3.1633286	-0.5443179	0.0015597610738272434	0.04555879355776021	0.037037037037037035	0.1168412570507655
ERO1A	-5.119363	-0.5569508	3.0656947317733293e-07	4.4459027704885426e-05	0.6481481481481481	0.7276390008058018
TFPI	-4.930377	-0.55736184	8.207099436356555e-07	0.0001046937119765595	0.07407407407407407	0.2401289282836422
TCEAL9	-3.3419807	-0.56064874	0.0008318283590693466	0.02893964470428886	0.2222222222222222	0.32634971796937956
FOS	-2.114684	-0.56344724	0.03445688069456944	0.3255744244634026	0.2777777777777778	0.34568896051571313
CCL5	-1.1297158	-0.5648212	0.2585959899784199	0.7168910821583254	0.48148148148148145	0.49798549556809024
HERPUD1	-4.1814203	-0.5664059	2.896934689946145e-05	0.0022628899382956887	0.4876543209876543	0.5898468976631749
BNIP3L	-5.1420984	-0.57764924	2.71686648625996e-07	3.9819435724684536e-05	0.7654320987654321	0.8243352135374697
EIF4A3	-2.542232	-0.5830405	0.011014702019335576	0.1693633367415025	0.32098765432098764	0.37308622078968573
DNAJA1	-2.1299129	-0.58450246	0.03317881645725951	0.32088496658655574	0.7283950617283951	0.7365028203062046
DNAJB4	-3.6008203	-0.59218234	0.00031721484481471305	0.01466533193628289	0.16049382716049382	0.273972602739726
MARCO	-2.3235822	-0.5965269	0.020147903441838567	0.24927280928808113	0.345679012345679	0.40854149879129736
HSP90B1	-5.8146696	-0.5976912	6.075371662621519e-09	1.2130492086367632e-06	0.808641975308642	0.878323932312651
EMD	-4.93715	-0.59900963	7.927240526548494e-07	0.00010303169125873452	0.3271604938271605	0.49153908138597907
VCAN	-3.0972862	-0.6055831	0.0019530116102851754	0.05386489979009431	0.5925925925925926	0.6269137792103142
SAT1	-7.1188517	-0.60626376	1.0882988579609184e-12	5.170170126250886e-10	0.9938271604938271	0.9975825946817083
ZNF331	-3.483042	-0.6076666	0.0004957506688514	0.02049874762621668	0.07407407407407407	0.17969379532634971
JUN	-4.5202184	-0.6093422	6.1775914246035975e-06	0.0006212312193924363	0.6419753086419753	0.7469782433521354
PTGS2	-0.6031342	-0.61326694	0.5464194025645874	0.8481217751324119	0.5864197530864198	0.5366639806607575
IER5	-2.00469	-0.6278646	0.04499621336337186	0.3688160765704407	0.4074074074074074	0.41821112006446415
TNFRSF1B	-6.200176	-0.6292947	5.640017050345323e-10	1.3845136092710843e-07	0.691358024691358	0.8340048348106366
EGLN3	-3.7629485	-0.62943596	0.00016792176916297438	0.009520404171844847	0.4876543209876543	0.5576148267526189
SLC25A19	-4.584919	-0.6322314	4.541622702144701e-06	0.00048503826331354683	0.3271604938271605	0.49153908138597907
GPAT4	-5.5214996	-0.63314176	3.361184277152967e-08	5.788379473292053e-06	0.1111111111111111	0.31023368251410155
SYTL3	-4.9440923	-0.64643073	7.649943073011832e-07	0.00010037453877798476	0.20987654320987653	0.3851732473811442
OLR1	-4.399481	-0.64748114	1.08510258540016e-05	0.0010100985350714868	0.6111111111111112	0.7050765511684126
NGLY1	-5.4367666	-0.64915437	5.425617835408534e-08	8.898659156955162e-06	0.1419753086419753	0.3416599516518936
CA2	-2.8784192	-0.64953727	0.003996737353969114	0.08698744158867691	0.25925925925925924	0.36019339242546333
MT-ND1	-6.0742645	-0.6509774	1.245571418055839e-09	2.8600395710925486e-07	0.9814814814814815	0.9709911361804996
BASP1	-5.8834934	-0.65486026	4.0169578345127e-09	8.259944490459922e-07	0.5370370370370371	0.7123287671232876
FOLR2	-3.50817	-0.6598372	0.00045120062485276357	0.019033182221834116	0.19753086419753085	0.31023368251410155
NBN	-4.742865	-0.664665	2.1071665722867937e-06	0.00024192028221995963	0.6296296296296297	0.7195809830781628
SDS	-3.2678795	-0.66668487	0.001083565300997516	0.03504290880714267	0.16666666666666666	0.27800161160354553
IGSF6	-3.7188091	-0.6750243	0.00020016430065227311	0.010862336016929219	0.2222222222222222	0.35294117647058826
MT-ND4L	-5.823634	-0.67923504	5.758151678964794e-09	1.1666184658984995e-06	0.7962962962962963	0.8017727639000806
MT-ND2	-5.9423523	-0.6863175	2.8096102007548237e-09	5.864848444818061e-07	0.9938271604938271	0.983883964544722
MT-RNR2	-7.830613	-0.6872321	4.854960518906611e-15	3.5203574246829676e-12	0.9938271604938271	0.9975825946817083
GPCPD1	-5.0787916	-0.69695777	3.7984292881002144e-07	5.3949443610470773e-05	0.25308641975308643	0.4262691377921031
FAM162A	-6.321939	-0.7091118	2.58301559917808e-10	7.262491002015594e-08	0.5864197530864198	0.7405318291700241
BTG1	-5.699871	-0.7097082	1.1989818752417475e-08	2.262790862356925e-06	1.0	0.9854955680902499
GABARAPL1	-4.6863375	-0.71657336	2.781378031152375e-06	0.00030411940583481166	0.21604938271604937	0.3698630136986301
ANKRD37	-4.633843	-0.7187651	3.5893967046937685e-06	0.00038633686250442225	0.18518518518518517	0.34649476228847703
MT-RNR1	-7.432996	-0.7189123	1.061653625528104e-13	6.09433416620862e-11	0.9876543209876543	0.9830781627719581
CD72	-5.601003	-0.7189995	2.1311506897035235e-08	3.764213211800698e-06	0.16049382716049382	0.3569701853344077
MXI1	-6.255779	-0.7560211	3.955374363778257e-10	1.028173445467416e-07	0.4074074074074074	0.6156325543916197
HILPDA	-4.464574	-0.7619128	8.02282110836987e-06	0.0007951827799281416	0.1728395061728395	0.330378726833199
HSPA8	-0.2591446	-0.77082497	0.7955236635758842	0.9499928097868818	0.8271604938271605	0.7606768734891217
PTTG1IP	-6.5627694	-0.7721708	5.2817423273046844e-11	1.8191641010819158e-08	0.5617283950617284	0.7437550362610797
HSP90AB1	-2.013498	-0.7786455	0.044062250330361485	0.36591056226726354	0.9012345679012346	0.8863819500402901
HSPE1	-1.8751616	-0.8024592	0.060770488272138386	0.4230596346262004	0.5617283950617284	0.5672844480257857
MT-ND5	-6.3818703	-0.8033765	1.749379977166218e-10	5.021084988628955e-08	0.9382716049382716	0.9540692989524577
MT-ND3	-6.478608	-0.80587465	9.257267515467975e-11	2.898576694559143e-08	0.691358024691358	0.75825946817083
RGS2	-2.4697924	-0.85596895	0.013519147788824373	0.19320881647991014	0.18518518518518517	0.2594681708299758
TNFSF13B	-6.8171344	-0.85894835	9.287431871709297e-12	3.730213583627525e-09	0.5679012345679012	0.7324738114423852
VEGFA	-6.6972175	-0.8777031	2.1242570119823244e-11	8.129413570577913e-09	0.4444444444444444	0.6301369863013698
HSPA5	-5.056978	-0.90677345	4.2595229934414785e-07	5.927621038448813e-05	0.9074074074074074	0.8823529411764706
ATP1B3	-6.2712116	-0.91541326	3.582488167987296e-10	9.491526825069419e-08	0.36419753086419754	0.5600322320709106
MTATP6P1	-7.6563396	-0.9229773	1.9130756959012257e-14	1.255068755353866e-11	0.5308641975308642	0.7389202256244963
UBB	-5.97163	-0.9562141	2.3489468656705914e-09	5.056475151303709e-07	0.9444444444444444	0.9693795326349718
SERPINH1	-3.6384947	-0.9743019	0.00027423612267108317	0.013370685276030598	0.1419753086419753	0.25221595487510073
CACYBP	-4.2156143	-0.98942655	2.4909897653106443e-05	0.002018727411569691	0.46296296296296297	0.5600322320709106
MT-ATP6	-8.139784	-0.9919176	3.959856632900173e-16	3.4096840519666056e-13	0.9753086419753086	0.9709911361804996
MT-ND4	-9.488892	-1.0067552	2.3350485578152553e-21	4.595709140145825e-18	1.0	0.9854955680902499
SLC2A3	-6.053951	-1.0107228	1.4133598939534836e-09	3.1921080752454334e-07	0.6851851851851852	0.7550362610797744
SLC2A1	-5.5122914	-1.0652647	3.541918711096405e-08	5.950855375948191e-06	0.5987654320987654	0.6905721192586624
MT-CO2	-8.224551	-1.0689353	1.9592351615860878e-16	1.799492188078102e-13	0.9814814814814815	0.959709911361805
HSP90AA1	-2.56122	-1.0972747	0.010430528158699373	0.16292674199818738	0.8333333333333334	0.7808219178082192
MT-CO3	-8.393056	-1.1548519	4.7366547329839435e-17	4.661206589737128e-14	0.9567901234567902	0.9669621273166801
HSPA1B	-3.6267643	-1.1695592	0.00028699495646767215	0.013683936067747027	0.22839506172839505	0.33843674456083805
MT-CO1	-8.860113	-1.1780919	7.993322279628447e-19	9.177000087203427e-16	1.0	0.9903303787268332
MT-CYB	-8.873644	-1.2124081	7.079060605547703e-19	8.866201632966429e-16	0.9691358024691358	0.9830781627719581
CLEC2B	-9.030501	-1.2533071	1.7088711362497559e-19	2.6159019604569877e-16	0.654320987654321	0.8525382755842063
EREG	-4.9971356	-1.310117	5.818814068464451e-07	7.783087516624732e-05	0.3148148148148148	0.48509266720386784
HSPD1	-4.272059	-1.3280874	1.936762520574428e-05	0.0016456084471478043	0.5740740740740741	0.6269137792103142
HSPB1	-2.9552329	-1.3596339	0.003124332492269036	0.07425513538909599	0.7345679012345679	0.7228041901692184
TNFAIP6	-5.6497207	-1.4538565	1.6070855577280216e-08	2.8754308738725914e-06	0.1728395061728395	0.37872683319903305
ZFAND2A	-4.111869	-1.4577392	3.924692703934645e-05	0.00289421773608892	0.2222222222222222	0.35052377115229655
ANXA1	-7.9269123	-1.4608579	2.246620382843187e-15	1.719538278579477e-12	0.8950617283950617	0.9226430298146656
HSPH1	-3.3893352	-1.6138237	0.000700623209960435	0.025632225967800307	0.4012345679012346	0.4649476228847704
BAG3	-4.7885056	-1.7985435	1.6802806398042002e-06	0.0002012976206485432	0.11728395061728394	0.2731668009669621
HSPA1A	-4.1894164	-1.902304	2.7967252783340147e-05	0.0022401444278841694	0.5864197530864198	0.6470588235294118
HSPA6	-4.8273153	-1.9541773	1.38385895711995e-06	0.0001717605842544284	0.3271604938271605	0.47542304593070106
DNAJB1	-4.3488874	-2.0778794	1.368298495196524e-05	0.0012161966689240328	0.5493827160493827	0.6470588235294118
