# Supplementary material for: Plasma Exosome Proteins ILK1 and CD14 Correlated with Organ-Specific Metastasis in Advanced Gastric Cancer Patients
Source: Cancers (Basel). 2023 Aug 5;15(15):3986. doi: 10.3390/cancers15153986 (PMC10417498; doi:10.3390/cancers15153986)
Supplement: Supplementary file 1 [file cancers-15-03986-s001.zip › Supplementary Table 4_sub_clusterMacrophages_CCL2_diffgenes.xls]

names	scores	logfoldchanges	pvals	pvals_adj	pct_nz_group	pct_nz_reference
CCL2	19.347853	3.3401916	2.1251467693031687e-83	1.463907352034488e-79	0.7467811158798283	0.1905982905982906
MT-CO3	18.959412	1.5202612	3.692551302777508e-80	1.6957426432788577e-76	1.0	0.958974358974359
FCGR1A	17.445911	1.4306064	3.697706009805719e-68	6.367911962136674e-65	0.8412017167381974	0.3111111111111111
CCL8	7.1308126	1.4013953	9.977800029568514e-13	3.5891423239520996e-11	0.3562231759656652	0.16495726495726495
IGSF6	13.221765	1.3219752	6.570398632852202e-40	2.3821153148632837e-37	0.6866952789699571	0.26837606837606837
S100A9	13.954983	1.3185413	2.9337231356236153e-44	1.4969593940550574e-41	0.8497854077253219	0.45897435897435895
CD14	14.83024	1.3163676	9.339753199811764e-50	6.772304201779299e-47	0.9914163090128756	0.8153846153846154
MT-CO2	17.77175	1.3106114	1.1698560000157145e-70	2.6861843520360832e-67	1.0	0.9547008547008548
PRDX1	16.60578	1.2616091	6.329194299923321e-62	7.9270281700039635e-59	0.9613733905579399	0.6068376068376068
MT-CO1	16.93756	1.2603062	2.377915271005914e-64	3.640059854294275e-61	1.0	0.9897435897435898
PLAU	11.696293	1.1959234	1.3314402379815377e-31	2.620464594095949e-29	0.4334763948497854	0.12393162393162394
CTSL	14.067491	1.1845002	6.016676265889072e-45	3.188144189044375e-42	0.9871244635193133	0.9025641025641026
ACTB	18.263165	1.172395	1.6258630771304788e-74	5.599878903406652e-71	1.0	0.9905982905982906
MT-ND5	15.356124	1.1518408	3.2227581855794167e-53	2.6117611483957425e-50	1.0	0.9427350427350427
MT-CYB	15.382427	1.1487117	2.14742507014125e-53	1.8490671994585001e-50	1.0	0.9777777777777777
UCP2	15.439198	1.1263698	8.92033250564597e-54	8.193028062018968e-51	0.8369098712446352	0.31367521367521367
MT-ATP6	15.871709	1.0971822	9.949504620648645e-57	9.791023225619742e-54	1.0	0.9658119658119658
PFN1	17.858112	1.0901645	2.4995332487286837e-71	6.887213913547015e-68	1.0	0.9752136752136752
TUBA1B	12.6285715	1.0753428	1.4692202146033842e-36	4.306690829061877e-34	0.9570815450643777	0.805982905982906
LCP2	13.445175	1.061378	3.286283856103132e-41	1.2576425745981346e-38	0.7811158798283262	0.3564102564102564
S100A8	9.53707	1.0506908	1.4692445167796386e-21	1.3676879532211543e-19	0.5622317596566524	0.26324786324786326
FCGR1B	16.068815	1.0500046	4.220763821410345e-58	4.4730356282746406e-55	0.5536480686695279	0.1111111111111111
FOLR2	13.900341	1.047012	6.304066586749224e-44	2.9948663919187606e-41	0.6738197424892703	0.2222222222222222
C1QC	13.557696	1.0430177	7.134117191408676e-42	2.8907862513540388e-39	0.9656652360515021	0.8051282051282052
ENG	13.455374	0.97122544	2.862879160230734e-41	1.1269110340142521e-38	0.7553648068669528	0.30256410256410254
PSME2	13.037139	0.9383793	7.522755973215072e-39	2.4383182995831817e-36	0.871244635193133	0.46923076923076923
FPR1	14.273455	0.93091637	3.203104897578437e-46	1.918659833649484e-43	0.6995708154506438	0.2153846153846154
NDUFB2	13.650709	0.93010384	1.9992273639461992e-42	8.607298560339622e-40	0.9184549356223176	0.5290598290598291
C3AR1	12.380161	0.924701	3.346697659405736e-35	9.040677186986828e-33	0.7253218884120172	0.33247863247863246
VSIG4	10.607425	0.91984993	2.7523015250105465e-26	3.9914166431652945e-24	0.9184549356223176	0.7572649572649572
IL18	12.131913	0.91553485	7.155783048025795e-34	1.6997452250457133e-31	0.8669527896995708	0.5264957264957265
CFL1	14.511199	0.89982176	1.0290537658581077e-47	6.444215332830523e-45	0.9914163090128756	0.8564102564102564
SAMHD1	13.913011	0.89315623	5.280925164195336e-44	2.5984037852542553e-41	0.6652360515021459	0.21367521367521367
CALM1	12.348246	0.89199203	4.978502845667787e-35	1.2941289378257566e-32	0.944206008583691	0.6794871794871795
LAP3	12.408048	0.88416666	2.3634445971774658e-35	6.645138003125295e-33	0.8068669527896996	0.41367521367521365
DRAM1	12.390863	0.88051766	2.9287364412200973e-35	8.069840390137855e-33	0.8369098712446352	0.4564102564102564
MTATP6P1	12.867052	0.87414145	6.898476424859243e-38	2.1600070387564956e-35	0.9785407725321889	0.6623931623931624
ATP6V0B	12.6017885	0.8428411	2.0641047880650524e-36	5.924410763577547e-34	0.9527896995708155	0.6444444444444445
C1QB	10.869115	0.81948036	1.6176276476247723e-27	2.685067000159818e-25	0.9613733905579399	0.8700854700854701
FCER1G	14.0828085	0.8147713	4.844542126705565e-45	2.6697302751849028e-42	0.9957081545064378	0.9880341880341881
PLAUR	9.987005	0.7935269	1.73751538434542e-23	1.9304636653328107e-21	0.9957081545064378	0.9504273504273504
MIR3945HG	10.670586	0.7933855	1.397424737667062e-26	2.1218339963683152e-24	0.4678111587982833	0.1581196581196581
AKR1A1	12.18615	0.79338473	3.6841991629601423e-34	9.228583976018524e-32	0.776824034334764	0.3700854700854701
IDH1	11.638694	0.78684264	2.6199769882771722e-31	5.013253189929806e-29	0.721030042918455	0.3153846153846154
DAB2	10.695393	0.7853117	1.0696539001370789e-26	1.693864572665349e-24	0.6909871244635193	0.32393162393162395
CAPG	9.34284	0.78440714	9.378402218735212e-21	8.335886926936452e-19	0.7982832618025751	0.5461538461538461
MT-ND3	12.352889	0.783087	4.699290101498242e-35	1.2450407640065632e-32	0.9742489270386266	0.705982905982906
FABP5	9.7419195	0.7818553	1.9974463315976672e-22	1.9797710870806517e-20	0.9399141630901288	0.705982905982906
ANXA2	12.253207	0.77724564	1.6148147159265476e-34	4.1198708039481573e-32	0.9828326180257511	0.9307692307692308
ADAP2	12.0823765	0.7758332	1.308807970542251e-33	3.0052412350267652e-31	0.6566523605150214	0.24102564102564103
CTSB	13.19189	0.7714329	9.770426653799745e-40	3.451465846394849e-37	1.0	0.9982905982905983
SCIN	9.339189	0.7639565	9.707543147296693e-21	8.518523690465385e-19	0.48068669527896996	0.19572649572649573
CD63	13.036256	0.7589024	7.610342373671832e-39	2.4383182995831817e-36	0.9871244635193133	0.8333333333333334
NPL	11.7098875	0.75801677	1.1343035670535757e-31	2.2648261222169728e-29	0.8412017167381974	0.4811965811965812
CYBB	11.583164	0.7486543	5.015979499505237e-31	9.466458844477211e-29	0.8841201716738197	0.5128205128205128
MS4A6A	9.8676195	0.74767107	5.751348075966462e-23	6.048574232258775e-21	0.8369098712446352	0.535042735042735
NDUFA4	11.714237	0.7425347	1.0775641062747313e-31	2.1831765723745547e-29	0.9527896995708155	0.6854700854700855
CD36	8.64528	0.73826903	5.367354922809735e-18	3.6248063123308683e-16	0.4206008583690987	0.16495726495726495
CCL4L2	9.013933	0.7366198	1.9879639639288664e-19	1.5740333063820684e-17	0.9957081545064378	0.8948717948717949
CLTA	11.463874	0.729641	2.0034955633800443e-30	3.584695893076217e-28	0.8369098712446352	0.45555555555555555
DDX21	11.982281	0.72338617	4.4004789956976125e-33	9.77829018124613e-31	0.5965665236051502	0.20598290598290597
EIF5A	10.922601	0.71995527	8.988433942202008e-28	1.510166517338013e-25	0.6824034334763949	0.29743589743589743
CD81	8.9819565	0.71904945	2.6599491088967155e-19	2.0472692107972096e-17	0.9484978540772532	0.7974358974358975
HIF1A	9.738993	0.7173374	2.0558165913185507e-22	2.023070369899691e-20	0.8369098712446352	0.47435897435897434
TPM3	10.518326	0.7142041	7.11260463720156e-26	1.0207328550700613e-23	0.927038626609442	0.7222222222222222
ATP6V0D1	11.276462	0.7100332	1.7150684907892316e-29	2.9909491895700307e-27	0.6652360515021459	0.2829059829059829
BST2	10.076264	0.7059087	7.034998845838443e-24	8.213659245687816e-22	0.759656652360515	0.39316239316239315
FKBP1A	10.044345	0.70367646	9.729154077679761e-24	1.1263744178839837e-21	0.7339055793991416	0.38974358974358975
SLC25A5	10.44781	0.7029943	1.4994737529854328e-25	2.0658249894880307e-23	0.9527896995708155	0.7017094017094017
CD163	9.678421	0.70102435	3.7242305172631708e-22	3.6132904110094863e-20	0.8626609442060086	0.6
SERPINA1	9.177038	0.700715	4.43111599037333e-20	3.706278356643972e-18	0.9313304721030042	0.6871794871794872
LITAF	9.015796	0.69612753	1.9544668671687542e-19	1.5564560710395335e-17	0.8669527896995708	0.6358974358974359
ARHGDIB	10.0180855	0.695549	1.269378217037571e-23	1.4334609586989029e-21	0.9399141630901288	0.7316239316239316
S100A4	7.619093	0.69297266	2.554641525455956e-14	1.1692789467178308e-12	0.9098712446351931	0.7282051282051282
MNDA	9.454662	0.69293386	3.2406687607524702e-21	2.976446234459119e-19	0.51931330472103	0.21794871794871795
ACTR3	9.826094	0.67871535	8.6925640478056e-23	8.937123499001325e-21	0.8412017167381974	0.5205128205128206
S100A11	13.38268	0.67727375	7.634379379955902e-41	2.842671478855472e-38	0.9957081545064378	0.9948717948717949
LAIR1	9.515932	0.67648774	1.8009135859891443e-21	1.6651803002800294e-19	0.703862660944206	0.37948717948717947
PDIA6	9.567647	0.6721297	1.0936609888707813e-21	1.0249909825627724e-19	0.871244635193133	0.6282051282051282
VASP	10.095487	0.6677477	5.7843420359882576e-24	6.869903468087088e-22	0.5793991416309013	0.2452991452991453
POLR2L	10.384218	0.6637995	2.9255704522011897e-25	3.951527854899587e-23	0.6566523605150214	0.2965811965811966
PSMB6	9.676411	0.6589409	3.7981802129635475e-22	3.6592677478320834e-20	0.7854077253218884	0.45726495726495725
NOP10	9.340231	0.656907	9.612457189694209e-21	8.489155301436995e-19	0.9012875536480687	0.6606837606837607
YWHAB	10.012089	0.6539003	1.3487452139706195e-23	1.5107042937295304e-21	0.8841201716738197	0.5726495726495726
MSR1	8.399572	0.6534063	4.481057784038968e-17	2.78087986895067e-15	0.8369098712446352	0.5803418803418804
TSPO	9.245424	0.6514872	2.3430843429466196e-20	2.0175420620484736e-18	0.8669527896995708	0.6034188034188034
GPR34	10.615191	0.651389	2.5327558837773668e-26	3.752019119440945e-24	0.44635193133047213	0.14358974358974358
LGALS9	10.374534	0.64569294	3.2379048433694727e-25	4.289289906452041e-23	0.8154506437768241	0.48547008547008547
CYFIP1	10.670314	0.6386661	1.4015162493250828e-26	2.1218339963683152e-24	0.648068669527897	0.2760683760683761
AP2S1	9.232339	0.63711274	2.6478670686600066e-20	2.2518311484524016e-18	0.8154506437768241	0.5581196581196581
MYL12B	9.745879	0.636803	1.9210921277345835e-22	1.9178903075216924e-20	0.9055793991416309	0.6598290598290598
LST1	9.1282	0.63675064	6.964797876907596e-20	5.745749721566225e-18	0.6952789699570815	0.37606837606837606
C1orf162	8.936249	0.6360319	4.026043866628404e-19	3.0476267225571165e-17	0.8841201716738197	0.6239316239316239
CTSZ	9.761924	0.6349641	1.6401419321609087e-22	1.6493602481299884e-20	0.9742489270386266	0.8393162393162393
LYN	9.037503	0.63493305	1.6029134995993896e-19	1.2914233499403971e-17	0.8454935622317596	0.5324786324786325
CAP1	10.482151	0.6289564	1.0434280557089646e-25	1.4668681962757555e-23	0.8626609442060086	0.5042735042735043
ABRACL	9.911405	0.62835246	3.7138625263571147e-23	3.9663475988854236e-21	0.6051502145922747	0.2641025641025641
GRN	10.267518	0.6274918	9.871144811470858e-25	1.2363160187966728e-22	0.9871244635193133	0.8341880341880342
HNRNPA2B1	10.664853	0.6243148	1.486335569257375e-26	2.2257875149629188e-24	0.9699570815450643	0.8632478632478633
IL1A	7.13445	0.623933	9.71749892745591e-13	3.5046592336010486e-11	0.36909871244635195	0.1683760683760684
ACP2	10.673956	0.6225191	1.3476419735615718e-26	2.0861194909840195e-24	0.630901287553648	0.25726495726495724
CPVL	8.508041	0.62115526	1.7689670475491986e-17	1.160526619718348e-15	0.7510729613733905	0.4444444444444444
MSN	9.582481	0.62111586	9.47408803014161e-22	8.942451014802342e-20	0.6995708154506438	0.3717948717948718
ARHGDIA	9.960266	0.6146618	2.274526058538959e-23	2.4674130321646648e-21	0.8326180257510729	0.5111111111111111
TXNL4A	8.410015	0.6135356	4.099567475210198e-17	2.5908138122005e-15	0.5622317596566524	0.27863247863247864
MT-ND4	11.516766	0.6107465	1.0861192939592421e-30	1.9951287350501972e-28	1.0	0.9846153846153847
IL6	7.5481634	0.608825	4.414383442737532e-14	1.9356320924065247e-12	0.296137339055794	0.1094017094017094
PARP1	9.79233	0.6062635	1.214645571928085e-22	1.2304538267980313e-20	0.463519313304721	0.1641025641025641
RAPGEF2	8.403693	0.6047649	4.3265336068333826e-17	2.7093933409701595e-15	0.5793991416309013	0.2905982905982906
EMP3	7.653228	0.6047411	1.9599626598573702e-14	9.12243431245101e-13	0.9871244635193133	0.935042735042735
PPIB	8.774589	0.603864	1.7152953590149846e-18	1.2118781621102278e-16	0.8884120171673819	0.6709401709401709
HCK	8.782108	0.6036325	1.6043782424730328e-18	1.1393566518840708e-16	0.7167381974248928	0.405982905982906
MT-ND4L	9.694865	0.6016611	3.1705455599971384e-22	3.0979153319206085e-20	0.9742489270386266	0.7666666666666667
PSMA7	10.081925	0.59612626	6.641163266991256e-24	7.820111652080216e-22	0.9656652360515021	0.8615384615384616
CCT5	10.483016	0.5924137	1.0339312602551124e-25	1.4668681962757555e-23	0.5493562231759657	0.20427350427350427
LAMTOR2	10.303811	0.59038043	6.772396565174737e-25	8.639195136890034e-23	0.6180257510729614	0.2512820512820513
CTSA	9.209796	0.5900025	3.267444336946158e-20	2.761692063196762e-18	0.8497854077253219	0.5418803418803418
ATP5MC3	8.985032	0.5892117	2.5865953194398087e-19	2.001995714377654e-17	0.7896995708154506	0.5136752136752136
ACSL1	8.44927	0.58729595	2.931287827915901e-17	1.887119271270905e-15	0.7682403433476395	0.45555555555555555
LYVE1	8.216017	0.58728266	2.1037472857169615e-16	1.2229251626718387e-14	0.296137339055794	0.09572649572649573
CD48	9.582454	0.5862401	9.47664838615912e-22	8.942451014802342e-20	0.3133047210300429	0.08547008547008547
IRF8	8.271892	0.58436763	1.318503129840221e-16	7.863643991259189e-15	0.721030042918455	0.4222222222222222
PPT1	8.891183	0.5831643	6.046161086084344e-19	4.5025925017829195e-17	0.6652360515021459	0.3435897435897436
ACTR2	8.990947	0.5809734	2.4510938452680487e-19	1.9186772674010176e-17	0.8454935622317596	0.5230769230769231
TNFRSF4	8.382542	0.5777441	5.179670111989736e-17	3.1715695614614485e-15	0.1630901287553648	0.029914529914529916
ARPC2	10.245589	0.57366085	1.2386805980341724e-24	1.5374146485690808e-22	0.9828326180257511	0.8940170940170941
EIF5B	9.624538	0.5729051	6.298928112999046e-22	6.026411986999157e-20	0.5236051502145923	0.2076923076923077
TUBA1A	7.794056	0.5727125	6.4891738784276675e-15	3.1708187243472114e-13	0.5021459227467812	0.252991452991453
FAM49B	8.560267	0.57204705	1.126057654409098e-17	7.494539277678329e-16	0.6437768240343348	0.3264957264957265
MLEC	9.279679	0.5699695	1.699897204846088e-20	1.4729235088782737e-18	0.6008583690987125	0.2760683760683761
TRAF1	7.7999067	0.5695726	6.195289916641705e-15	3.0592297197696336e-13	0.592274678111588	0.3170940170940171
REEP5	9.086253	0.56662136	1.0251070653239133e-19	8.356745585187903e-18	0.6437768240343348	0.3162393162393162
BID	8.656498	0.56634057	4.8648049149197386e-18	3.3179414511311507e-16	0.7424892703862661	0.42136752136752137
F13A1	8.873632	0.56591153	7.079801947712884e-19	5.1882144379595953e-17	0.41630901287553645	0.15897435897435896
RPN2	8.508766	0.5655097	1.757945440168199e-17	1.158814082736712e-15	0.8197424892703863	0.5401709401709401
SPRED1	11.649212	0.5649187	2.3159143692918443e-31	4.4938524317934844e-29	0.41201716738197425	0.10256410256410256
CD84	9.061288	0.5627686	1.2891925725504648e-19	1.0447768277663384e-17	0.5407725321888412	0.24700854700854702
ATP5F1E	9.833105	0.5614204	8.107955958599947e-23	8.398745055761763e-21	0.9527896995708155	0.7897435897435897
VAMP5	8.110826	0.561142	5.027682392669487e-16	2.8157065172279483e-14	0.703862660944206	0.40854700854700854
CYBA	10.775898	0.5535848	4.473960311206494e-27	7.251500142057867e-25	0.9957081545064378	0.9401709401709402
CALM2	8.824824	0.55028886	1.0963138979519984e-18	7.949429774781412e-17	0.9098712446351931	0.6717948717948717
MYL12A	8.400578	0.55024683	4.442887138939858e-17	2.7696676974287074e-15	0.9356223175965666	0.7102564102564103
SDF2L1	8.496362	0.5490914	1.9562594559524965e-17	1.2773168969032013e-15	0.630901287553648	0.3188034188034188
SRM	10.3925495	0.5487171	2.6808932062777566e-25	3.656897594345411e-23	0.41630901287553645	0.1264957264957265
ATOX1	8.855061	0.54836625	8.363814570250021e-19	6.096734038853679e-17	0.6866952789699571	0.3504273504273504
GNAI2	9.08907	0.54823714	9.988940545104826e-20	8.191525826780309e-18	0.9055793991416309	0.6401709401709401
PSMA4	9.43592	0.5466044	3.8757927011449295e-21	3.5362116585214365e-19	0.7167381974248928	0.347008547008547
RNH1	8.260142	0.5460862	1.4549844663553773e-16	8.603142057072118e-15	0.7167381974248928	0.41794871794871796
PDIA3	8.696659	0.5438113	3.4179911302263546e-18	2.354483190056424e-16	0.9527896995708155	0.8794871794871795
SLC25A3	7.48601	0.5422708	7.099890434368777e-14	3.0096981696707275e-12	0.6695278969957081	0.4111111111111111
CD74	5.6330137	0.5403908	1.7708741615549252e-08	2.9752845516758785e-07	1.0	0.9982905982905983
CALR	7.104193	0.5377174	1.2102733101268848e-12	4.264433604505906e-11	0.9055793991416309	0.7341880341880341
NME1	8.790275	0.5370073	1.4919429626913066e-18	1.064999906580214e-16	0.45064377682403434	0.18205128205128204
DNPH1	8.18351	0.5366096	2.756938089482254e-16	1.5760305418587973e-14	0.5536480686695279	0.258974358974359
MPP1	7.79829	0.53321165	6.275172292496495e-15	3.087608881204436e-13	0.7553648068669528	0.46153846153846156
PRELID1	8.208537	0.52865887	2.2390038199261776e-16	1.2960821692068465e-14	0.6566523605150214	0.35384615384615387
GALM	9.23381	0.5276598	2.6117125313213637e-20	2.23487972323071e-18	0.5493562231759657	0.23333333333333334
PEPD	10.171971	0.5271269	2.6449939240830584e-24	3.1964983589554643e-22	0.5107296137339056	0.18376068376068377
CD47	7.2154565	0.52387446	5.375340472900509e-13	2.0123930895421282e-11	0.6051502145922747	0.3572649572649573
VCP	7.794034	0.51938593	6.490316326238758e-15	3.1708187243472114e-13	0.48497854077253216	0.2264957264957265
NAGK	8.82292	0.5177137	1.1151328164842732e-18	8.04355225796012e-17	0.5579399141630901	0.25555555555555554
CCL4	7.7874217	0.51618713	6.839050441113484e-15	3.317661898845791e-13	0.9957081545064378	0.941025641025641
SPCS3	7.676844	0.51253736	1.630558846274594e-14	7.666965605844738e-13	0.6137339055793991	0.32905982905982906
DBI	8.765882	0.5123309	1.853213885931888e-18	1.3026391686981438e-16	0.9141630901287554	0.705982905982906
MYL6	10.99096	0.5108296	4.224062465459333e-28	7.274363573329153e-26	1.0	0.9880341880341881
RANBP1	7.3656836	0.50840414	1.762416941318535e-13	7.099654444603934e-12	0.48497854077253216	0.2341880341880342
GAL3ST4	12.151496	0.506831	5.632517753124439e-34	1.385699947942775e-31	0.33476394849785407	0.06153846153846154
ATP5MF	7.8403754	0.5065214	4.492016633811669e-15	2.2669052441034201e-13	0.7896995708154506	0.5008547008547009
S100A6	6.725595	0.5061737	1.7487612927644245e-11	5.082844795446303e-10	0.9570815450643777	0.8555555555555555
PARK7	7.8927097	0.50266296	2.9569532250020075e-15	1.5257657146386764e-13	0.776824034334764	0.5102564102564102
DRAP1	7.9579334	0.50191355	1.749361093127304e-15	9.234079609201099e-14	0.6566523605150214	0.36153846153846153
EMILIN2	7.970668	0.5013705	1.5781888969463255e-15	8.36258016662674e-14	0.6137339055793991	0.3170940170940171
STAB1	7.8596253	0.4989786	3.852844613890109e-15	1.9586952120134329e-13	0.51931330472103	0.2452991452991453
SNX6	7.5528665	0.49847457	4.2578214628223247e-14	1.8861738357975294e-12	0.7811158798283262	0.5094017094017094
TUBB	6.8185005	0.49805123	9.19956010667424e-12	2.810251432143038e-10	0.7982832618025751	0.6188034188034188
VPS29	7.402093	0.49690524	1.340544699864293e-13	5.480321759652927e-12	0.6909871244635193	0.4341880341880342
RAB5C	7.7238903	0.49636334	1.1283178373817176e-14	5.397512099169418e-13	0.759656652360515	0.4547008547008547
MDH1	7.803391	0.4925797	6.026552551894883e-15	2.986612032642295e-13	0.7467811158798283	0.44871794871794873
RAN	7.748877	0.49248275	9.270865259513287e-15	4.450338351230472e-13	0.7467811158798283	0.4376068376068376
COX6C	7.848343	0.49180433	4.2157106782449556e-15	2.135288456403704e-13	0.9227467811158798	0.7384615384615385
CORO1A	10.819874	0.49019405	2.7715800944024443e-27	4.545721304831247e-25	0.3948497854077253	0.10598290598290598
APRT	8.031915	0.4896006	9.59633368225092e-16	5.164401919545739e-14	0.7939914163090128	0.49145299145299143
PEBP1	7.2403307	0.48527873	4.475919756869337e-13	1.7176809607350656e-11	0.630901287553648	0.36324786324786323
DBNL	7.9182563	0.4829982	2.4086455082312033e-15	1.2569662563220184e-13	0.6223175965665236	0.3213675213675214
LAMTOR1	7.5159717	0.48233494	5.648973932385922e-14	2.4169538467851192e-12	0.7381974248927039	0.4641025641025641
AP1B1	8.909094	0.48082912	5.145136463272511e-19	3.8734724073500206e-17	0.45493562231759654	0.1752136752136752
OAZ1	10.181623	0.47942716	2.3953229302061945e-24	2.9464610722723877e-22	0.9957081545064378	0.9376068376068376
SLCO2B1	8.885652	0.47925803	6.354734058297774e-19	4.7069446839337873e-17	0.43776824034334766	0.16495726495726495
GPX1	9.02403	0.47889316	1.8129540308933362e-19	1.4521550978847378e-17	0.9914163090128756	0.9495726495726495
CBR1	8.880861	0.47805548	6.634454069882371e-19	4.8878542096668136e-17	0.49356223175965663	0.19914529914529913
NAGA	9.175229	0.47615507	4.5061686503856343e-20	3.739848523877282e-18	0.5278969957081545	0.2128205128205128
SNX17	9.402727	0.47507498	5.316706819324562e-21	4.818965121699637e-19	0.4206008583690987	0.14444444444444443
MRC1	7.8704495	0.47435516	3.533693013014014e-15	1.8165555462796298e-13	0.39914163090128757	0.15897435897435896
MYDGF	7.9856124	0.4730866	1.3982636223801487e-15	7.466619350981126e-14	0.871244635193133	0.6384615384615384
CCT6A	8.905137	0.4728676	5.332035337580048e-19	3.99236145901306e-17	0.4978540772532189	0.19658119658119658
SEC61B	7.481011	0.47240007	7.375304634525158e-14	3.116858035271568e-12	0.7381974248927039	0.45897435897435895
NHP2	7.6272526	0.47018027	2.3980926137793565e-14	1.104967288964488e-12	0.4721030042918455	0.2205128205128205
NFKB1	6.1826367	0.46973217	6.303973687975055e-10	1.3677141023501155e-08	0.6909871244635193	0.42991452991452994
MT-ND1	10.368766	0.4695815	3.4393662194326534e-25	4.5127760385832064e-23	1.0	0.9666666666666667
GSN	6.5643616	0.46788123	5.22563122131367e-11	1.4061234635945007e-09	0.6652360515021459	0.42735042735042733
EML4	8.0872965	0.46778113	6.1003608405561385e-16	3.38889803630411e-14	0.5064377682403434	0.2341880341880342
HM13	7.7206435	0.46604228	1.1574377417087736e-14	5.517653898796461e-13	0.7939914163090128	0.4965811965811966
CXCL10	7.2172585	0.46576265	5.304617447639872e-13	1.991327372646717e-11	0.8755364806866953	0.6136752136752137
RHOG	6.815925	0.4653164	9.365900210901173e-12	2.854734672689944e-10	0.721030042918455	0.4623931623931624
DNMT1	9.945595	0.46519563	2.635953121877375e-23	2.8371504812581716e-21	0.4291845493562232	0.13504273504273503
YIF1B	8.368567	0.46293005	5.832309726084577e-17	3.55538633169324e-15	0.5064377682403434	0.21367521367521367
PLEK	7.6005325	0.459526	2.9491443091137474e-14	1.3453761969092747e-12	0.9957081545064378	0.8794871794871795
NAA20	8.156954	0.45663434	3.4358009031967857e-16	1.9479435820305396e-14	0.49356223175965663	0.2170940170940171
RPL4	7.0024886	0.45535797	2.5145510772192358e-12	8.408487910400342e-11	0.759656652360515	0.5076923076923077
PSMD1	8.709718	0.45455384	3.046314985150079e-18	2.1196505833541738e-16	0.43776824034334766	0.16666666666666666
PSMB3	7.8254766	0.45422757	5.057364448224895e-15	2.5244677537389266e-13	0.7939914163090128	0.5145299145299145
BANF1	8.126833	0.45279518	4.406505397220244e-16	2.4778948921429923e-14	0.6824034334763949	0.35384615384615387
TBCB	8.736171	0.45152545	2.4114493260660526e-18	1.6864232165082236e-16	0.5107296137339056	0.21196581196581196
RBM3	6.6067824	0.4493034	3.927628919637392e-11	1.0779072435427163e-09	0.7510729613733905	0.5256410256410257
SLAMF7	8.257304	0.4489577	1.4899973835963923e-16	8.772518783678417e-15	0.351931330472103	0.1264957264957265
PTPN6	8.646081	0.44892353	5.329843618620511e-18	3.6172047060953093e-16	0.5150214592274678	0.21794871794871795
LIPA	6.501675	0.4483509	7.943054562055249e-11	2.0492783277422316e-09	0.8884120171673819	0.7675213675213676
C3	7.2624736	0.4479752	3.8007466572261623e-13	1.4791775902995718e-11	0.2703862660944206	0.09829059829059829
MFSD1	7.467268	0.4451775	8.187679014246017e-14	3.4286216954184616e-12	0.8025751072961373	0.5358974358974359
ANXA5	7.572747	0.44463542	3.654131426723369e-14	1.6451950544433942e-12	0.9227467811158798	0.7803418803418803
BLVRA	8.200934	0.44458285	2.385264801280095e-16	1.3749704254073586e-14	0.4248927038626609	0.1735042735042735
PSMA5	8.278367	0.44431514	1.248755414202684e-16	7.480044931074078e-15	0.48497854077253216	0.2076923076923077
FFAR2	11.511419	0.4440096	1.1556063655360735e-30	2.0948406444724323e-28	0.18454935622317598	0.015384615384615385
SKAP2	8.32755	0.4397492	8.253229228221663e-17	4.987049959526748e-15	0.5407725321888412	0.24017094017094018
TUBA1C	6.4794464	0.43931934	9.205967696152428e-11	2.353072670684453e-09	0.703862660944206	0.4965811965811966
HK3	9.373438	0.43859717	7.020762269417013e-21	6.280846869205077e-19	0.34763948497854075	0.10256410256410256
GLMP	7.0398617	0.43813697	1.924306682134964e-12	6.627793289943349e-11	0.48068669527896996	0.24615384615384617
ARPC5	7.5947294	0.43768057	3.084365560562075e-14	1.3978060634165693e-12	0.8927038626609443	0.6905982905982906
TUBB6	7.429135	0.43718696	1.0931016988799142e-13	4.495421524020471e-12	0.34334763948497854	0.13846153846153847
CISD3	7.3928084	0.43623012	1.437595394214858e-13	5.842404644866696e-12	0.43776824034334766	0.20427350427350427
ATP5F1A	7.5485306	0.43574303	4.401963059941051e-14	1.9356320924065247e-12	0.5579399141630901	0.27692307692307694
MYC	7.821435	0.4356496	5.222448437758427e-15	2.597461087617251e-13	0.41201716738197425	0.17264957264957265
GTF3C6	7.6671824	0.43489262	1.7581532065754192e-14	8.238801607819576e-13	0.5536480686695279	0.27008547008547007
RILPL2	6.4974976	0.43472946	8.166711802782768e-11	2.1030427758306203e-09	0.6266094420600858	0.3769230769230769
HNRNPAB	8.490884	0.43433487	2.050711608658975e-17	1.3326723505893726e-15	0.36909871244635195	0.12991452991452992
COX5A	6.906297	0.43387103	4.97467445036325e-12	1.6088284014707626e-10	0.6781115879828327	0.42136752136752137
GLB1	8.3671465	0.4335811	5.903018200233607e-17	3.582637962317991e-15	0.45493562231759654	0.18717948717948718
BAX	8.044893	0.43300733	8.632094252458325e-16	4.6820615163826126e-14	0.6866952789699571	0.3641025641025641
CCRL2	7.460237	0.43207932	8.636699982223469e-14	3.6056913834876584e-12	0.721030042918455	0.4128205128205128
SLC25A39	7.547831	0.42934427	4.425666756972166e-14	1.9356320924065247e-12	0.48497854077253216	0.2247863247863248
ANAPC11	6.361892	0.4286654	1.992833750490272e-10	4.766540031337583e-09	0.8111587982832618	0.5700854700854701
CCT2	7.2375135	0.42864144	4.569856776677613e-13	1.7488588003413185e-11	0.5021459227467812	0.24871794871794872
C1orf54	5.6536183	0.42809653	1.5710505923775312e-08	2.6688488299858503e-07	0.6223175965665236	0.4111111111111111
C19orf70	7.2218814	0.4272827	5.127319986266693e-13	1.935317464405376e-11	0.5150214592274678	0.25811965811965815
RSU1	8.247421	0.42666978	1.6184932955566066e-16	9.488503035269519e-15	0.45493562231759654	0.18888888888888888
NDUFS6	7.530762	0.42660648	5.044506741402338e-14	2.1786259992570534e-12	0.44206008583690987	0.19658119658119658
GNG5	7.551223	0.4261363	4.311899435450176e-14	1.904007644942214e-12	0.9484978540772532	0.7632478632478632
LILRB2	7.0518174	0.4254474	1.7659556297274547e-12	6.128355342759482e-11	0.36909871244635195	0.15897435897435896
PLXDC2	7.5715237	0.42500502	3.688724156522923e-14	1.6553600229451567e-12	0.5236051502145923	0.24786324786324787
LDHB	6.7004476	0.42272142	2.0778203334459994e-11	5.951378530953333e-10	0.5107296137339056	0.2641025641025641
OSTC	7.701458	0.42263797	1.3452234129875225e-14	6.346966767372978e-13	0.6824034334763949	0.37606837606837606
PSMD2	7.559753	0.42228705	4.038361973710875e-14	1.8005343984406061e-12	0.41630901287553645	0.18205128205128204
ACTG1	8.186948	0.42170534	2.679347758246722e-16	1.5380572527235452e-14	0.9914163090128756	0.9478632478632478
ZYX	6.152861	0.4198775	7.609743673199468e-10	1.6203931775219332e-08	0.7253218884120172	0.49401709401709404
ATP1A1	6.9498634	0.4198002	3.65639930173832e-12	1.1993860280964008e-10	0.6652360515021459	0.3974358974358974
ATP5F1B	6.442309	0.4178538	1.1766933313274035e-10	2.9421604402355058e-09	0.7896995708154506	0.5743589743589743
CALU	8.3934965	0.41677716	4.718944383226559e-17	2.9153765366687133e-15	0.41630901287553645	0.1564102564102564
SPI1	7.038608	0.4160326	1.9416942444865246e-12	6.67100289433687e-11	0.8454935622317596	0.6111111111111112
KIF5B	6.7339735	0.41570285	1.6509140952604384e-11	4.829011356773473e-10	0.6051502145922747	0.34786324786324785
GSTK1	6.974237	0.415425	3.0753530777046047e-12	1.0160465072310873e-10	0.6137339055793991	0.34273504273504274
PSMD7	7.8597393	0.41540986	3.849334329092806e-15	1.9586952120134329e-13	0.630901287553648	0.31965811965811963
VAMP8	7.477722	0.41437215	7.562193248599984e-14	3.186065332904036e-12	0.9227467811158798	0.7350427350427351
HLA-DPB1	3.3312433	0.41412228	0.0008645901035358413	0.004967246812515966	0.9914163090128756	0.9444444444444444
LY86	6.518089	0.4140386	7.120893326472735e-11	1.861566363544874e-09	0.6781115879828327	0.4264957264957265
HIGD1A	7.704	0.4137935	1.318717913507176e-14	6.264819549789091e-13	0.4248927038626609	0.18034188034188034
IL7R	6.900177	0.41363743	5.193783979213197e-12	1.6718402308789772e-10	0.6008583690987125	0.32905982905982906
MOB1A	6.515205	0.41258103	7.259048099626023e-11	1.8905086137721687e-09	0.6051502145922747	0.3564102564102564
CAPNS1	7.467631	0.41223332	8.165140252977481e-14	3.4286216954184616e-12	0.5622317596566524	0.27863247863247864
MAP2K3	7.2297816	0.41201797	4.837719002201615e-13	1.8393963494304517e-11	0.5150214592274678	0.252991452991453
SFPQ	7.0354414	0.41190615	1.9863109324026392e-12	6.77361527616613e-11	0.6394849785407726	0.3683760683760684
TMEM160	7.5471396	0.41182277	4.449212827926978e-14	1.9397723142515812e-12	0.4678111587982833	0.2111111111111111
STAT1	6.2988634	0.41062486	2.9983559548481076e-10	6.954267675074475e-09	0.703862660944206	0.4598290598290598
CAPZB	6.8857765	0.4103453	5.747322246314708e-12	1.8414153159878543e-10	0.9399141630901288	0.7914529914529914
SYNCRIP	6.9839745	0.40882885	2.869445133725191e-12	9.52586641140529e-11	0.4592274678111588	0.2247863247863248
FYTTD1	7.759666	0.4081849	8.515347932212437e-15	4.1163490688452895e-13	0.33476394849785407	0.12307692307692308
MGST2	7.0518193	0.4071115	1.7659336909264945e-12	6.128355342759482e-11	0.4291845493562232	0.2
XAF1	7.3325214	0.4066495	2.258619851558456e-13	8.99335424708695e-12	0.4592274678111588	0.2170940170940171
EIF3K	6.0949516	0.40662128	1.0947050979706593e-09	2.2920595949455583e-08	0.6995708154506438	0.4581196581196581
BMP2K	7.595087	0.40622714	3.075859455691378e-14	1.3978060634165693e-12	0.36909871244635195	0.147008547008547
EFHD2	6.518898	0.40577236	7.082588952371718e-11	1.8550727756050408e-09	0.8025751072961373	0.5495726495726496
TPST2	8.268965	0.40428814	1.3512705857719008e-16	8.024333991456672e-15	0.3605150214592275	0.1282051282051282
LILRB4	6.7836695	0.4033541	1.1716115812129052e-11	3.5166215151133324e-10	0.5107296137339056	0.2658119658119658
GPR137B	8.556526	0.40307692	1.1631922736223133e-17	7.704471131583947e-16	0.4206008583690987	0.1564102564102564
PSMB8	7.021508	0.401294	2.1948611989497768e-12	7.447931708850018e-11	0.6824034334763949	0.405982905982906
LSM7	6.5542207	0.3991338	5.593315431169488e-11	1.4933935406050783e-09	0.4892703862660944	0.25384615384615383
POMP	7.18072	0.39863974	6.934533453486842e-13	2.5544670424782946e-11	0.9356223175965666	0.7692307692307693
LINC00963	8.007761	0.39840007	1.1681558822287304e-15	6.262133692398917e-14	0.3648068669527897	0.13760683760683762
PITPNA	10.354531	0.39817664	3.9913666628275896e-25	5.1876470296014814e-23	0.31759656652360513	0.0735042735042735
PCED1B-AS1	6.8237443	0.39738402	8.869755699815537e-12	2.715524983919081e-10	0.4978540772532189	0.252991452991453
ARL2	7.257067	0.39624587	3.9557353352971983e-13	1.5351595975884368e-11	0.38626609442060084	0.16153846153846155
CD58	6.7508	0.39602157	1.4703180082213612e-11	4.346903690829548e-10	0.6866952789699571	0.4111111111111111
TPM4	6.266349	0.39571676	3.696115946726143e-10	8.375228519415473e-09	0.8626609442060086	0.7
DNAJB11	7.221255	0.39533874	5.150999501407855e-13	1.938943172975301e-11	0.4248927038626609	0.19145299145299147
PUF60	7.150493	0.3939829	8.646659694143751e-13	3.15981513544346e-11	0.44206008583690987	0.20427350427350427
RAB10	7.195237	0.3936535	6.235222110833104e-13	2.309211156477088e-11	0.6995708154506438	0.40341880341880343
CYC1	6.7725754	0.392399	1.2650965420079756e-11	3.7725617011350386e-10	0.7339055793991416	0.452991452991453
TIMM13	6.260284	0.3921025	3.842768270326826e-10	8.693237842412591e-09	0.5150214592274678	0.2863247863247863
RBMS1	7.9513783	0.39143836	1.8444739169446157e-15	9.698976012880143e-14	0.4978540772532189	0.2188034188034188
TMEM165	7.79034	0.39124423	6.68291744735519e-15	3.253376454848497e-13	0.45493562231759654	0.19145299145299147
EIF4G1	7.3227763	0.38966176	2.4289245530445177e-13	9.615888956119057e-12	0.3648068669527897	0.14871794871794872
SPHK1	7.2147074	0.38959914	5.405002878459654e-13	2.018014218334381e-11	0.3562231759656652	0.14358974358974358
MVP	6.562963	0.38923314	5.2748907065449814e-11	1.416611486629049e-09	0.3948497854077253	0.19145299145299147
TXNDC17	6.4500036	0.38839266	1.1184750645563004e-10	2.8067815964284428e-09	0.592274678111588	0.3384615384615385
ACAT1	8.805464	0.38709384	1.3031225890129705e-18	9.350583285849842e-17	0.31759656652360513	0.09658119658119659
EHD4	8.061448	0.38703054	7.539615199631289e-16	4.121955500211122e-14	0.4334763948497854	0.1752136752136752
AP1S2	5.81293	0.3863855	6.138862147543421e-09	1.1231753493586416e-07	0.6781115879828327	0.45726495726495725
CLEC10A	7.75705	0.38633016	8.692764723561995e-15	4.1874202656123636e-13	0.18025751072961374	0.04188034188034188
SLC1A3	7.104434	0.38621792	1.2081648721288569e-12	4.264433604505906e-11	0.43776824034334766	0.19743589743589743
RHOA	6.6973033	0.3857059	2.1230057404611327e-11	6.06818466521432e-10	0.9613733905579399	0.8333333333333334
PRDX3	6.2073016	0.38501552	5.390202636812532e-10	1.1900772712718951e-08	0.7510729613733905	0.48547008547008547
ANKRD22	7.9808908	0.38432753	1.4528104984925548e-15	7.727942176730474e-14	0.33476394849785407	0.1188034188034188
ATP5MPL	7.009821	0.38376582	2.3862367814002323e-12	8.018337594475854e-11	0.8283261802575107	0.5717948717948718
PA2G4	7.209208	0.383407	5.627832990142763e-13	2.0955312190593744e-11	0.45064377682403434	0.20512820512820512
LCP1	6.7174816	0.3832624	1.8489204305379597e-11	5.362647741372941e-10	0.8540772532188842	0.6076923076923076
TMED9	6.4318156	0.38311675	1.2608852434442188e-10	3.1278886443626033e-09	0.7854077253218884	0.5504273504273505
TGFBI	3.8174422	0.38276985	0.00013484240236140966	0.0009730734867365624	0.9313304721030042	0.9034188034188034
PDCD5	6.773003	0.38246349	1.2613619025221867e-11	3.7695841499019887e-10	0.5021459227467812	0.2512820512820513
GDI2	6.7713723	0.38178512	1.2756643211008547e-11	3.795859039267057e-10	0.5536480686695279	0.2965811965811966
HNRNPA3	6.4624395	0.3817057	1.030282086384759e-10	2.6044396888298763e-09	0.721030042918455	0.4478632478632479
FCGRT	6.879046	0.38160068	6.025464406265996e-12	1.92159312789645e-10	0.9742489270386266	0.9
SCPEP1	6.4091744	0.3811827	1.463099199854929e-10	3.5739570348229354e-09	0.648068669527897	0.39829059829059826
HNRNPM	6.2412815	0.3810833	4.340000682520163e-10	9.754027635086507e-09	0.4978540772532189	0.2692307692307692
TREM2	6.503366	0.3807549	7.854250133481111e-11	2.0301689322508302e-09	0.9356223175965666	0.811965811965812
LIMD2	6.611234	0.38058624	3.8112866795588444e-11	1.050161931685644e-09	0.34763948497854075	0.152991452991453
ATP6V1F	6.9992814	0.3801645	2.5727880376042947e-12	8.561666858472069e-11	0.9484978540772532	0.8111111111111111
NFKBID	5.996385	0.38014758	2.0175804239248006e-09	4.005216930895097e-08	0.296137339055794	0.13760683760683762
CRELD2	8.472883	0.3791377	2.393925988802135e-17	1.5484093120998597e-15	0.33047210300429186	0.10683760683760683
YWHAH	6.207863	0.37899852	5.370995341010957e-10	1.1877400130514922e-08	0.7253218884120172	0.47264957264957264
ATP6AP1	6.273534	0.37726885	3.5294420353765877e-10	8.07726294375137e-09	0.8412017167381974	0.588034188034188
TSPAN4	5.5402803	0.37713227	3.0198741133711805e-08	4.866059141510498e-07	0.6437768240343348	0.43675213675213675
SERPINB9	6.969288	0.37554684	3.185488156918584e-12	1.0474097932665235e-10	0.5493562231759657	0.2863247863247863
TYMP	5.675502	0.37523884	1.3828254747959533e-08	2.375459671603971e-07	0.8798283261802575	0.6726495726495727
PSAP	7.6505084	0.37495866	2.0018600246095824e-14	9.286069211800073e-13	1.0	0.9957264957264957
ATP2B1-AS1	5.343646	0.37483016	9.109530942230244e-08	1.3351277424585754e-06	0.6137339055793991	0.39316239316239315
HSBP1	6.1781125	0.37461206	6.487242298415151e-10	1.4008579489853533e-08	0.7510729613733905	0.5042735042735043
SPCS1	6.739029	0.3741139	1.5944850901782704e-11	4.68384244933604e-10	0.6008583690987125	0.3452991452991453
MAPKAP1	7.5161557	0.3737946	5.641030578961522e-14	2.4169538467851192e-12	0.36909871244635195	0.14786324786324787
SCAMP2	6.067955	0.37338996	1.2954905096526766e-09	2.67987578851125e-08	0.4978540772532189	0.2829059829059829
OLFML2B	7.7031293	0.37243125	1.3277386961884964e-14	6.285998631405125e-13	0.3648068669527897	0.14102564102564102
GOLIM4	8.406064	0.37203714	4.2399906851753804e-17	2.6673219940484576e-15	0.3133047210300429	0.09829059829059829
GPR84	5.656623	0.37141964	1.5438032603937604e-08	2.625799693635165e-07	0.5407725321888412	0.33076923076923076
C4orf48	6.9466033	0.3700308	3.7418647905001565e-12	1.2245052546014407e-10	0.4978540772532189	0.24786324786324787
TSPAN14	6.856342	0.36951035	7.064616802064193e-12	2.2120278564099634e-10	0.47639484978540775	0.23333333333333334
ATP5PB	6.086319	0.36919662	1.155362512385037e-09	2.411731717140705e-08	0.6909871244635193	0.4461538461538462
IKZF1	7.2661257	0.36853972	3.6994487376991975e-13	1.4438330101779559e-11	0.3090128755364807	0.1170940170940171
GNB2	5.8723564	0.36646783	4.296441851903617e-09	8.118523342197369e-08	0.7510729613733905	0.5256410256410257
NDUFB1	6.0106554	0.36634922	1.8477486314595985e-09	3.705448747542779e-08	0.4978540772532189	0.2863247863247863
DAD1	6.09921	0.36624137	1.0659417955383225e-09	2.238640261757846e-08	0.8497854077253219	0.647008547008547
NDUFB9	6.1614666	0.36595446	7.207436711148324e-10	1.5466799932942438e-08	0.721030042918455	0.4598290598290598
SSB	5.720409	0.3658046	1.0626798865819365e-08	1.867415918040732e-07	0.592274678111588	0.37948717948717947
YIF1A	6.535154	0.36547753	6.354420415815438e-11	1.6771044074461549e-09	0.33047210300429186	0.14444444444444443
LY96	5.9817524	0.36503667	2.2074996624005487e-09	4.344674692698908e-08	0.6523605150214592	0.41623931623931626
LSM10	6.8013306	0.36454394	1.0365731529083115e-11	3.131769370091624e-10	0.33905579399141633	0.14188034188034188
C1QBP	7.138209	0.3638952	9.455497760173322e-13	3.446253773595446e-11	0.40772532188841204	0.17777777777777778
LINC01094	6.8719497	0.3633311	6.3330275748244515e-12	2.0000562321752612e-10	0.34763948497854075	0.14871794871794872
NDUFAB1	6.6731267	0.36253658	2.5040971822050445e-11	7.083972665141457e-10	0.592274678111588	0.3153846153846154
HLA-DPA1	2.9735043	0.36104792	0.002944202541760553	0.014192539684336997	0.9656652360515021	0.911965811965812
TM9SF2	6.511453	0.36065927	7.442728049376114e-11	1.934688006344429e-09	0.5793991416309013	0.32564102564102565
TTYH3	6.871701	0.36031935	6.344084876682798e-12	2.0000562321752612e-10	0.4034334763948498	0.1829059829059829
MTCH2	7.1543283	0.36026573	8.408366885438426e-13	3.080906132465032e-11	0.463519313304721	0.2128205128205128
MIR155HG	6.040998	0.36025593	1.5316379198659818e-09	3.130767896438224e-08	0.7167381974248928	0.45555555555555555
NDUFS7	6.5037794	0.3597078	7.832682485361386e-11	2.028399748135786e-09	0.5064377682403434	0.26324786324786326
HNRNPR	6.365186	0.35948855	1.9505307034984765e-10	4.695711091678635e-09	0.463519313304721	0.23846153846153847
PSMD14	6.656073	0.3584717	2.81240553403317e-11	7.923621890056234e-10	0.41201716738197425	0.19658119658119658
RBM17	5.16984	0.35600913	2.3429497434731266e-07	3.14915303569066e-06	0.5236051502145923	0.3128205128205128
AIF1	5.49558	0.3558451	3.894284400912052e-08	6.117623282937896e-07	0.9785407725321889	0.9290598290598291
TPD52L2	7.2254114	0.3558187	4.995877871313054e-13	1.8908848745351635e-11	0.41630901287553645	0.18205128205128204
TMEM147	6.7157617	0.35540476	1.870864216366543e-11	5.414894182538207e-10	0.51931330472103	0.27008547008547007
EHD1	6.639243	0.35432175	3.152984683687776e-11	8.775488886296262e-10	0.3948497854077253	0.1829059829059829
ELOC	5.5956554	0.35402468	2.1978972578954625e-08	3.622061067227965e-07	0.7381974248927039	0.5307692307692308
COTL1	5.692906	0.35386235	1.2489512327301043e-08	2.1725759006720515e-07	0.8025751072961373	0.6222222222222222
NLN	9.319425	0.3536644	1.1697321030292821e-20	1.01996197363509e-18	0.3133047210300429	0.0829059829059829
REL	4.705718	0.35268134	2.5297417118419574e-06	2.7017249274454765e-05	0.648068669527897	0.4393162393162393
SELENOS	6.6913304	0.35251975	2.211508986496901e-11	6.282053465354186e-10	0.5622317596566524	0.29914529914529914
MERTK	8.437621	0.3524291	3.2386269043696404e-17	2.067851295622131e-15	0.22317596566523606	0.05384615384615385
ATP5MG	6.079413	0.35234475	1.2062346508712657e-09	2.5141141883590663e-08	0.9098712446351931	0.7367521367521368
CALM3	5.677519	0.3513665	1.3666258780415817e-08	2.353500590222359e-07	0.776824034334764	0.5538461538461539
HLA-DRB1	2.999426	0.34953105	0.002704888196091584	0.013181990900913883	0.9957081545064378	0.9786324786324786
SLC39A8	5.231956	0.34909478	1.6772572169715073e-07	2.329392407078272e-06	0.4334763948497854	0.252991452991453
SSR1	6.046716	0.3490166	1.47827848079895e-09	3.026187612179366e-08	0.6008583690987125	0.3487179487179487
ITGB5	5.7855906	0.34888119	7.225792434693916e-09	1.3064270652595548e-07	0.44206008583690987	0.23931623931623933
BCCIP	7.0940814	0.34874704	1.3021339651693196e-12	4.564758177643185e-11	0.3905579399141631	0.1675213675213675
FCGR3A	6.0756187	0.34840485	1.2351045073620255e-09	2.5703980057290976e-08	0.9356223175965666	0.805982905982906
CLTC	5.2509265	0.34822896	1.5133612665824313e-07	2.121015073215275e-06	0.39914163090128757	0.2205128205128205
CSK	8.071526	0.34759557	6.942518037202744e-16	3.810640278826383e-14	0.30042918454935624	0.09743589743589744
PSMB2	6.183968	0.34712356	6.251010111199028e-10	1.3583622445108677e-08	0.5364806866952789	0.30683760683760686
ALCAM	4.490041	0.34624612	7.120955016193789e-06	6.894265443295983e-05	0.4721030042918455	0.2965811965811966
CAMK1	6.8126683	0.34594592	9.580488845792887e-12	2.9008877984283214e-10	0.3133047210300429	0.12735042735042734
IFITM3	5.7499056	0.34477022	8.929323372306028e-09	1.5873456529065828e-07	0.871244635193133	0.7136752136752137
LAT2	9.176851	0.34368885	4.4388178039214305e-20	3.706278356643972e-18	0.26180257510729615	0.062393162393162394
SCIMP	6.826884	0.34325522	8.677901719802671e-12	2.66864848200271e-10	0.3133047210300429	0.12735042735042734
PSMA3	6.36743	0.34298784	1.9222175175918574e-10	4.637896802077587e-09	0.5321888412017167	0.28717948717948716
AP3D1	6.899283	0.3425306	5.2265680567159405e-12	1.678471517887541e-10	0.27467811158798283	0.10256410256410256
RB1	6.2667255	0.34233782	3.6871896570243256e-10	8.37335743057534e-09	0.47639484978540775	0.25213675213675213
GLRX	4.3148875	0.34191996	1.5968404545448586e-05	0.00014397690407241175	0.6695278969957081	0.5222222222222223
RNASEH2B	5.711629	0.341898	1.119000268337176e-08	1.9638811078829648e-07	0.3218884120171674	0.15555555555555556
M6PR	6.1700006	0.3416739	6.828985070529477e-10	1.4723462803863005e-08	0.40772532188841204	0.19743589743589743
APIP	8.388408	0.34086868	4.9277062897572734e-17	3.030759355088659e-15	0.2832618025751073	0.0829059829059829
AC103591.3	6.3962607	0.34081137	1.5922786257705236e-10	3.87576371506016e-09	0.33905579399141633	0.14957264957264957
SEC61A1	6.5281196	0.34053582	6.660058026546269e-11	1.7510614395367929e-09	0.34334763948497854	0.15128205128205127
RAC1	6.405168	0.34027672	1.502037031273479e-10	3.6625777309477385e-09	0.9356223175965666	0.8153846153846154
PDIA4	6.1963468	0.3398273	5.778868119196085e-10	1.2653646111080887e-08	0.575107296137339	0.33247863247863246
BCL2A1	6.4104986	0.33938184	1.4504438260024613e-10	3.549336517022364e-09	0.9785407725321889	0.8641025641025641
SRSF7	5.601345	0.3393057	2.1269484247875466e-08	3.509337538718327e-07	0.5236051502145923	0.2948717948717949
CST3	7.4361696	0.339242	1.0364673367903815e-13	4.2752726044793665e-12	1.0	0.9965811965811966
PPIA	6.0016665	0.33916345	1.953025347455311e-09	3.8882702618340784e-08	0.9141630901287554	0.7863247863247863
RPS26	5.218584	0.3386459	1.8029621352940263e-07	2.4814594743202594e-06	0.8240343347639485	0.6401709401709401
CLIC1	6.431642	0.33757818	1.2623256777713634e-10	3.1278886443626033e-09	0.9613733905579399	0.917094017094017
ST3GAL6	8.157612	0.33640143	3.417149294144405e-16	1.945374620885433e-14	0.24892703862660945	0.06923076923076923
NMI	5.7910767	0.33621487	6.993656667073757e-09	1.2677843145036202e-07	0.45493562231759654	0.25213675213675213
RNPEP	7.037059	0.33593673	1.963402172764687e-12	6.724561882278692e-11	0.34763948497854075	0.14188034188034188
HCST	5.12272	0.33579555	3.0116012384923026e-07	3.936511410124141e-06	0.6781115879828327	0.44700854700854703
GPAA1	6.8142123	0.3356323	9.47816598599599e-12	2.8781118129295784e-10	0.3133047210300429	0.12905982905982907
LIMS1	5.454403	0.33508003	4.9137676398144676e-08	7.563908019410493e-07	0.8369098712446352	0.6273504273504273
SPATS2L	6.6459045	0.3344331	3.0136078468479365e-11	8.455901284322611e-10	0.4206008583690987	0.19401709401709402
NCEH1	6.8476577	0.33407322	7.506904439617197e-12	2.33914341714647e-10	0.33476394849785407	0.13675213675213677
TIMM8B	5.6150794	0.33327246	1.9647208775301708e-08	3.261199943341345e-07	0.592274678111588	0.36324786324786323
CDC123	7.382083	0.3329124	1.5583217513546748e-13	6.295894066983389e-12	0.41201716738197425	0.17264957264957265
MGST3	5.433521	0.33281705	5.525280412650314e-08	8.448589150397712e-07	0.7081545064377682	0.5085470085470085
SSNA1	6.2737083	0.33269843	3.5254852980528055e-10	8.07726294375137e-09	0.3776824034334764	0.18205128205128204
NUTF2	7.011216	0.33233413	2.362553041499494e-12	7.977669914886894e-11	0.45493562231759654	0.21452991452991452
FBXW5	7.120647	0.33154586	1.0742160819992263e-12	3.834060870907601e-11	0.38197424892703863	0.1623931623931624
COMT	5.6040254	0.33084604	2.0943013481326236e-08	3.4637682680940164e-07	0.6909871244635193	0.4598290598290598
BAZ1A	6.0320826	0.33078954	1.6186005415125679e-09	3.2860556709795904e-08	0.4678111587982833	0.24358974358974358
C9orf78	6.310133	0.33027983	2.7879600200381807e-10	6.554560613663142e-09	0.4206008583690987	0.20598290598290597
ADI1	6.2697067	0.3301982	3.617289823283305e-10	8.250894353538757e-09	0.41201716738197425	0.20341880341880342
SNRPD1	6.1463265	0.32970166	7.929802686425622e-10	1.6859396853531757e-08	0.5236051502145923	0.2914529914529915
SRSF2	5.535323	0.3294667	3.106547226238696e-08	4.988216915604956e-07	0.6180257510729614	0.3811965811965812
WDR1	6.9169908	0.32946408	4.613382746778821e-12	1.495495861232278e-10	0.5450643776824035	0.2692307692307692
FERMT3	6.5374045	0.32935852	6.259557819882102e-11	1.6552385428889772e-09	0.5665236051502146	0.3076923076923077
PLSCR1	5.4373994	0.32933062	5.4063805452859205e-08	8.275967196933791e-07	0.8927038626609443	0.717948717948718
MSRB2	6.8396854	0.3292166	7.936726426990638e-12	2.4625216280413303e-10	0.3776824034334764	0.1641025641025641
PLEKHB2	5.8254323	0.32881895	5.696488248210658e-09	1.048898584150376e-07	0.4892703862660944	0.26837606837606837
TPMT	7.625799	0.32841796	2.4252754970901124e-14	1.1137673507803493e-12	0.33905579399141633	0.12307692307692308
PSMC5	6.250233	0.3281781	4.098397451582803e-10	9.241181946064858e-09	0.4592274678111588	0.23675213675213674
HS3ST1	5.102612	0.32810465	3.349973933414566e-07	4.3376495188583155e-06	0.33476394849785407	0.17606837606837608
SEPT2	6.36336	0.32741797	1.9738768713685607e-10	4.731622556546588e-09	0.5665236051502146	0.3188034188034188
CXCL11	6.7080946	0.3270327	1.97181910876408e-11	5.695126176403088e-10	0.19313304721030042	0.05897435897435897
LGALS3	4.706092	0.32700846	2.5251090635024592e-06	2.6988694777248547e-05	0.9055793991416309	0.8034188034188035
RRP7A	6.120273	0.32618684	9.341521308342709e-10	1.9678614535938455e-08	0.3562231759656652	0.16923076923076924
ANKH	6.2977242	0.32543454	3.020474575551771e-10	6.982060105264555e-09	0.38197424892703863	0.18205128205128204
MDH2	6.4331923	0.32532114	1.2495163418591147e-10	3.1073261086268997e-09	0.5965665236051502	0.33076923076923076
KCTD12	6.2563076	0.32412326	3.941988888736099e-10	8.903078839363481e-09	0.38197424892703863	0.18461538461538463
SLIRP	5.427104	0.32369694	5.7275780000075855e-08	8.738520720498838e-07	0.5064377682403434	0.2965811965811966
UBE2G2	6.877743	0.32326174	6.080838359616502e-12	1.9347739048599662e-10	0.2832618025751073	0.1076923076923077
EPS8	6.1455684	0.32291257	7.967775311452878e-10	1.691402780676214e-08	0.45064377682403434	0.23076923076923078
ANXA4	6.222545	0.3228719	4.891532913518903e-10	1.0887019216405481e-08	0.38626609442060084	0.18547008547008548
EIF4G2	4.804166	0.32274297	1.553981182540469e-06	1.7363502637356077e-05	0.8884120171673819	0.7376068376068377
PSME1	5.380649	0.32195905	7.421776008758882e-08	1.1065996544661374e-06	0.8626609442060086	0.7307692307692307
PYURF	6.1419845	0.32146758	8.149683035342494e-10	1.722058024201128e-08	0.3948497854077253	0.19401709401709402
MT-TW	6.3038244	0.3212002	2.9038957025494023e-10	6.780842558309003e-09	0.2832618025751073	0.1188034188034188
LTBR	7.0472097	0.32094154	1.8254119746517e-12	6.31876903888856e-11	0.27467811158798283	0.09829059829059829
ITPA	6.885427	0.32042375	5.761454927605938e-12	1.8416604301073553e-10	0.34334763948497854	0.14358974358974358
ARPC4	5.54512	0.31999668	2.9375265935860967e-08	4.750035666647377e-07	0.5536480686695279	0.3367521367521368
ABCE1	8.036442	0.31981117	9.24849683247511e-16	4.9967270925886114e-14	0.30472103004291845	0.09914529914529914
SFT2D1	5.2226543	0.31979913	1.7637664849704572e-07	2.4348107077593176e-06	0.6437768240343348	0.4230769230769231
SUB1	5.0552864	0.31950557	4.2974573976467963e-07	5.42180133400915e-06	0.7896995708154506	0.5811965811965812
EIF3J	6.5996385	0.3192751	4.1216169978372594e-11	1.1288969657893424e-09	0.3133047210300429	0.13162393162393163
LRRC59	5.167437	0.3192336	2.3732612912357529e-07	3.1744097873160162e-06	0.4678111587982833	0.2777777777777778
MRPL20	5.604939	0.31901363	2.083286122567182e-08	3.449691455601931e-07	0.5064377682403434	0.2863247863247863
CYB5R3	6.00867	0.31879577	1.870513322766298e-09	3.745648553452221e-08	0.4978540772532189	0.2726495726495726
SMIM37	6.3091516	0.3186481	2.805693331041566e-10	6.5850148248312875e-09	0.40772532188841204	0.19401709401709402
PSMA1	5.163616	0.31807446	2.4222418157173377e-07	3.2305155367993965e-06	0.5064377682403434	0.3153846153846154
RASSF4	6.3156667	0.3176881	2.6899967047996636e-10	6.345904897607014e-09	0.4892703862660944	0.25555555555555554
RGS10	5.650236	0.31768137	1.602276458597156e-08	2.711862748168676e-07	0.5150214592274678	0.2905982905982906
MS4A7	5.722223	0.3176727	1.0513920563050413e-08	1.8523054168432933e-07	0.9399141630901288	0.7735042735042735
EWSR1	5.61789	0.31711215	1.9330349280310225e-08	3.220244522791221e-07	0.5536480686695279	0.3264957264957265
GNPDA1	7.436706	0.31679916	1.0322699392193033e-13	4.270745631418721e-12	0.30042918454935624	0.10683760683760683
CHCHD10	5.879776	0.31650433	4.108219933516678e-09	7.828346614669332e-08	0.4892703862660944	0.2709401709401709
ENTPD1	6.363288	0.3156856	1.974800733116272e-10	4.731622556546588e-09	0.15021459227467812	0.04188034188034188
ACTN1	6.237604	0.31512973	4.443228697820182e-10	9.953554759328235e-09	0.2575107296137339	0.10256410256410256
SLC25A24	7.1358986	0.31490025	9.615702377443305e-13	3.486198201422011e-11	0.40772532188841204	0.17435897435897435
UQCRQ	5.7571397	0.3144285	8.555105887741117e-09	1.5267317851736965e-07	0.7467811158798283	0.5128205128205128
MX1	5.0769773	0.3135766	3.8348719395963956e-07	4.891947288131439e-06	0.5064377682403434	0.32222222222222224
CCND1	5.862955	0.3134943	4.547009590442644e-09	8.55794414310496e-08	0.33476394849785407	0.1606837606837607
NDUFS8	5.846204	0.3125091	5.0291808279758625e-09	9.350475609584812e-08	0.4592274678111588	0.24444444444444444
GM2A	5.554884	0.31237128	2.7779658591783954e-08	4.502592428458912e-07	0.47639484978540775	0.26666666666666666
UQCC2	7.2541213	0.31188148	4.0427769652963635e-13	1.5645319733395506e-11	0.3090128755364807	0.11452991452991453
CDC42	5.1587577	0.31017545	2.4859369933970977e-07	3.2994946009664564e-06	0.7296137339055794	0.5128205128205128
DAP3	5.8721514	0.30999464	4.301750772885301e-09	8.118523342197369e-08	0.37339055793991416	0.18632478632478633
UQCRFS1	6.0037727	0.30979365	1.92784286868708e-09	3.8442840088839076e-08	0.5236051502145923	0.288034188034188
EIF2B3	8.95157	0.30976292	3.5046437801828365e-19	2.6675954342308804e-17	0.20600858369098712	0.041025641025641026
CDK2AP2	6.277879	0.3095257	3.432224502917949e-10	7.894116356711283e-09	0.47639484978540775	0.24444444444444444
HSD17B10	7.2677407	0.3087574	3.655491189792871e-13	1.4348063282557374e-11	0.296137339055794	0.10598290598290598
HMGN3	6.566013	0.30832988	5.1680281576292355e-11	1.393344890952211e-09	0.5708154506437768	0.3017094017094017
MCRIP1	4.8105555	0.30760446	1.5051144747377265e-06	1.6858639374455483e-05	0.38626609442060084	0.2230769230769231
EHBP1L1	6.348433	0.30752152	2.1751900036604888e-10	5.193690239242731e-09	0.463519313304721	0.24188034188034188
C20orf27	7.266662	0.30738315	3.684790490175402e-13	1.4421976870212077e-11	0.19313304721030042	0.05299145299145299
FUCA2	6.052099	0.30542368	1.4297045246877132e-09	2.931107029259319e-08	0.4978540772532189	0.26495726495726496
MRPL4	7.4937744	0.30451435	6.692062779148536e-14	2.84557249717066e-12	0.30042918454935624	0.10341880341880341
TUFM	5.698119	0.30446568	1.2113640474897943e-08	2.1178886398815859e-07	0.47639484978540775	0.2547008547008547
NEDD8	5.2068095	0.30436656	1.921151966210345e-07	2.6309851529304096e-06	0.6824034334763949	0.45726495726495725
CYCS	6.7396884	0.30378062	1.5872680299650525e-11	4.672605053168488e-10	0.630901287553648	0.3572649572649573
ADAM9	4.7363153	0.30340937	2.176389031763248e-06	2.3590961204250406e-05	0.6094420600858369	0.41452991452991456
C1QA	4.835023	0.30338266	1.3313017202213926e-06	1.504622132853989e-05	0.9656652360515021	0.9461538461538461
CORO1B	5.3519197	0.30332363	8.702609133328847e-08	1.2836814350093313e-06	0.4892703862660944	0.2914529914529915
CELF2	5.527085	0.30293894	3.255953779648145e-08	5.20990420699332e-07	0.3218884120171674	0.1581196581196581
COPS9	6.2034497	0.30279797	5.523860911227695e-10	1.215690603418274e-08	0.463519313304721	0.24358974358974358
SRSF10	5.308094	0.3019803	1.1077742139665509e-07	1.5964231533281561e-06	0.40772532188841204	0.2264957264957265
SSBP1	4.8564634	0.30187383	1.195008064924097e-06	1.3628829561638482e-05	0.630901287553648	0.4205128205128205
MANF	5.7514224	0.30184498	8.849564104625945e-09	1.5751995435327086e-07	0.36909871244635195	0.18205128205128204
HOMER3	6.342336	0.30178693	2.263071494407549e-10	5.394175774818824e-09	0.26180257510729615	0.10085470085470086
NEURL2	6.620267	0.30165085	3.5855078345363734e-11	9.939143146158474e-10	0.19313304721030042	0.05982905982905983
FAM173A	7.0886583	0.30127937	1.3541858234356875e-12	4.7351822562115395e-11	0.2145922746781116	0.06581196581196581
SMDT1	5.633283	0.3007178	1.7681087178105518e-08	2.974265421889618e-07	0.43776824034334766	0.2376068376068376
CMTM6	4.678888	0.30062672	2.8843536413237853e-06	3.0473727083219164e-05	0.6652360515021459	0.44188034188034186
SNRPB	6.035255	0.30038232	1.587117046981802e-09	3.229794912299599e-08	0.5665236051502146	0.3128205128205128
NDUFAF8	5.847859	0.29992253	4.979402188008689e-09	9.28298023602107e-08	0.3261802575107296	0.15384615384615385
HNRNPF	5.688159	0.299571	1.2841618292655995e-08	2.2253959146908383e-07	0.48068669527896996	0.2564102564102564
SSR3	5.0422344	0.29889625	4.601274368677947e-07	5.768130753164339e-06	0.5622317596566524	0.3572649572649573
EBI3	6.8743057	0.29875287	6.229250974407363e-12	1.977428356553231e-10	0.19742489270386265	0.05897435897435897
MS4A4A	4.4018106	0.29826108	1.0735116947176013e-05	0.00010006610702384569	0.8412017167381974	0.6811965811965812
SEM1	4.644183	0.2981049	3.4142478195667343e-06	3.558100772327602e-05	0.7253218884120172	0.5564102564102564
KDELR2	6.199373	0.2978621	5.668866837556533e-10	1.2436302296340184e-08	0.49356223175965663	0.2504273504273504
RBM47	5.423495	0.2978481	5.8444900655201325e-08	8.897186699742637e-07	0.34334763948497854	0.1717948717948718
UQCR10	5.2595773	0.29779306	1.4438710706245796e-07	2.0381364487699624e-06	0.8583690987124464	0.7512820512820513
MPC1	5.9890294	0.29753196	2.110967130694511e-09	4.1665894211430193e-08	0.3218884120171674	0.14786324786324787
HLA-DRB6	3.5303853	0.29726574	0.0004149547760838898	0.002609234116890803	0.9399141630901288	0.8641025641025641
GAS7	7.5575695	0.29707637	4.106700281601295e-14	1.825097089665195e-12	0.24034334763948498	0.07179487179487179
SLC38A6	5.763122	0.29615408	8.257208120804895e-09	1.4793180270523934e-07	0.26180257510729615	0.11282051282051282
CXCL9	6.9702063	0.29610664	3.1647643630845817e-12	1.0430851346941695e-10	0.1072961373390558	0.017948717948717947
PTGER4	4.5486975	0.29596016	5.3978978225066785e-06	5.4163756956063006e-05	0.6351931330472103	0.43675213675213675
RPN1	5.642297	0.2958604	1.677967416949781e-08	2.826082775466642e-07	0.6652360515021459	0.41452991452991456
STARD3NL	5.567597	0.2949871	2.582764931260937e-08	4.196079299290322e-07	0.39914163090128757	0.21367521367521367
DAZAP2	5.1558895	0.29497644	2.5242979598153954e-07	3.3399009662242485e-06	0.8969957081545065	0.7752136752136752
ME2	7.040497	0.294594	1.9155532360196202e-12	6.614179682366493e-11	0.38197424892703863	0.1623931623931624
CCT3	5.874544	0.29439178	4.240084728453629e-09	8.053879086198083e-08	0.4334763948497854	0.2222222222222222
RRBP1	5.162213	0.29428777	2.440477433801579e-07	3.2461819711253514e-06	0.575107296137339	0.3581196581196581
FYB1	5.0070944	0.29396623	5.525782320272065e-07	6.7911421076171495e-06	0.7167381974248928	0.5094017094017094
DNASE2	5.7763476	0.29347825	7.633952667982711e-09	1.373015220715376e-07	0.6094420600858369	0.37606837606837606
LSM4	6.1596527	0.29287204	7.290457488556409e-10	1.559637155587603e-08	0.47639484978540775	0.2452991452991453
TMSB4X	7.4192595	0.29277518	1.1777681844829908e-13	4.8292000826256445e-12	1.0	1.0
RGL1	6.769028	0.2926763	1.2965025393683139e-11	3.8495507510511337e-10	0.20600858369098712	0.06581196581196581
RPL26L1	6.3294263	0.29247868	2.460740560720347e-10	5.845107362938658e-09	0.3090128755364807	0.13076923076923078
EMC7	5.983518	0.2921969	2.1836900795941263e-09	4.3039625502958916e-08	0.5064377682403434	0.2692307692307692
DUSP23	4.520222	0.29186106	6.1774787893513626e-06	6.0704083652563284e-05	0.48497854077253216	0.305982905982906
PHB	5.8462734	0.29159418	5.0270793466026085e-09	9.350475609584812e-08	0.51931330472103	0.2914529914529915
ALOX5	5.782334	0.29139394	7.367139133965544e-09	1.328495757181195e-07	0.4678111587982833	0.2547008547008547
ILF3	6.4228344	0.2910899	1.33759926079659e-10	3.3025277806441973e-09	0.3648068669527897	0.1641025641025641
SEC11C	5.704483	0.29058972	1.1669684392716694e-08	2.0454610926012457e-07	0.41201716738197425	0.2128205128205128
SMIM4	6.773283	0.29041633	1.2589232276778473e-11	3.7695841499019887e-10	0.3133047210300429	0.1264957264957265
YBX1	5.873503	0.28980753	4.266804637720856e-09	8.074693337071462e-08	0.9828326180257511	0.917094017094017
ARHGAP4	7.3546147	0.28979683	1.914788660636261e-13	7.668617260926096e-12	0.296137339055794	0.10512820512820513
EMB	7.3246374	0.28975004	2.3954572572829197e-13	9.510724678267084e-12	0.24892703862660945	0.07863247863247863
AP2M1	4.113108	0.28964186	3.903670755389437e-05	0.0003191743145222568	0.7167381974248928	0.5444444444444444
NFIC	6.7877693	0.28957307	1.1388062940771484e-11	3.4256188457425487e-10	0.2145922746781116	0.07008547008547009
TMEM208	4.8315907	0.28918135	1.3544636209191627e-06	1.5295446971642053e-05	0.39914163090128757	0.2358974358974359
NCF4	4.7402196	0.2886736	2.134868648300043e-06	2.321395845906053e-05	0.41630901287553645	0.24957264957264957
BORCS7	6.410591	0.28851917	1.449564293571248e-10	3.549336517022364e-09	0.23605150214592274	0.08632478632478632
SNRPG	4.5144405	0.28777602	6.348413699412477e-06	6.225060180555565e-05	0.6180257510729614	0.42136752136752137
HK1	5.157493	0.28757665	2.5027805470828776e-07	3.3154622689577696e-06	0.38197424892703863	0.21025641025641026
PPP1R18	5.187161	0.28738898	2.1352399260560052e-07	2.8982463508643923e-06	0.5965665236051502	0.37777777777777777
GYG1	6.571673	0.28724635	4.975308333634531e-11	1.3466566387521204e-09	0.2703862660944206	0.10256410256410256
LMO2	7.2295356	0.28711006	4.846489619244059e-13	1.8393963494304517e-11	0.2532188841201717	0.08461538461538462
TMEM230	5.8595247	0.28679806	4.641939203455384e-09	8.712806049864418e-08	0.5364806866952789	0.3
CAPZA2	4.9220347	0.28614995	8.564898051148859e-07	1.0072595922165893e-05	0.6866952789699571	0.49401709401709404
FCGR1CP	8.085233	0.28583744	6.204565429507779e-16	3.4329436916597855e-14	0.21030042918454936	0.05128205128205128
ORAI1	6.4391675	0.28547227	1.2013052920456755e-10	2.9928359870729245e-09	0.22317596566523606	0.07777777777777778
APEX1	7.4485984	0.28516707	9.433715224906472e-14	3.926534581677839e-12	0.3605150214592275	0.13760683760683762
ADAM10	5.806498	0.28454927	6.379294300690753e-09	1.1635467831599756e-07	0.45064377682403434	0.23504273504273504
EBNA1BP2	6.5107837	0.28425395	7.475984895795434e-11	1.939673143302706e-09	0.23605150214592274	0.08461538461538462
NCL	4.289873	0.28383633	1.7877519585654983e-05	0.00015941656137965612	0.8369098712446352	0.7085470085470086
SERBP1	5.242715	0.283446	1.582310281317132e-07	2.208661473729091e-06	0.6266094420600858	0.3854700854700855
GMFG	4.8672523	0.2829372	1.131604425770914e-06	1.295936340303066e-05	0.6824034334763949	0.4658119658119658
DDX39A	6.756107	0.2827407	1.417488542744511e-11	4.1997289577185223e-10	0.30472103004291845	0.11965811965811966
NRP1	4.942985	0.2827077	7.693531276790138e-07	9.13739486209808e-06	0.5407725321888412	0.335042735042735
HACD3	7.6592183	0.2819962	1.870680243307771e-14	8.736393800695308e-13	0.2446351931330472	0.07264957264957266
DAZAP1	6.196144	0.28164703	5.786308376265486e-10	1.2653646111080887e-08	0.296137339055794	0.12735042735042734
COX8A	4.5288672	0.28131017	5.93007222740731e-06	5.8816578348454875e-05	0.6866952789699571	0.4965811965811966
RER1	4.9286914	0.28115174	8.278214724771021e-07	9.781214773856807e-06	0.5836909871244635	0.3683760683760684
TIMM23	7.2022424	0.28113154	5.923029502906734e-13	2.199503435621188e-11	0.2918454935622318	0.10427350427350428
ABI3	4.9316735	0.28092867	8.15280553970026e-07	9.641304885875577e-06	0.38197424892703863	0.2128205128205128
TMCO1	4.9678164	0.28074074	6.771107087917993e-07	8.196955045678559e-06	0.4678111587982833	0.288034188034188
PSMD11	5.1645794	0.28071895	2.409798970489525e-07	3.21703492407308e-06	0.296137339055794	0.14786324786324787
BIRC3	3.748876	0.2805856	0.00017762881718248643	0.0012397123679448406	0.3605150214592275	0.2247863247863248
HSP90B1	5.697845	0.28040406	1.2133128234246705e-08	2.1186071949710628e-07	0.9527896995708155	0.8538461538461538
CTSD	4.3719773	0.2794257	1.2312641023330071e-05	0.00011331413184931088	0.9570815450643777	0.9538461538461539
DTNBP1	7.129116	0.27883348	1.0101562291325613e-12	3.624198533531067e-11	0.2145922746781116	0.06495726495726496
PRKDC	7.134828	0.2783608	9.690827722272897e-13	3.504213478471226e-11	0.24892703862660945	0.08205128205128205
CFLAR	4.6888957	0.2783241	2.7468350487518508e-06	2.9132522299194957e-05	0.8497854077253219	0.6726495726495727
UBL5	4.925198	0.27791208	8.427488723892524e-07	9.9320369674138e-06	0.8283261802575107	0.6170940170940171
SNRPC	4.8007126	0.27725017	1.58101975684371e-06	1.7637011489907523e-05	0.6008583690987125	0.3888888888888889
P2RX7	5.87922	0.2767759	4.122042896409757e-09	7.843837704949892e-08	0.22746781115879827	0.08974358974358974
RBX1	4.964187	0.27552155	6.898932908397916e-07	8.301012985065337e-06	0.6609442060085837	0.43162393162393164
SLC8A1	5.3361745	0.27512833	9.492807510460404e-08	1.386876024089215e-06	0.3562231759656652	0.18547008547008548
MARCH2	5.932732	0.2750946	2.9793519577880166e-09	5.7730705938741924e-08	0.38197424892703863	0.18632478632478633
CD53	5.455279	0.2749081	4.889602994092816e-08	7.535129804207687e-07	0.944206008583691	0.7923076923076923
ALG3	6.313905	0.2744827	2.7208109516134026e-10	6.407626065021854e-09	0.27896995708154504	0.11282051282051282
GSPT1	5.2370133	0.27396122	1.6319596080697826e-07	2.2733576865902318e-06	0.5364806866952789	0.3188034188034188
NDUFA12	5.221773	0.27307796	1.77218124199302e-07	2.4439780751689526e-06	0.5021459227467812	0.2914529914529915
TNIP3	6.1788774	0.27254358	6.455902959529559e-10	1.3962790435390696e-08	0.36909871244635195	0.1735042735042735
ARF4	4.817491	0.27234495	1.4537468546339932e-06	1.635967949598976e-05	0.7339055793991416	0.5128205128205128
TOR2A	5.920934	0.27198654	3.2011754958225747e-09	6.176834006435239e-08	0.2575107296137339	0.1076923076923077
PSMB5	5.4442744	0.2719603	5.201703090248673e-08	7.998199048477229e-07	0.4592274678111588	0.2547008547008547
SHTN1	6.619366	0.27192047	3.6074279267235715e-11	9.979826214150732e-10	0.31759656652360513	0.12735042735042734
GADD45GIP1	4.880359	0.27153054	1.0589270840947416e-06	1.224923462432683e-05	0.7424892703862661	0.5384615384615384
GNB4	5.67705	0.27108577	1.370372383740422e-08	2.357006283494606e-07	0.38626609442060084	0.19914529914529913
NUCB2	5.696181	0.27098602	1.2252099099758173e-08	2.136673029080612e-07	0.3948497854077253	0.19658119658119658
MGLL	4.820701	0.2709178	1.4305457246744531e-06	1.612817385338784e-05	0.3776824034334764	0.2153846153846154
AIMP2	7.347767	0.27079526	2.0154562204023885e-13	8.048388506806872e-12	0.20600858369098712	0.05726495726495726
DEF6	6.233466	0.2701343	4.562256976695685e-10	1.0187068779244158e-08	0.2918454935622318	0.12393162393162394
SULT1A1	6.7385397	0.26971912	1.5998631563240922e-11	4.689641426527025e-10	0.21888412017167383	0.07179487179487179
RAB7A	4.8442683	0.26944867	1.2707908565039787e-06	1.4409617802514662e-05	0.7081545064377682	0.4829059829059829
HNRNPA1	5.138037	0.26914948	2.776227642949985e-07	3.6426750701830424e-06	0.7811158798283262	0.5726495726495726
TNFRSF11A	5.6302686	0.2690759	1.799290217252069e-08	3.019344862738338e-07	0.21888412017167383	0.08803418803418804
RIN2	5.9137154	0.26846477	3.3447565074884587e-09	6.43585340833359e-08	0.24034334763948498	0.09743589743589744
TGOLN2	5.646239	0.26824337	1.639958093169546e-08	2.7722334539382617e-07	0.592274678111588	0.3581196581196581
ADRM1	5.5422835	0.26805043	2.985526312891823e-08	4.821992498559278e-07	0.5321888412017167	0.2982905982905983
UBE2L3	5.8739076	0.26803303	4.256408296067819e-09	8.06609863754145e-08	0.5536480686695279	0.30854700854700856
ITGA4	7.1578345	0.26802224	8.196145773909689e-13	3.0111546753907675e-11	0.23605150214592274	0.07521367521367521
GALNT1	4.7821083	0.26781023	1.7346620903791046e-06	1.916474708833434e-05	0.4248927038626609	0.25555555555555554
PSENEN	4.890522	0.2677106	1.0056880821775166e-06	1.1652956020319299e-05	0.48068669527896996	0.28717948717948716
NPC1	6.4771357	0.2675876	9.3480066547562e-11	2.3849534756032624e-09	0.27896995708154504	0.1094017094017094
TMED2	4.796877	0.26746038	1.611583866341985e-06	1.7919928108630774e-05	0.6094420600858369	0.4042735042735043
EIF4G3	6.01247	0.2674052	1.8271775778811676e-09	3.674894232185233e-08	0.2317596566523605	0.08974358974358974
TMEM9B	5.4419007	0.2673476	5.2715086226535554e-08	8.087480433663479e-07	0.3948497854077253	0.20341880341880342
TBC1D1	5.4948144	0.26713505	3.911216719768437e-08	6.13722468658881e-07	0.30042918454935624	0.14188034188034188
NDUFA9	6.06436	0.26711357	1.3248014804570959e-09	2.732303891655301e-08	0.2575107296137339	0.10598290598290598
GPR65	5.617391	0.26695192	1.9386218017098504e-08	3.2256512756227785e-07	0.31759656652360513	0.14957264957264957
COA3	5.8544846	0.26692867	4.784914740393997e-09	8.944609277938683e-08	0.3905579399141631	0.19145299145299147
G3BP1	5.4745874	0.26677975	4.3853261330333455e-08	6.796022287379123e-07	0.34334763948497854	0.1700854700854701
KPNB1	5.5595884	0.26646924	2.704114214589212e-08	4.38805436211962e-07	0.41201716738197425	0.21623931623931625
MAP3K8	5.168504	0.26609892	2.3597519486038108e-07	3.162480797267967e-06	0.8154506437768241	0.5803418803418804
BRI3	4.8710637	0.26604244	1.109990417119528e-06	1.2754243516810456e-05	0.9356223175965666	0.8239316239316239
FPR3	6.5965037	0.26592276	4.209668579604817e-11	1.1507262702622135e-09	0.33476394849785407	0.13931623931623932
SNX4	5.6704845	0.26482075	1.4239433319580404e-08	2.436977302408189e-07	0.351931330472103	0.1735042735042735
NDUFB3	5.401908	0.2648043	6.59357963913702e-08	9.895397242744087e-07	0.5879828326180258	0.3606837606837607
CD40	4.170405	0.26458845	3.040587777714937e-05	0.0002560524316233416	0.5278969957081545	0.352991452991453
TMEM167A	4.5774417	0.2642827	4.706974205351549e-06	4.779640141781647e-05	0.4892703862660944	0.31025641025641026
WARS	5.070525	0.2639496	3.9671900305833797e-07	5.051384200679041e-06	0.5150214592274678	0.3264957264957265
OSTM1	7.5308766	0.26316625	5.0400789323744926e-14	2.1786259992570534e-12	0.27467811158798283	0.08888888888888889
TMEM37	7.830662	0.26314446	4.8530898178978176e-15	2.4313097607701173e-13	0.2017167381974249	0.04957264957264957
PGLS	5.5700116	0.26301244	2.5472208543485818e-08	4.14811604141376e-07	0.30042918454935624	0.13931623931623932
CAPZA1	5.492639	0.2629484	3.959718747350199e-08	6.199209679800419e-07	0.5579399141630901	0.31794871794871793
TOMM40	5.6916027	0.26171073	1.2585240383982933e-08	2.1864672984884346e-07	0.3218884120171674	0.15384615384615385
POLDIP2	6.616268	0.26149994	3.6837935653364416e-11	1.0170666122172377e-09	0.2532188841201717	0.09316239316239316
ARF6	4.436275	0.26131266	9.152894890033776e-06	8.666627690721329e-05	0.4291845493562232	0.27008547008547007
NECTIN2	4.757943	0.2611622	1.9557568860902366e-06	2.138449414259142e-05	0.4592274678111588	0.2709401709401709
RAB1B	5.1768456	0.2609581	2.2566873244709992e-07	3.048076595023231e-06	0.5021459227467812	0.2931623931623932
NANS	4.45924	0.26078856	8.225086047363142e-06	7.863775883034143e-05	0.5278969957081545	0.34444444444444444
PSMB9	5.26805	0.26071995	1.3788050390001283e-07	1.9502871686144523e-06	0.6695278969957081	0.4222222222222222
GAS6	8.234951	0.260599	1.7963152849154079e-16	1.0486371050965922e-14	0.18454935622317598	0.038461538461538464
TAP2	7.13601	0.25973248	9.607900095264632e-13	3.486198201422011e-11	0.2317596566523605	0.07264957264957266
LARS	6.195377	0.25921285	5.81456674975523e-10	1.269529098437049e-08	0.3218884120171674	0.13931623931623932
SMC1A	7.2462926	0.25907877	4.2833466795114464e-13	1.648370592280145e-11	0.26609442060085836	0.08888888888888889
ATP5ME	4.3487988	0.25899407	1.3688537237071243e-05	0.00012480938286904732	0.5708154506437768	0.37094017094017095
CTSC	3.927933	0.25897154	8.567909030071924e-05	0.0006496427226598839	0.9184549356223176	0.7948717948717948
SH3BGRL3	5.9767094	0.2587378	2.276895496477132e-09	4.474862946500064e-08	0.9957081545064378	0.9829059829059829
NDUFA1	4.7790427	0.25869802	1.761316242429264e-06	1.9412523097558375e-05	0.7253218884120172	0.5119658119658119
FUOM	6.5777698	0.25836048	4.7755764443682067e-11	1.2976946089558341e-09	0.33047210300429186	0.13675213675213677
DDX60L	5.969519	0.25806484	2.379540926923756e-09	4.6500617518054735e-08	0.2703862660944206	0.11367521367521367
MAP2K2	6.46782	0.2576943	9.942674323016697e-11	2.5180188262536956e-09	0.33905579399141633	0.14358974358974358
CCL5	5.2701116	0.25744203	1.3634102717275015e-07	1.9304936601839453e-06	0.6738197424892703	0.46068376068376066
COPZ1	5.3140583	0.25665337	1.072103488438695e-07	1.5482567882830085e-06	0.45493562231759654	0.252991452991453
SLC52A2	7.233713	0.25630397	4.699637863534169e-13	1.793543236728816e-11	0.2317596566523605	0.07179487179487179
COX14	5.0393662	0.2562724	4.6707593520894603e-07	5.844600508059627e-06	0.34334763948497854	0.18632478632478633
PDSS1	7.516051	0.2562224	5.645561561083003e-14	2.4169538467851192e-12	0.13304721030042918	0.023931623931623933
FAM198B	6.1588645	0.25611585	7.326840906539889e-10	1.5649904987503882e-08	0.2703862660944206	0.10683760683760683
UBE2N	4.850903	0.2557609	1.2290076569025706e-06	1.3981864978651292e-05	0.4592274678111588	0.26495726495726496
GPN3	5.860338	0.2556914	4.619254827725889e-09	8.68205644769162e-08	0.3133047210300429	0.13931623931623932
CARD9	8.961112	0.2553943	3.2141955938487087e-19	2.4601095942474256e-17	0.15021459227467812	0.020512820512820513
NPM3	6.381472	0.25514814	1.7539358434198074e-10	4.254220794858219e-09	0.1888412017167382	0.05982905982905983
SLC25A6	4.405992	0.25512907	1.0530093416271386e-05	9.842136838261254e-05	0.8454935622317596	0.6675213675213675
SELENOH	6.2979484	0.25477096	3.016110024002718e-10	6.982060105264555e-09	0.4248927038626609	0.2
PGP	6.1862907	0.2546041	6.159633508999136e-10	1.3406203926300332e-08	0.24892703862660945	0.09572649572649573
P2RX4	4.790843	0.25451636	1.660819745773121e-06	1.8407975573223078e-05	0.5107296137339056	0.32222222222222224
ARPC3	5.1235914	0.2543621	2.9977043750364234e-07	3.925795929170799e-06	0.9914163090128756	0.935042735042735
TRAPPC2L	5.355665	0.25409022	8.524225621075712e-08	1.261420584119872e-06	0.3605150214592275	0.1829059829059829
SLC43A2	5.671296	0.25406995	1.417213327738552e-08	2.4284761214246305e-07	0.2575107296137339	0.11025641025641025
TRIM44	5.1526623	0.25391895	2.568140566742574e-07	3.3922600755524876e-06	0.2918454935622318	0.14358974358974358
GNPTAB	5.4755826	0.25391078	4.360745251380007e-08	6.765539113543058e-07	0.27467811158798283	0.1264957264957265
SET	3.57992	0.25345525	0.00034369933334869933	0.0022034182017426854	0.7296137339055794	0.558974358974359
ATP6AP2	4.1487284	0.2524678	3.3432699880544674e-05	0.0002785505325754935	0.8927038626609443	0.7717948717948718
ILF2	5.6248264	0.25213802	1.856944179855058e-08	3.1085200444548154e-07	0.4291845493562232	0.2222222222222222
GSS	6.4903154	0.2516915	8.565693196395248e-11	2.2016708053495774e-09	0.22746781115879827	0.07863247863247863
NAPSB	5.1557574	0.25123376	2.5260773802755804e-07	3.3399009662242485e-06	0.10300429184549356	0.02905982905982906
STRAP	6.068409	0.25081742	1.2918361127388777e-09	2.676334755669702e-08	0.2918454935622318	0.12393162393162394
UBE2D2	4.0754886	0.25031358	4.5917855092500856e-05	0.0003688689735331687	0.463519313304721	0.30427350427350425
OSTF1	4.8548965	0.25015888	1.2044948034282357e-06	1.3725661626824484e-05	0.5107296137339056	0.30512820512820515
AMPD3	-2.2834156	-0.2503699	0.02240590048688999	0.07673050894726148	0.20600858369098712	0.25982905982905985
AGTRAP	-2.2620304	-0.25064984	0.023695527851446345	0.08040721359836854	0.3133047210300429	0.36324786324786323
RPL37A	-3.7841532	-0.25128895	0.0001542327416826943	0.0010947266780847395	0.927038626609442	0.9085470085470085
LPCAT1	-2.286544	-0.2517705	0.02222245120335988	0.07619679199320287	0.19742489270386265	0.24957264957264957
RCOR1	-2.3977726	-0.25181803	0.016495099229264527	0.05978768273653707	0.11587982832618025	0.1675213675213675
TNFRSF12A	-1.5553058	-0.25200212	0.11987324591116466	0.2807433315824349	0.2703862660944206	0.29572649572649573
TOM1	-1.9554074	-0.25226992	0.050535004726566475	0.14629559994072416	0.45493562231759654	0.47094017094017093
CCNL1	-1.9703382	-0.25306472	0.04879962375933852	0.14225823456039077	0.48497854077253216	0.47094017094017093
RNF187	-2.429839	-0.2531793	0.015105538425531983	0.05539233507813524	0.22317596566523606	0.27521367521367524
NUFIP2	-1.8724868	-0.25361037	0.061139278854101434	0.16975329398890676	0.1459227467811159	0.18034188034188034
LRRC25	-2.1205907	-0.25373167	0.03395625657498722	0.10661243091011827	0.23605150214592274	0.2726495726495726
CCDC28A	-2.827875	-0.25385115	0.00468581256005731	0.02093948739536476	0.11587982832618025	0.18461538461538463
RNASEH2C	-1.9798014	-0.25387603	0.04772584433850991	0.13971556873033358	0.2145922746781116	0.25555555555555554
EPB41L3	-2.6230636	-0.25391382	0.008714303510252626	0.03535246156088057	0.575107296137339	0.5914529914529915
DDX24	-2.0824087	-0.25401586	0.037305147892567884	0.11499928172456733	0.30472103004291845	0.33760683760683763
BEX3	-1.4647515	-0.25402543	0.1429887187211126	0.3204221824692206	0.2575107296137339	0.2692307692307692
PKN2	-2.5341663	-0.25429335	0.011271518335594559	0.043244127711547765	0.11587982832618025	0.1700854700854701
TKT	-1.7070907	-0.25472698	0.08780519289144158	0.22422467886290837	0.36909871244635195	0.37435897435897436
RPL11	-4.138321	-0.25498646	3.498568356193159e-05	0.0002898362973137291	0.9914163090128756	0.9794871794871794
ARL4A	-1.9781766	-0.25502944	0.047908781935976426	0.14001681984131253	0.13304721030042918	0.1752136752136752
PDCD4	-3.0978682	-0.25541803	0.0019491807902835454	0.009898217378450572	0.08583690987124463	0.15726495726495726
PLP2	-1.7914172	-0.255465	0.07322635973380398	0.1957771313899898	0.3133047210300429	0.34273504273504274
NCF1C	-3.554436	-0.25591418	0.0003787905670763677	0.002399355237982123	0.21030042918454936	0.3213675213675214
DARS	-1.6938906	-0.2564567	0.09028608640253012	0.22953892090194822	0.43776824034334766	0.41367521367521365
ITM2B	-3.6763914	-0.25693727	0.00023655660514654953	0.0016046481285593365	0.9055793991416309	0.9230769230769231
ATP6V1G1	-2.2231488	-0.25730366	0.02620577075312043	0.08662113811558066	0.7510729613733905	0.7188034188034188
MAFF	-2.1147661	-0.2573837	0.03444988162477744	0.10768566292829701	0.41201716738197425	0.42735042735042733
JAML	-3.009336	-0.25749898	0.0026181941364719357	0.012809254480885603	0.06437768240343347	0.13076923076923078
RBM39	-2.7984247	-0.25757557	0.005135255462612193	0.022617779574299293	0.7296137339055794	0.6965811965811965
TBC1D22A	-2.0139685	-0.257617	0.044012837852593245	0.13112017839209503	0.13733905579399142	0.17777777777777778
ANP32E	-2.4796484	-0.2579301	0.013151196983897846	0.04931781219785619	0.2918454935622318	0.33418803418803417
NOSIP	-2.7014067	-0.2585727	0.006904684277998178	0.029054928313372298	0.21888412017167383	0.28547008547008546
FOSL2	-1.8472395	-0.2609201	0.06471243396018743	0.1770339957643968	0.2446351931330472	0.2863247863247863
MALAT1	-6.1820965	-0.26188368	6.325578668240031e-10	1.3702436684330644e-08	1.0	1.0
SMARCD3	-3.3699102	-0.262277	0.0007519266749856243	0.0043932543686501044	0.04291845493562232	0.11367521367521367
UBA6	-2.7817683	-0.2625589	0.005406363446882962	0.023593116632152855	0.12875536480686695	0.19487179487179487
CRBN	-2.7213712	-0.26299214	0.006501173647492091	0.027678204370055172	0.1459227467811159	0.21196581196581196
PRKAR1A	-2.576623	-0.2633726	0.00997707426993013	0.03907167487686964	0.41201716738197425	0.44871794871794873
FTH1P20	-3.2521822	-0.2636936	0.0011452256329126755	0.006341548852346435	0.1072961373390558	0.18974358974358974
ATF4	-2.402477	-0.26371244	0.016284455143005472	0.05916171363314795	0.20600858369098712	0.2641025641025641
FLNA	-1.1997942	-0.2639755	0.2302192955031328	0.43554947406280076	0.44206008583690987	0.41794871794871796
PPIL4	-2.6391394	-0.26450816	0.008311678345708562	0.03394900461572098	0.13733905579399142	0.19914529914529913
HSD17B11	-2.531761	-0.2645371	0.011349132894446414	0.04346872501717772	0.4248927038626609	0.45384615384615384
OPTN	-2.149403	-0.26509342	0.03160246424165035	0.10050488223850805	0.14163090128755365	0.1905982905982906
C3orf58	-2.891369	-0.26519465	0.0038356720906147636	0.01780873924226188	0.08583690987124463	0.15128205128205127
UBE2H	-2.579149	-0.26573753	0.009904407562294612	0.03886443263620988	0.1888412017167382	0.2512820512820513
FCGR2A	-2.8761485	-0.26587018	0.004025602106140001	0.018462658986951246	0.7725321888412017	0.7854700854700855
IP6K2	-3.0936072	-0.26594964	0.0019773908845857396	0.010019313798064632	0.10300429184549356	0.17777777777777778
PRPF38B	-3.0402105	-0.26630142	0.0023641288133912897	0.011724479000033044	0.15879828326180256	0.2358974358974359
FTL	-4.567428	-0.2664686	4.937451569899027e-06	5.0017110498896246e-05	1.0	1.0
RSL1D1	-2.3999054	-0.2669946	0.01639931173136129	0.05950311238424137	0.6223175965665236	0.6008547008547008
AK2	-1.5294147	-0.26706135	0.12616168020149124	0.29046281218849346	0.44635193133047213	0.4188034188034188
CARD19	-2.0375109	-0.26752615	0.041598861667789734	0.12502345488593786	0.3776824034334764	0.3957264957264957
TNS1	-2.9614177	-0.267877	0.0030622640020489546	0.014708333190291334	0.09012875536480687	0.1581196581196581
CTBS	-1.772144	-0.26860118	0.07637066099506229	0.2020011161791262	0.2875536480686695	0.3017094017094017
OSGIN2	-3.1728723	-0.26878655	0.0015093889957673054	0.007982668788747089	0.07725321888412018	0.1547008547008547
SPINK1	-2.216815	-0.2695092	0.02663574086518913	0.08772665596454951	0.48497854077253216	0.5
DHRS3	-3.0522804	-0.2699537	0.0022710983164091524	0.01131197451379931	0.5021459227467812	0.5333333333333333
GGA2	-2.1268363	-0.27072117	0.033433680958912984	0.10528361658764439	0.26609442060085836	0.29572649572649573
MBNL2	-3.1082034	-0.27079466	0.0018822852559624164	0.00959032691249786	0.12017167381974249	0.19572649572649573
PABPC4	-1.7170223	-0.27081326	0.08597509399274436	0.2202762283755601	0.24034334763948498	0.26495726495726496
ING2	-2.76922	-0.27111074	0.005619065784905718	0.02442077896487258	0.09012875536480687	0.15384615384615385
NRBF2	-2.951558	-0.27120093	0.0031617505039561906	0.01510906579708791	0.11587982832618025	0.18803418803418803
ST8SIA4	-2.6506894	-0.2714815	0.008032770985361063	0.033025212135278835	0.1888412017167382	0.24871794871794872
EVI2B	-2.5857863	-0.27200413	0.009715713748582225	0.03825475516268	0.4034334763948498	0.4324786324786325
H1FX	-0.8165088	-0.27252656	0.4142091671989393	0.6145998596122549	0.7939914163090128	0.717948717948718
PHF20L1	-2.1618066	-0.27259505	0.030633086992705238	0.09798747144149061	0.24892703862660945	0.288034188034188
PCMTD1	-2.2085943	-0.274231	0.027202875077545766	0.08923190712936858	0.19313304721030042	0.23931623931623933
HP1BP3	-1.7037724	-0.27550513	0.08842361857553799	0.22563663513894922	0.3776824034334764	0.37435897435897436
GRSF1	-2.0754354	-0.27563548	0.037946203005381374	0.11645908639009561	0.3133047210300429	0.33589743589743587
FYN	-4.2659206	-0.27594626	1.990795575177777e-05	0.00017509681238250785	0.030042918454935622	0.12478632478632479
OPN3	-2.2803986	-0.2762689	0.02258405657634699	0.07711042068211461	0.30042918454935624	0.34957264957264955
PAM	-3.743411	-0.2772077	0.00018153881022567604	0.0012625240729324276	0.07296137339055794	0.1641025641025641
CLDND1	-2.4327052	-0.2774474	0.014986501363743814	0.0550143962931784	0.22317596566523606	0.2726495726495726
RNF5	-3.0216198	-0.27909723	0.002514262069629928	0.01234461458777317	0.20600858369098712	0.2846153846153846
DEDD2	-2.5236557	-0.2791687	0.011614163719041034	0.04434820774867747	0.13733905579399142	0.19572649572649573
TRA2B	-1.5766453	-0.27937374	0.1148771729359157	0.2732026258481116	0.2875536480686695	0.2982905982905983
PRNP	-0.20169653	-0.28009835	0.8401539790481325	0.9224038750726947	0.39914163090128757	0.34786324786324785
MKRN1	-3.083355	-0.28056172	0.002046807897183045	0.010336830058464376	0.19742489270386265	0.27521367521367524
ARID4A	-3.7189653	-0.28075042	0.00020004049768866913	0.0013785555749421898	0.06437768240343347	0.15042735042735042
VNN2	-4.109088	-0.28289303	3.97225133416116e-05	0.00032382074929430943	0.055793991416309016	0.1547008547008547
HLA-DMB	-2.5781734	-0.28367063	0.009932416693513732	0.03896324168181625	0.8540772532188842	0.8239316239316239
APOC1	-4.065213	-0.28368554	4.7988595551348554e-05	0.0003839366323524559	0.9227467811158798	0.9683760683760684
RPL10	-5.579898	-0.28368914	2.4065960021513048e-08	3.9377283992444804e-07	0.9957081545064378	0.9871794871794872
PHC2	-2.5589628	-0.28388855	0.010498498424119096	0.04074304585608134	0.12875536480686695	0.18376068376068377
NMB	-2.282476	-0.2841624	0.022461249481314234	0.07680531995633313	0.0944206008583691	0.14786324786324787
MIR210HG	-3.639295	-0.2841968	0.00027338526183858484	0.001810783054014511	0.06866952789699571	0.1564102564102564
SH3D21	-4.3909574	-0.28472903	1.1285260161189144e-05	0.00010469833618902549	0.012875536480686695	0.10085470085470086
IFITM2	-1.988716	-0.2851775	0.04673256410213501	0.137777559519605	0.5965665236051502	0.5888888888888889
GAS5	-2.7143683	-0.28666437	0.006640227152300532	0.02811383204586491	0.11587982832618025	0.17692307692307693
FXR1	-2.2702582	-0.28673092	0.023191920638521324	0.07889261497207611	0.22317596566523606	0.26495726495726496
CD55	-2.4674172	-0.28789115	0.013609164108385391	0.05076995773658964	0.48068669527896996	0.4735042735042735
CDK16	-2.4856975	-0.28908455	0.012929778618224723	0.048683673141099205	0.12446351931330472	0.17692307692307693
FKBP8	-3.324169	-0.28935304	0.0008868249760767215	0.005071725900958487	0.48497854077253216	0.5196581196581197
RPL13A	-4.817368	-0.2903556	1.45464233015805e-06	1.635967949598976e-05	0.9914163090128756	0.982051282051282
PAICS	-2.9485216	-0.29092583	0.003192979243984852	0.01522134084580599	0.12875536480686695	0.19829059829059828
SERINC1	-2.9530237	-0.2918602	0.0031467786005775007	0.015047958618589458	0.3948497854077253	0.4341880341880342
CDKN1A	-2.5039434	-0.29246622	0.012281767241954492	0.04648513936604589	0.45493562231759654	0.4965811965811966
RPL41	-3.349535	-0.29428446	0.0008094729872404508	0.004673977093550583	0.7725321888412017	0.7769230769230769
BTG2	-1.7448232	-0.29470554	0.08101565105634922	0.21047569764347035	0.2446351931330472	0.2760683760683761
ATP1B3	-0.95992976	-0.29499263	0.33709056895398903	0.5376356527528486	0.6051502145922747	0.523931623931624
MFF	-2.4156055	-0.2953756	0.01570906537418811	0.05725497186777502	0.3948497854077253	0.4170940170940171
GYS1	-3.695941	-0.29567888	0.00021907385941064591	0.0014946248998411315	0.0944206008583691	0.18547008547008548
NFKBIZ	-3.091792	-0.295682	0.001989520883620993	0.010068693498133195	0.8283261802575107	0.7837606837606838
DHX40	-4.216386	-0.29572237	2.4824903546170417e-05	0.00021402546693090728	0.04721030042918455	0.1452991452991453
MARCH1	-2.6162543	-0.29583937	0.008890033676098945	0.03594881916835225	0.26609442060085836	0.32393162393162395
HPS3	-3.691348	-0.29643297	0.00022306852747020422	0.0015191374705669815	0.09012875536480687	0.1794871794871795
TAGLN2	-4.256992	-0.29657075	2.0719581874320627e-05	0.00018158631010338123	0.8969957081545065	0.923931623931624
SLC6A8	-4.3582273	-0.29668543	1.3112028074709096e-05	0.00012010931568169362	0.012875536480686695	0.10085470085470086
FTH1P10	-3.6841486	-0.29805985	0.00022946830957429416	0.0015596373463271091	0.09012875536480687	0.17777777777777778
SNHG6	-1.8953797	-0.29811335	0.05804212088239662	0.16256277686456153	0.22746781115879827	0.2504273504273504
RSF1	-3.2426174	-0.29848948	0.0011843720260376683	0.006521620065036354	0.1072961373390558	0.18632478632478633
WDR45B	-3.0646956	-0.29849938	0.0021789163536512085	0.010904079405830984	0.2875536480686695	0.3581196581196581
SLC16A3	-5.112626	-0.29867303	3.1771045691662614e-07	4.129336759377697e-06	0.8326180257510729	0.82991452991453
TPR	-2.3616161	-0.29868457	0.01819547224721626	0.06492593140375509	0.3948497854077253	0.41965811965811967
LGALS8	-2.5192814	-0.29898426	0.011759467495364478	0.04479131426144219	0.296137339055794	0.3367521367521368
WNT5A	-2.8337593	-0.29918474	0.004600395511492106	0.020611267955065606	0.12875536480686695	0.19658119658119658
NBN	-0.72762686	-0.3001567	0.4668420274548146	0.663675844829737	0.759656652360515	0.6991452991452991
BCL10	-2.6181512	-0.3004652	0.00884076533557669	0.035791720255139596	0.15450643776824036	0.21452991452991452
WSB1	-2.3849711	-0.30050552	0.017080462922904053	0.06168218550166425	0.5450643776824035	0.5427350427350427
LMAN1	-2.134667	-0.30088755	0.032788222886263534	0.10353503247858187	0.4892703862660944	0.4863247863247863
RLF	-3.350138	-0.301088	0.0008077130068642832	0.004666886242921853	0.1072961373390558	0.18888888888888888
PPDPF	-3.5100355	-0.301389	0.00044804677397909394	0.002784276231443382	0.6995708154506438	0.7316239316239316
UBE2B	-3.2905378	-0.3018437	0.0009999608072490994	0.005611592684916841	0.296137339055794	0.3786324786324786
RTN3	-2.7046626	-0.3044575	0.0068373802731646425	0.028809786657166894	0.4034334763948498	0.4341880341880342
PRKAG2	-3.6643019	-0.3050581	0.0002480142396971386	0.0016700352787426581	0.09012875536480687	0.1811965811965812
HERPUD1	-2.201124	-0.30513713	0.027727244070894552	0.09036155625470577	0.5879828326180258	0.576068376068376
SLC25A36	-3.323543	-0.30671534	0.0008888168616098919	0.0050777942686971176	0.09871244635193133	0.17777777777777778
MIS18BP1	-3.0646992	-0.30679965	0.0021788902944903806	0.010904079405830984	0.12875536480686695	0.20341880341880342
MZT2A	-3.0432506	-0.30954924	0.002340373298721566	0.011639420129861931	0.16738197424892703	0.23931623931623933
FAM107B	-2.233225	-0.31142694	0.025534101349127054	0.084767063683596	0.31759656652360513	0.3487179487179487
LINC01578	-2.5369458	-0.31186232	0.011182424003284723	0.04304561483466154	0.4334763948497854	0.45042735042735044
LCN2	-3.2674208	-0.3118903	0.0010853227785971456	0.006038970888825879	0.5364806866952789	0.5709401709401709
ANAPC16	-2.8753219	-0.31214657	0.004036159126459226	0.01849839131245135	0.3776824034334764	0.405982905982906
LYZ	-4.570377	-0.31523705	4.868480577344922e-06	4.93910581105162e-05	0.9785407725321889	0.9769230769230769
CHST15	-3.0750387	-0.31657916	0.0021047520008248394	0.010594507970538477	0.22746781115879827	0.294017094017094
ITGB1	-2.3996615	-0.31686848	0.016410233247166228	0.05951139337883894	0.5021459227467812	0.5102564102564102
SYF2	-3.376497	-0.31801397	0.0007341515876779437	0.0043003428671084315	0.2017167381974249	0.2914529914529915
ERRFI1	-1.8762081	-0.3180562	0.060626721039791595	0.16860200560460412	0.16738197424892703	0.20427350427350427
MMP24OS	-2.7454054	-0.31840524	0.006043618715561555	0.026020488355331068	0.351931330472103	0.39829059829059826
PHF21A	-4.2561817	-0.31893075	2.079477510372914e-05	0.0001817827516523327	0.06437768240343347	0.16923076923076924
YTHDC1	-3.0312655	-0.3195701	0.002435309573581854	0.01201617633997874	0.16738197424892703	0.24273504273504273
BCKDK	-3.0310683	-0.3203232	0.0024369018432097407	0.01201617633997874	0.41630901287553645	0.45897435897435895
CD9	-2.688532	-0.32037556	0.007176693108822064	0.03000707161160594	0.592274678111588	0.6205128205128205
KLF10	-2.6755154	-0.3213313	0.007461446727198418	0.031028177350018896	0.26609442060085836	0.32222222222222224
DDIT3	-2.5340645	-0.32260156	0.011274799066551468	0.043244127711547765	0.15021459227467812	0.20427350427350427
CD300C	-2.952325	-0.3227149	0.003153906769546433	0.01507681247884844	0.26609442060085836	0.3418803418803419
ADIPOR2	-3.035361	-0.323685	0.0024024798776588296	0.011869838038805352	0.12017167381974249	0.19572649572649573
IRF7	-2.3364213	-0.32373407	0.01946929800260533	0.06860064413859172	0.2918454935622318	0.32735042735042735
AMPD2	-4.0945234	-0.32417658	4.230378596562223e-05	0.0003428348583813985	0.04721030042918455	0.13931623931623932
GADD45B	0.87976813	-0.32434437	0.3789849213390575	0.5816597073257924	0.7553648068669528	0.6136752136752137
BCAS2	-1.7417787	-0.32440153	0.08154717479768865	0.21153745569342056	0.27896995708154504	0.29914529914529914
CSTB	-3.2602565	-0.3258937	0.001113115042489513	0.006176152211187282	0.9613733905579399	0.9794871794871794
AKAP9	-2.610012	-0.32609987	0.009053905058998656	0.03639791362644426	0.3090128755364807	0.3504273504273504
HECTD1	-3.275578	-0.32639575	0.0010544597505723321	0.005893424739811367	0.18025751072961374	0.26495726495726496
SELENOM	-2.9772952	-0.32641608	0.0029080379305565615	0.014042017725908792	0.15021459227467812	0.2247863247863248
ADIPOR1	-2.9983544	-0.32725886	0.0027144179169971113	0.013221733185039275	0.44635193133047213	0.4846153846153846
PPIF	-1.5680655	-0.32782578	0.11686585125843878	0.27673785369328135	0.24892703862660945	0.26153846153846155
DNTTIP2	-2.2793086	-0.32845265	0.0226487348228992	0.07731209604932664	0.2575107296137339	0.30256410256410254
CREBRF	-4.287431	-0.32846376	1.807516822421038e-05	0.00016107476883890452	0.060085836909871244	0.16324786324786325
USP11	-3.2116196	-0.32907167	0.0013198904215265214	0.0071563689784004195	0.15879828326180256	0.23675213675213674
WDR54	-4.3559575	-0.3297848	1.3248645567195723e-05	0.00012111917052372627	0.06866952789699571	0.18205128205128204
N4BP2L1	-2.9136605	-0.3306518	0.003572181020027983	0.016790835180117886	0.22317596566523606	0.2905982905982906
SORL1	-3.0194545	-0.33069527	0.0025323044334105956	0.01242877028111784	0.19742489270386265	0.26837606837606837
LSP1	-5.1690683	-0.33185828	2.352639966245485e-07	3.1571541604512998e-06	0.6566523605150214	0.7914529914529914
ZNRF1	-3.949281	-0.3319623	7.838629692098825e-05	0.0006002935034354947	0.05150214592274678	0.14017094017094017
PDK3	-4.7704396	-0.33236092	1.838243552777762e-06	2.0179666475393806e-05	0.03862660944206009	0.152991452991453
TMEM91	-4.895779	-0.33245674	9.791689946828933e-07	1.1364794641740708e-05	0.030042918454935622	0.147008547008547
SQSTM1	-3.6408963	-0.33311325	0.0002716905669036306	0.0018021574098369374	0.8111587982832618	0.8282051282051283
NEAT1	-2.9544451	-0.33336776	0.003132317833529273	0.014984007914073887	0.5236051502145923	0.5632478632478632
ANPEP	-3.267568	-0.33386204	0.0010847574346279892	0.006038263909846387	0.34763948497854075	0.41794871794871796
SNHG12	-4.591986	-0.33485997	4.390477115858884e-06	4.499488357808215e-05	0.02145922746781116	0.11965811965811966
TSC22D3	-2.9602292	-0.33491603	0.003074101997104469	0.014751620764231371	0.0815450643776824	0.15128205128205127
C15orf48	-3.659521	-0.33508885	0.000252687079237296	0.0016940486085898915	0.8454935622317596	0.8273504273504273
JUNB	-2.6723776	-0.33552024	0.00753158365091839	0.03128207053322359	0.8412017167381974	0.8042735042735043
SDS	-1.1971754	-0.33552292	0.23123820833128061	0.43634691085879374	0.2446351931330472	0.2692307692307692
YPEL5	-3.3189244	-0.33621255	0.0009036489028297015	0.005144450799291238	0.3948497854077253	0.4564102564102564
C4orf3	-4.442062	-0.3364731	8.910082009807661e-06	8.44251718357085e-05	0.8197424892703863	0.8427350427350427
BACH1	-2.8130052	-0.3367784	0.0049080872996668	0.021784381033347133	0.43776824034334766	0.47435897435897434
UPP1	-2.3505745	-0.33870462	0.01874445790140461	0.06657447705791475	0.6180257510729614	0.6042735042735042
KLF4	-2.2614486	-0.33881322	0.023731490548925916	0.08048965276661826	0.12017167381974249	0.16666666666666666
HIST1H4C	-3.6748865	-0.33928138	0.00023795526733282876	0.001613341396675385	0.41630901287553645	0.49401709401709404
C7orf50	-2.585872	-0.33999923	0.009713301229305499	0.03825475516268	0.33905579399141633	0.37777777777777777
RELA	-3.0558803	-0.34256804	0.002244007436128687	0.011193226085280566	0.3090128755364807	0.3700854700854701
RAI14	-3.8466606	-0.3430413	0.00011973865287464693	0.0008770012868974007	0.05150214592274678	0.13675213675213677
CHMP1B	-2.4222252	-0.34330392	0.015425782329931415	0.05638657552652297	0.2446351931330472	0.2914529914529915
VIM	-5.6723237	-0.343702	1.4087361417034582e-08	2.4169561424967056e-07	0.9785407725321889	0.9957264957264957
TFRC	-3.2263227	-0.34407988	0.0012539191143118229	0.006856010838681104	0.20600858369098712	0.28974358974358977
IRAK3	-3.862642	-0.34425977	0.00011216734147313922	0.0008241757138535675	0.10300429184549356	0.19829059829059828
RPS14	-6.5930705	-0.3449062	4.3082156187701426e-11	1.175332407520718e-09	0.9914163090128756	0.9905982905982906
GBE1	-3.475837	-0.34520438	0.0005092617141587507	0.003114113908550869	0.18025751072961374	0.2658119658119658
AHR	-3.5245075	-0.34560913	0.0004242708634473349	0.002658108088091829	0.13733905579399142	0.2247863247863248
PLEKHO1	-2.846865	-0.3476096	0.004415209924355122	0.01995680680047261	0.2875536480686695	0.35384615384615387
GPR183	-1.805404	-0.3485208	0.07101149017011742	0.1910418473098433	0.9055793991416309	0.8521367521367521
SLU7	-3.2110796	-0.34870383	0.0013223731007176195	0.0071641109746703275	0.296137339055794	0.3623931623931624
SIPA1L1	-4.550134	-0.34974924	5.3611736148540775e-06	5.383446712233573e-05	0.08583690987124463	0.21367521367521367
TBC1D9	-4.3491073	-0.34994808	1.3669278971561254e-05	0.00012471632873589365	0.06866952789699571	0.17863247863247864
DEK	-4.3667746	-0.35076046	1.260948057083694e-05	0.00011565966299894842	0.6437768240343348	0.7094017094017094
JUND	-2.9240863	-0.35173813	0.0034546887709144313	0.016361377516977697	0.1630901287553648	0.23247863247863249
MGAT1	-3.7507055	-0.35200772	0.0001763377053398509	0.0012332002875467644	0.6738197424892703	0.6957264957264957
SH3BP5	-3.9146483	-0.35278973	9.053612330128658e-05	0.0006812212838458903	0.15021459227467812	0.2606837606837607
HIST3H2A	-3.8414505	-0.35294363	0.00012230941174230838	0.0008925106939757245	0.0815450643776824	0.17606837606837608
MECP2	-3.4916568	-0.35306665	0.0004800347448787848	0.0029550664344034933	0.12875536480686695	0.2111111111111111
RSRP1	-4.417887	-0.35478738	9.96703198240579e-06	9.366698473506451e-05	0.11158798283261803	0.23504273504273504
TNF	-0.06957357	-0.35526788	0.944533076604382	0.9767640779409898	0.6952789699570815	0.6051282051282051
ZNF292	-3.711121	-0.35637063	0.00020634345606387492	0.0014164393593383182	0.1072961373390558	0.19914529914529913
NSD3	-3.2043352	-0.35742274	0.0013537475250678223	0.007302497906366245	0.21030042918454936	0.28034188034188035
MORF4L2	-3.2384076	-0.3584154	0.001201989745421101	0.006605429885387519	0.4592274678111588	0.5128205128205128
ZFP36L1	-2.8560896	-0.3595704	0.004288940656986187	0.019520560102840662	0.8025751072961373	0.8008547008547009
RSRC2	-2.7857559	-0.3604025	0.005340307216239015	0.023341818692298514	0.24892703862660945	0.3111111111111111
STC1	-5.246296	-0.36060765	1.551877178295774e-07	2.1683784873611438e-06	0.004291845493562232	0.11538461538461539
HBP1	-4.1833587	-0.36106974	2.872335935035792e-05	0.00024352105955069607	0.21030042918454936	0.32905982905982906
PDE4DIP	-3.9342384	-0.3613237	8.346094053013083e-05	0.0006342202855397752	0.10300429184549356	0.20170940170940171
CLIP4	-3.744856	-0.3614001	0.0001804972361293661	0.0012565489753179771	0.11587982832618025	0.21025641025641026
MRPL18	-1.4466503	-0.3619502	0.14799491556136626	0.32880599124156473	0.3562231759656652	0.34957264957264955
SEC61G	-4.1098313	-0.36295867	3.9594819381053094e-05	0.00032297088609400146	0.7467811158798283	0.7222222222222222
NUP214	-2.7550163	-0.36384246	0.005868920239152027	0.025394508208165037	0.20600858369098712	0.26324786324786326
BZW1	-3.637914	-0.3644158	0.00027485518263957226	0.0018187703416068142	0.6180257510729614	0.6376068376068376
FKBP4	-1.3562105	-0.3644782	0.17503221566721594	0.3645580978871928	0.15450643776824036	0.17777777777777778
ENO1	-7.189166	-0.3654679	6.518814198570793e-13	2.4077668421906118e-11	0.9871244635193133	0.9897435897435898
DDX3Y	-3.2940152	-0.3666565	0.0009876717578161396	0.005549410198789948	0.3605150214592275	0.41367521367521365
RPL39	-4.4342976	-0.36692423	9.237304830701064e-06	8.734546921933327e-05	0.7510729613733905	0.7717948717948718
FCGR2C	-4.1677003	-0.36910966	3.076883009694699e-05	0.0002587925349484974	0.12875536480686695	0.24102564102564103
HLA-DQB1	-6.825626	-0.37301135	8.7542808182901e-12	2.6861409094339136e-10	0.9313304721030042	0.9538461538461539
LAPTM4A	-5.1210794	-0.37324184	3.037919758199442e-07	3.967148863385186e-06	0.8583690987124464	0.8418803418803419
MDM2	-3.895329	-0.3764221	9.806552746977005e-05	0.0007314828218467905	0.11158798283261803	0.21452991452991452
CFAP36	-4.285492	-0.37685233	1.8233519305835326e-05	0.00016206657772676987	0.11158798283261803	0.2230769230769231
SEMA3C	-4.3026285	-0.377176	1.6878385914452917e-05	0.00015149468199296783	0.0815450643776824	0.1905982905982906
TSC22D1	-2.584051	-0.37808016	0.009764739449618143	0.03840388678201232	0.41201716738197425	0.4376068376068376
RAB8B	-3.9346771	-0.37956172	8.330858907662726e-05	0.0006334119380290805	0.3605150214592275	0.4393162393162393
HSPE1	2.3032892	-0.38080364	0.021262579787021202	0.07341718338992258	0.7339055793991416	0.5333333333333333
RPL23A	-6.705535	-0.3824344	2.006701366398771e-11	5.771675307907278e-10	0.9656652360515021	0.9675213675213675
EGR1	-3.160643	-0.38244626	0.00157421228044	0.008265214400770533	0.13304721030042918	0.20683760683760682
BRD2	-3.6362264	-0.38829476	0.0002766611304505197	0.001828086520008062	0.36909871244635195	0.43846153846153846
EAPP	-3.9032302	-0.38898054	9.491731417375143e-05	0.0007111244576120645	0.18025751072961374	0.27692307692307694
S100A10	-6.3796244	-0.38924307	1.775230914636666e-10	4.2983051513092e-09	0.944206008583691	0.9735042735042735
OSER1	-3.7307308	-0.3894117	0.00019092515654634231	0.0013217969254969639	0.17167381974248927	0.2743589743589744
RGS16	-1.3598437	-0.39131454	0.17387936486967703	0.3629050158778277	0.1072961373390558	0.1358974358974359
UGP2	-3.3480039	-0.39154688	0.0008139589019754942	0.0046939773095506	0.48497854077253216	0.49914529914529915
CREM	-2.6388164	-0.39177227	0.008319603782312087	0.033971304478041975	0.5236051502145923	0.5444444444444444
PMAIP1	-2.0159595	-0.39452025	0.04380420912101204	0.13056914518826976	0.5278969957081545	0.5213675213675214
MGEA5	-4.490752	-0.39666522	7.097200168575708e-06	6.879749614637848e-05	0.09871244635193133	0.21367521367521367
AK4	-4.944571	-0.3985696	7.631166244476527e-07	9.086826045821359e-06	0.08583690987124463	0.21965811965811965
SNX10	-2.9218147	-0.40071458	0.00347998597033049	0.016464205602075264	0.6137339055793991	0.6136752136752137
RBPJ	-4.053257	-0.40521392	5.050950760554361e-05	0.0004013088156179783	0.3776824034334764	0.4641025641025641
RNF13	-4.064288	-0.40552247	4.8179309915149994e-05	0.0003852387421364025	0.6652360515021459	0.67008547008547
EIF1	-8.15382	-0.4089067	3.5260610929559463e-16	1.990923921215331e-14	1.0	1.0
GPNMB	-6.7060604	-0.4095007	1.9994928379072423e-11	5.762973394947297e-10	0.9484978540772532	0.9871794871794872
TCF4	-3.8025718	-0.41256475	0.00014320170485980824	0.0010255789506338456	0.22317596566523606	0.3264957264957265
PIM1	-3.7748766	-0.41348818	0.0001600868277902835	0.0011333588008564932	0.44635193133047213	0.5196581196581197
HLA-A	-5.3247457	-0.41429973	1.0109446091735526e-07	1.4683048047512772e-06	0.871244635193133	0.9128205128205128
APOE	-6.8300824	-0.41520616	8.486575997875161e-12	2.615650056436825e-10	0.9613733905579399	0.9897435897435898
SUPT5H	-4.4814625	-0.41865137	7.41333445627641e-06	7.142203412875532e-05	0.44206008583690987	0.5333333333333333
LRRFIP1	-4.174137	-0.4198223	2.9911765289138774e-05	0.00025250881763999074	0.7510729613733905	0.7572649572649572
SCD	-3.612149	-0.4201013	0.0003036698664286961	0.0019743557101407016	0.22317596566523606	0.31794871794871793
RPL34	-7.1112466	-0.42169508	1.1499938428043496e-12	4.083367312452455e-11	0.9613733905579399	0.9735042735042735
FGFR1	-4.385545	-0.42374882	1.1569589189699332e-05	0.00010711977840489766	0.055793991416309016	0.1581196581196581
MAP1LC3B	-4.1343503	-0.4253374	3.559599507736061e-05	0.0002943613590520991	0.6695278969957081	0.6709401709401709
DNAJB9	-4.4520607	-0.42827398	8.505011623363085e-06	8.106745379355879e-05	0.0815450643776824	0.19914529914529913
RNF149	-3.5226688	-0.42989412	0.0004272248368118181	0.002672968472641425	0.4034334763948498	0.44358974358974357
PRDX2	-3.3535454	-0.4312292	0.0007978330744477503	0.004620322096118813	0.4248927038626609	0.46068376068376066
NFKBIA	-8.102656	-0.43160316	5.377210539542041e-16	2.999264356407721e-14	1.0	0.9846153846153847
HSPA7	-3.2311316	-0.4316629	0.0012330116984409713	0.006767809629251498	0.12017167381974249	0.2
GCC2	-4.302618	-0.4317481	1.6879170854264763e-05	0.00015149468199296783	0.26180257510729615	0.3752136752136752
EMD	-3.5191858	-0.43200108	0.00043287339661687597	0.0027033983613738446	0.44206008583690987	0.47863247863247865
BCAT1	-4.2604814	-0.43326783	2.0398708705118906e-05	0.00017900191708944153	0.2575107296137339	0.36752136752136755
MCM5	-4.563903	-0.43377587	5.021133481713086e-06	5.0604356969686306e-05	0.15450643776824036	0.2811965811965812
SYAP1	-3.580559	-0.43383715	0.0003428598569478735	0.002200083953968725	0.30042918454935624	0.37264957264957266
FAM210A	-4.10847	-0.4354427	3.982891204891419e-05	0.00032449610957888277	0.1459227467811159	0.25213675213675213
IMP3	-3.195539	-0.43577367	0.0013956986491381437	0.007490666259905027	0.15450643776824036	0.2282051282051282
RNF181	-4.7102847	-0.4362063	2.473708640476408e-06	2.650099839801203e-05	0.5450643776824035	0.6188034188034188
CLK1	-3.3088808	-0.438355	0.0009366973285569989	0.005328191203769518	0.12017167381974249	0.19572649572649573
ZNF395	-5.4794326	-0.43973944	4.2669253883070044e-08	6.642421590362214e-07	0.02575107296137339	0.15897435897435896
TIPARP	-3.4629498	-0.43980557	0.0005342880782862754	0.003245540941159619	0.27896995708154504	0.358974358974359
MANBA	-4.4269323	-0.44112027	9.558279472785589e-06	9.007142017549047e-05	0.2017167381974249	0.3230769230769231
MYADM	-3.2092578	-0.4429065	0.001330781294393468	0.00720399760033745	0.2446351931330472	0.32051282051282054
TNFAIP6	1.416693	-0.44459775	0.15657270122214198	0.3420917569822174	0.4334763948497854	0.33931623931623933
ANG	-5.142707	-0.44731328	2.7080786638658786e-07	3.560038144282463e-06	0.07296137339055794	0.2128205128205128
PILRA	-5.801973	-0.4482497	6.553922316414296e-09	1.1912056431825825e-07	0.7253218884120172	0.7897435897435897
PFKFB3	-3.7891028	-0.4498881	0.00015119228356712066	0.0010753619466722878	0.5150214592274678	0.5555555555555556
PHF3	-4.77554	-0.45182636	1.792256052507639e-06	1.972197414967871e-05	0.15021459227467812	0.2811965811965812
TSPYL2	-3.8950698	-0.454028	9.817043239141939e-05	0.0007318690730825675	0.10300429184549356	0.20341880341880342
CCNI	-5.146167	-0.45459178	2.658629579800427e-07	3.5017150784809255e-06	0.5236051502145923	0.6239316239316239
TCEAL9	-2.481387	-0.4554381	0.013087223788718056	0.049155584006861694	0.27467811158798283	0.32222222222222224
MPZL1	-3.5627985	-0.4564886	0.00036692242897111855	0.002333836705417867	0.24892703862660945	0.32905982905982906
TUBGCP2	-4.3069453	-0.45701686	1.6552450900421472e-05	0.00014885320891325497	0.2832618025751073	0.382051282051282
RPL31	-8.617029	-0.45747244	6.8713743681949995e-18	4.61789876442061e-16	0.9828326180257511	0.9923076923076923
LMBRD1	-4.7218328	-0.4609505	2.337288837896022e-06	2.521599711800587e-05	0.19313304721030042	0.3153846153846154
GNA15	-3.6101522	-0.46275008	0.00030601741934699073	0.001988680182237496	0.34334763948497854	0.41196581196581195
ARL4C	-4.180445	-0.46532992	2.909389958060581e-05	0.0002463593451272319	0.30472103004291845	0.41025641025641024
HSBP1L1	-4.5412755	-0.4667483	5.591491969158169e-06	5.5781306921862484e-05	0.1459227467811159	0.26324786324786326
RIOK3	-4.5668917	-0.46919838	4.950100851536047e-06	5.010840516650413e-05	0.351931330472103	0.4512820512820513
EIF1B	-4.1350164	-0.46930453	3.5492899781498046e-05	0.00029368509326708624	0.5708154506437768	0.6273504273504273
VSIR	-4.178229	-0.46975207	2.9378805899898724e-05	0.00024861904722537145	0.26180257510729615	0.3803418803418803
CD86	-6.1452684	-0.47063348	7.982830758804737e-10	1.69199168252389e-08	0.6566523605150214	0.7623931623931623
SDC2	-4.736888	-0.4726534	2.1702525916581898e-06	2.354296846872038e-05	0.07725321888412018	0.2
UBE2R2	-4.9099245	-0.47299752	9.111148694886333e-07	1.0646674772641985e-05	0.2317596566523605	0.36666666666666664
HSPA8	4.9773817	-0.4741026	6.445021113539468e-07	7.836986397284488e-06	0.9313304721030042	0.735897435897436
IFNGR1	-4.978271	-0.47561812	6.415484840972747e-07	7.80796242527222e-06	0.48497854077253216	0.5743589743589743
RND3	-3.7504041	-0.47571158	0.0001765498626926046	0.001234057563833594	0.11158798283261803	0.20683760683760682
RHOB	-4.7083464	-0.47707084	2.497344085434176e-06	2.6712662628126273e-05	0.06866952789699571	0.19145299145299147
CDCP1	-4.6611385	-0.4776316	3.144651705120567e-06	3.289979078872373e-05	0.1759656652360515	0.30427350427350425
HIST1H1C	-3.947358	-0.48050997	7.90183896333164e-05	0.000604126722518424	0.24034334763948498	0.33589743589743587
SNHG5	-5.574107	-0.48083144	2.4880287193499552e-08	4.0613236571663905e-07	0.5064377682403434	0.6111111111111112
CD72	-3.9077477	-0.48503247	9.316048053496853e-05	0.0007005851202676099	0.2532188841201717	0.3504273504273504
CCNG2	-5.973028	-0.48580885	2.3288955186895974e-09	4.557555903549231e-08	0.034334763948497854	0.1905982905982906
APLP2	-7.506568	-0.48612398	6.069772609386787e-14	2.588955332492934e-12	0.8755364806866953	0.9435897435897436
KMO	-3.0711253	-0.48758906	0.0021325359297323697	0.010714787565252683	0.4248927038626609	0.46068376068376066
SPAG4	-5.730647	-0.488172	1.0004836667477427e-08	1.7671363431773913e-07	0.060085836909871244	0.2188034188034188
MCL1	-4.896381	-0.48880208	9.76176892636064e-07	1.1339619772215055e-05	0.6824034334763949	0.7213675213675214
RGS1	-1.0444493	-0.48890504	0.2962775479721752	0.5002838311573303	0.45064377682403434	0.4376068376068376
EIF4A3	-1.1974905	-0.4916859	0.2311154685274739	0.43619830753600985	0.3905579399141631	0.3623931623931624
GADD45A	-2.6451175	-0.49184975	0.008166256195268562	0.033474118298784585	0.4334763948497854	0.4846153846153846
TAF7	-4.967886	-0.49363402	6.768673859436373e-07	8.196955045678559e-06	0.351931330472103	0.4752136752136752
RAB13	-4.9561067	-0.49427685	7.19198241585007e-07	8.638530230441711e-06	0.31759656652360513	0.4358974358974359
KLF2	-2.9568303	-0.49688166	0.003108192368394763	0.014884103670272732	0.055793991416309016	0.11794871794871795
CIR1	-4.8603644	-0.4986482	1.1716991764772204e-06	1.3385157176058594e-05	0.13304721030042918	0.2675213675213675
MT3	-5.008274	-0.5009489	5.492027532458044e-07	6.755684224524507e-06	0.02145922746781116	0.13675213675213677
CXCL16	-7.384736	-0.50295746	1.5275635959944596e-13	6.189777547651668e-12	0.8283261802575107	0.8965811965811966
ACKR3	-3.3780699	-0.50296295	0.0007299650201332552	0.004277638486761317	0.24034334763948498	0.33418803418803417
TRIB1	-4.9446945	-0.5059883	7.626336420822084e-07	9.086826045821359e-06	0.19313304721030042	0.3299145299145299
UBE2D3	-5.7948947	-0.5082221	6.836408078181502e-09	1.240911648130521e-07	0.7124463519313304	0.7572649572649572
EGLN1	-5.515421	-0.50954235	3.4794635179186506e-08	5.503624441603357e-07	0.2017167381974249	0.35555555555555557
TXNIP	-4.1128864	-0.51013774	3.9074265645814095e-05	0.00031929190854233737	0.15879828326180256	0.27521367521367524
CNOT8	-6.018231	-0.51269686	1.7633365727055525e-09	3.5625787190139725e-08	0.0815450643776824	0.25726495726495724
CCDC107	-4.263041	-0.5153874	2.016635391335444e-05	0.0001770757538969306	0.26609442060085836	0.37094017094017095
CCL20	-0.7333311	-0.5159961	0.4633565193379976	0.6598783095844111	0.9871244635193133	0.9658119658119658
ZFP36	-4.1524553	-0.5180268	3.289270141041025e-05	0.0002746440892916497	0.4334763948497854	0.5273504273504274
OLR1	-3.3308578	-0.5200551	0.00086578831411755	0.004972057358731757	0.6866952789699571	0.6957264957264957
NOP53	-5.601883	-0.5204235	2.1203573310702235e-08	3.502657428076075e-07	0.33476394849785407	0.4888888888888889
CKS2	-3.1883192	-0.5217254	0.0014310244872978444	0.007650455708770819	0.12017167381974249	0.19401709401709402
ADAM28	-5.2552333	-0.52696157	1.478368261795295e-07	2.076195672044218e-06	0.2532188841201717	0.3888888888888889
PAIP2	-6.26881	-0.52829283	3.638185915878629e-10	8.284840886456178e-09	0.6051502145922747	0.6820512820512821
RIPK2	-5.187575	-0.5303053	2.1305034783389497e-07	2.8946692722954353e-06	0.8540772532188842	0.823076923076923
AVPI1	-5.226687	-0.5355335	1.725744136558106e-07	2.3895052230513596e-06	0.1072961373390558	0.25726495726495724
TMEM71	-6.833799	-0.53804433	8.269481374384217e-12	2.55445392141012e-10	0.012875536480686695	0.19487179487179487
HMGB2	-5.073959	-0.5381994	3.896231639491335e-07	4.9656228767134244e-06	0.1630901287553648	0.30683760683760686
SLC16A10	-5.5807276	-0.53888804	2.395144588484532e-08	3.923651247984708e-07	0.33905579399141633	0.5051282051282051
HSP90AB1	2.014214	-0.53959644	0.04398705789316845	0.1310858093433229	0.9613733905579399	0.8735042735042735
GPCPD1	-4.072239	-0.54345596	4.656341147774258e-05	0.0003738368997254426	0.33476394849785407	0.4205128205128205
VAPA	-6.34098	-0.54506123	2.283077667897206e-10	5.432463045012056e-09	0.6523605150214592	0.6914529914529914
GPR146	-6.4748197	-0.5463896	9.492517929396616e-11	2.4173460168816484e-09	0.02575107296137339	0.2
TPT1	-8.08392	-0.54863864	6.271765686621188e-16	3.4562446345832047e-14	0.927038626609442	0.9461538461538461
SMAP2	-4.9231577	-0.5513701	8.515885762262415e-07	1.0027637448434982e-05	0.4334763948497854	0.5299145299145299
PHLDA1	-3.393529	-0.5577938	0.0006899829692516051	0.004079783419476121	0.27896995708154504	0.3581196581196581
DUSP6	-4.908671	-0.5608612	9.169559581881103e-07	1.0705849352506436e-05	0.6437768240343348	0.67008547008547
CAST	-6.0319896	-0.5631431	1.6195338612144458e-09	3.2860556709795904e-08	0.648068669527897	0.711965811965812
CD300A	-6.5754538	-0.56352717	4.85050343388633e-11	1.3154603505640152e-09	0.575107296137339	0.6897435897435897
INSIG1	-2.9153907	-0.5665501	0.0035524354863770663	0.01672719902721444	0.44206008583690987	0.48547008547008547
FAM49A	-5.7322793	-0.56701714	9.908986573724641e-09	1.754010750374379e-07	0.12875536480686695	0.29914529914529914
DDX41	-4.2307143	-0.56883746	2.3295049834330377e-05	0.00020173617690527225	0.2017167381974249	0.3094017094017094
GLUL	-7.101338	-0.5714214	1.2355490871582714e-12	4.342387697392731e-11	0.9914163090128756	0.994017094017094
VKORC1	-5.8588705	-0.57188207	4.660262640923307e-09	8.73529774204087e-08	0.27467811158798283	0.4205128205128205
SNAPC1	-5.5504184	-0.5741024	2.849870397904304e-08	4.613709103634265e-07	0.055793991416309016	0.20085470085470086
UBB	0.037007574	-0.5749963	0.9704789652887438	0.9954797635904269	0.9914163090128756	0.9615384615384616
SAP30	-5.9364595	-0.5774062	2.9124299598624745e-09	5.6513447263415935e-08	0.11587982832618025	0.28888888888888886
SEC62	-5.8362055	-0.5790065	5.340305584273187e-09	9.888896510017702e-08	0.5879828326180258	0.6512820512820513
APBB3	-5.305549	-0.58129174	1.1233425869213565e-07	1.6171672748187594e-06	0.15021459227467812	0.30256410256410254
EIF4A2	-5.8231096	-0.58236307	5.776269612001199e-09	1.0596493534559324e-07	0.4592274678111588	0.5726495726495726
ID2	-5.303483	-0.5866347	1.1361372712122901e-07	1.6304753318220542e-06	0.776824034334764	0.8188034188034188
RNASET2	-10.175169	-0.5873344	2.5595473615321125e-24	3.120609203524594e-22	0.9313304721030042	0.9777777777777777
CCDC71L	-4.56435	-0.5887762	5.010438765025643e-06	5.053353943320519e-05	0.22317596566523606	0.347008547008547
RALA	-5.8262906	-0.58984077	5.667281693893634e-09	1.0452227563155635e-07	0.5364806866952789	0.6461538461538462
ZFAS1	-6.022363	-0.5927172	1.7188871356323128e-09	3.482515892295055e-08	0.34763948497854075	0.5034188034188034
CYP27A1	-6.4561915	-0.59654236	1.0737063275197682e-10	2.699352568291943e-09	0.5278969957081545	0.7111111111111111
FAM13A	-6.0588875	-0.5978314	1.3706624641055996e-09	2.818450263878037e-08	0.07296137339055794	0.24273504273504273
BASP1	-6.231498	-0.60271674	4.6199708949310317e-10	1.0299245796029908e-08	0.6266094420600858	0.7051282051282052
ALDOC	-7.0368004	-0.6054278	1.9670453934516315e-12	6.724561882278692e-11	0.08583690987124463	0.2982905982905983
ELL2	-6.018209	-0.6088372	1.7635760226228707e-09	3.5625787190139725e-08	0.34763948497854075	0.4948717948717949
MAFB	-5.1965265	-0.6102045	2.0304676085093513e-07	2.763443836910763e-06	0.5150214592274678	0.6111111111111112
CARD16	-5.9945903	-0.6111986	2.039988314141645e-09	4.04387323797546e-08	0.40772532188841204	0.5641025641025641
CXCR4	-5.9631047	-0.6119542	2.474895270543241e-09	4.8295512949396926e-08	0.02145922746781116	0.17264957264957265
TFPI	-6.4171143	-0.6169753	1.3888170004617502e-10	3.422850056415301e-09	0.06866952789699571	0.2512820512820513
HMOX1	-6.2140756	-0.6200062	5.162769479258999e-10	1.1472173405766326e-08	0.45064377682403434	0.6222222222222222
GUK1	-7.302296	-0.6218455	2.8289807814487676e-13	1.113567663600562e-11	0.776824034334764	0.8247863247863247
RPS27	-12.1178055	-0.6259029	8.500469786420497e-34	1.9849317330087323e-31	0.9957081545064378	1.0
SARAF	-7.5324483	-0.6300861	4.9797669819099663e-14	2.164235006617464e-12	0.6609442060085837	0.7521367521367521
SLC25A19	-4.245201	-0.6327691	2.1839741961706642e-05	0.0001900733575530211	0.39914163090128757	0.48717948717948717
RNMT	-6.163383	-0.6334919	7.120706241958412e-10	1.5304519484471303e-08	0.18454935622317598	0.3598290598290598
PTTG1IP	-6.272768	-0.63673705	3.5468470686027076e-10	8.103633841482504e-09	0.6824034334763949	0.7307692307692307
PTX3	-0.31754488	-0.6423018	0.7508302026422233	0.881278043268409	0.18454935622317598	0.18034188034188034
PIK3CB	-6.585619	-0.6466055	4.529936961230478e-11	1.233378290807753e-09	0.09871244635193133	0.2863247863247863
GPAT4	-6.3283343	-0.6516487	2.4782139244391703e-10	5.8709276697744716e-09	0.13304721030042918	0.31794871794871793
PNRC1	-8.987695	-0.6537969	2.5247094469229774e-19	1.9651368389976193e-17	0.9828326180257511	0.9452991452991453
NDRG1	-6.4841824	-0.6673597	8.921426625222161e-11	2.288836026362863e-09	0.19313304721030042	0.3803418803418803
ADSSL1	-7.3579693	-0.6688109	1.8672919503404146e-13	7.500198600536412e-12	0.034334763948497854	0.24444444444444444
PGK1	-10.023467	-0.6688809	1.202108159023267e-23	1.380120342238629e-21	0.8884120171673819	0.9623931623931624
IFNAR1	-7.837108	-0.6752583	4.610411444779719e-15	2.3181619881288393e-13	0.5064377682403434	0.6837606837606838
TPI1	-13.159842	-0.67669994	1.493988850211945e-39	5.145671097342492e-37	0.9914163090128756	0.9982905982905983
MT2A	-3.756944	-0.6806664	0.00017200098492657298	0.0012083924371919408	0.44206008583690987	0.5307692307692308
CDKN1C	-5.90237	-0.6894279	3.583166407092853e-09	6.856289387571977e-08	0.034334763948497854	0.18888888888888888
GPX3	-5.6231313	-0.6998799	1.8752664610809704e-08	3.1292405707938787e-07	0.3605150214592275	0.5102564102564102
FAM46A	-5.5162873	-0.7035475	3.462359394381193e-08	5.48286498579192e-07	0.1630901287553648	0.32051282051282054
NGLY1	-6.7967224	-0.7142949	1.0702614643519094e-11	3.2264753160560733e-10	0.1459227467811159	0.352991452991453
VMO1	-5.7255507	-0.71946573	1.0309889826050572e-08	1.8186856867285366e-07	0.5021459227467812	0.6384615384615384
HSP90AA1	0.5550514	-0.7214291	0.5788594986140194	0.7571092955419672	0.9012875536480687	0.764102564102564
SAT1	-10.692775	-0.7218786	1.1002864560321588e-26	1.722573466449438e-24	0.9914163090128756	0.9982905982905983
DNAJA1	-3.894182	-0.72938186	9.853066408869166e-05	0.0007341573602757734	0.7725321888412017	0.7282051282051282
EIF4EBP1	-8.437497	-0.7317129	3.242040210890471e-17	2.067851295622131e-15	0.5836909871244635	0.7367521367521368
YPEL3	-7.4416547	-0.75508636	9.943194179938795e-14	4.126126090874e-12	0.1759656652360515	0.4111111111111111
APMAP	-8.3243685	-0.7589266	8.477971518238461e-17	5.10048094352713e-15	0.6866952789699571	0.7794871794871795
GRB2	-8.43594	-0.75933796	3.2855208865582666e-17	2.085927246733329e-15	0.8369098712446352	0.9025641025641026
ZNF331	-5.405599	-0.7597368	6.459204358213314e-08	9.714897209945943e-07	0.05150214592274678	0.1905982905982906
CXXC5	-7.9273767	-0.7604408	2.238232885233476e-15	1.1724765954319998e-13	0.21888412017167383	0.46068376068376066
CA2	-2.8829002	-0.7627612	0.0039403213641172	0.018186200145206922	0.3090128755364807	0.3564102564102564
FOS	-2.3412645	-0.76406443	0.019218549827537755	0.0678709278028734	0.3090128755364807	0.3435897435897436
NLRP3	-5.0922456	-0.7655063	3.538474166654064e-07	4.560295471842192e-06	0.7811158798283262	0.7273504273504273
HSPD1	-0.9974532	-0.7705401	0.3185445728324745	0.5166084261227782	0.7167381974248928	0.6017094017094017
IL4I1	-7.3998127	-0.77132386	1.3637663186848196e-13	5.55875993269845e-12	0.776824034334764	0.8273504273504273
INSIG2	-6.9216967	-0.7748448	4.46265612353378e-12	1.4500474861774736e-10	0.19742489270386265	0.3905982905982906
LDHA	-11.789778	-0.7756309	4.407009079363818e-32	9.061994639760496e-30	0.9527896995708155	0.9811965811965812
TMEM45A	-8.059838	-0.78213334	7.639573634226927e-16	4.160095097183572e-14	0.06866952789699571	0.3162393162393162
TREM1	-5.3531227	-0.80313575	8.644916838114353e-08	1.2768707655875363e-06	0.3648068669527897	0.48547008547008547
DNAJB4	-5.220665	-0.80468714	1.7828171779072367e-07	2.4561872260028e-06	0.14163090128755365	0.2846153846153846
MIF	-10.300434	-0.8076054	7.014407449522725e-25	8.86582490202519e-23	0.6394849785407726	0.8162393162393162
CACYBP	-2.055179	-0.8079216	0.039861712733670375	0.12083054264725562	0.6008583690987125	0.5384615384615384
ENO2	-8.709116	-0.8079772	3.0625436162826958e-18	2.1202343417852614e-16	0.1459227467811159	0.4324786324786325
CYTIP	-7.859861	-0.80969626	3.84559548921282e-15	1.9586952120134329e-13	0.0815450643776824	0.32051282051282054
CITED2	-5.406659	-0.8131964	6.421116705543697e-08	9.673747687295728e-07	0.3605150214592275	0.49230769230769234
RAB42	-4.5832353	-0.8144552	4.578362765251381e-06	4.66194411063328e-05	0.1759656652360515	0.30256410256410254
UBC	-5.030303	-0.81468326	4.897052461854905e-07	6.094552101804429e-06	0.7811158798283262	0.7974358974358975
ATF3	-4.0543737	-0.8177721	5.0268756049608967e-05	0.0003997750275668206	0.21888412017167383	0.31965811965811963
ZNF385A	-9.009071	-0.81957805	2.078091709460403e-19	1.6359925417849126e-17	0.22746781115879827	0.5094017094017094
PPP1R15A	-9.981198	-0.8403011	1.8422756367365246e-23	2.0143675751840556e-21	0.9356223175965666	0.9572649572649573
TMEM140	-7.6400304	-0.8455249	2.1717023184315398e-14	1.0040115047325947e-12	0.1759656652360515	0.4017094017094017
CEBPB	-7.252155	-0.85497195	4.101923341413952e-13	1.5829747303826335e-11	0.6008583690987125	0.7307692307692307
GABARAPL1	-7.3112593	-0.8620728	2.64650409324719e-13	1.0447245527984681e-11	0.1630901287553648	0.38974358974358975
IER5	-5.169001	-0.8740726	2.3534857536353957e-07	3.1571541604512998e-06	0.3133047210300429	0.4376068376068376
SERPINE1	-6.729243	-0.88115275	1.7054829980413156e-11	4.967534728121609e-10	0.04291845493562232	0.23333333333333334
RGCC	-5.698369	-0.88876766	1.2095901360308658e-08	2.1174743715498394e-07	0.5236051502145923	0.6367521367521367
P4HA1	-9.983975	-0.89103854	1.791415554547791e-23	1.9744265676003933e-21	0.4721030042918455	0.7128205128205128
PTGS2	-4.844861	-0.95185226	1.2670034524652535e-06	1.4378506231148103e-05	0.4678111587982833	0.5572649572649573
JUN	-6.2752085	-0.96381176	3.4916576599592613e-10	8.017427930209791e-09	0.703862660944206	0.7410256410256411
SERPINH1	-4.3288245	-0.9769587	1.4990732185747579e-05	0.00013587323508095026	0.1459227467811159	0.25811965811965815
ANKRD37	-7.0828204	-0.9788921	1.412498458233428e-12	4.926580065590364e-11	0.15450643776824036	0.3623931623931624
MPC2	-8.693611	-0.97921777	3.510967263210197e-18	2.4064973126988504e-16	0.48068669527896996	0.6726495726495727
RGS2	-2.9019473	-0.9954704	0.003708510141228615	0.017301775894245388	0.19742489270386265	0.26153846153846155
SYTL3	-9.825113	-1.0156642	8.777550677348572e-23	8.957653013468984e-21	0.08583690987124463	0.4205128205128205
TIMP1	-11.97938	-1.0338532	4.557214013268689e-33	9.96583134298456e-31	0.9356223175965666	0.9794871794871794
SULF2	-10.018682	-1.0401541	1.26175160710776e-23	1.4334609586989029e-21	0.15879828326180256	0.4863247863247863
SLC2A5	-12.137597	-1.0541633	6.675789663584515e-34	1.6135500736000675e-31	0.6437768240343348	0.8829059829059829
VEGFA	-10.450539	-1.0620841	1.4569587428996884e-25	2.0275273334271726e-23	0.33476394849785407	0.6632478632478632
TNFRSF1B	-11.538575	-1.0719177	8.431046954833558e-31	1.5696558634694856e-28	0.6566523605150214	0.8495726495726496
ADAM8	-10.349221	-1.0733438	4.219041888630905e-25	5.432312158847475e-23	0.34334763948497854	0.6401709401709401
HSPB1	-0.4537385	-1.0822374	0.6500170436797481	0.8116573258507254	0.8369098712446352	0.7017094017094017
CXCL2	-7.109596	-1.0908272	1.1638316953788665e-12	4.1218789890063354e-11	0.8884120171673819	0.9222222222222223
TNFSF13B	-10.377138	-1.1040062	3.15078159562065e-25	4.2143998099869604e-23	0.5407725321888412	0.7478632478632479
EREG	-5.2886796	-1.1433586	1.2320260109133977e-07	1.7571037631836315e-06	0.34763948497854075	0.4888888888888889
HK2	-9.868668	-1.1525412	5.691576895966286e-23	6.031758068902116e-21	0.19742489270386265	0.5341880341880342
FAM162A	-11.832375	-1.1536607	2.655235268060954e-32	5.542602467890267e-30	0.51931330472103	0.7632478632478632
FTH1	-17.454498	-1.171775	3.1816068645369015e-68	6.261856824674985e-65	1.0	1.0
HILPDA	-7.1217246	-1.2075444	1.0658474160485486e-12	3.814072688545676e-11	0.13304721030042918	0.34786324786324785
GAPDH	-19.616302	-1.2328032	1.1222557525803045e-85	1.5461317503298856e-81	1.0	1.0
BNIP3L	-14.164401	-1.2720169	1.5215791253833765e-45	8.734498171002825e-43	0.5836909871244635	0.8641025641025641
FCGR2B	-11.856424	-1.2720453	1.993063972605795e-32	4.2903816172796934e-30	0.6051502145922747	0.8307692307692308
FN1	-11.356135	-1.2720712	6.913550868417794e-30	1.2211280809511789e-27	0.575107296137339	0.8564102564102564
ANXA1	-9.8333845	-1.281874	8.085453723700122e-23	8.398745055761763e-21	0.8969957081545065	0.923931623931624
ERO1A	-13.713267	-1.3726374	8.4562122082849e-43	3.855785117310795e-40	0.43776824034334766	0.7743589743589744
ADM	-11.845356	-1.3766453	2.27451605727379e-32	4.820924264778616e-30	0.8154506437768241	0.9282051282051282
CXCL8	-10.609985	-1.3789331	2.6779087895087937e-26	3.924845680113047e-24	0.9828326180257511	0.9598290598290599
IL1RN	-10.774491	-1.3816524	4.542848483926948e-27	7.277537623611809e-25	0.8454935622317596	0.9256410256410257
ANGPTL4	-9.374591	-1.391	6.944452269329146e-21	6.253184242780893e-19	0.10300429184549356	0.4230769230769231
PLOD2	-11.991816	-1.3952203	3.922143372489029e-33	8.858257252914975e-31	0.13304721030042918	0.5547008547008547
DDIT4	-7.1200595	-1.4254117	1.0788039690707983e-12	3.840486377748938e-11	0.2575107296137339	0.45726495726495725
CXCL3	-10.102229	-1.4367572	5.40004191102361e-24	6.469250209406285e-22	0.9570815450643777	0.9529914529914529
MXI1	-13.106121	-1.438547	3.0374024066930316e-39	1.0206412916343878e-36	0.21888412017167383	0.6658119658119658
HSPH1	-3.1653912	-1.4729211	0.001548745926905039	0.008147030406632578	0.44206008583690987	0.46068376068376066
ZFAND2A	-5.504697	-1.5063618	3.698044659627577e-08	5.829286187149786e-07	0.20600858369098712	0.36153846153846153
BNIP3	-15.28858	-1.5160202	9.111539963896769e-53	6.973871449033655e-50	0.41201716738197425	0.8282051282051283
SLAMF9	-12.68149	-1.5292331	7.489436372093396e-37	2.243086193441972e-34	0.12017167381974249	0.5675213675213675
EGLN3	-12.805342	-1.5715264	1.5305095472853596e-37	4.685740007322311e-35	0.19742489270386265	0.6196581196581197
HSPA1B	-6.5332203	-1.6030128	6.437036637409645e-11	1.695660683625099e-09	0.1759656652360515	0.35555555555555557
BTG1	-16.692865	-1.629944	1.4770929470417076e-62	2.0349909531393607e-59	0.9742489270386266	0.9897435897435898
NUPR1	-10.9755	-1.6941782	5.012745208658441e-28	8.525998856751524e-26	0.26180257510729615	0.6128205128205129
VCAN	-13.711406	-1.7685845	8.676006288497833e-43	3.855785117310795e-40	0.2532188841201717	0.6965811965811965
BAG3	-5.761102	-1.8677514	8.356649461159057e-09	1.4932498006016645e-07	0.12017167381974249	0.28205128205128205
SLC2A3	-14.8063965	-1.8887371	1.3319190577662446e-49	9.174924429422777e-47	0.4206008583690987	0.811965811965812
SLC2A1	-13.568653	-1.9707087	6.144086339837665e-42	2.565062954664955e-39	0.3648068669527897	0.7427350427350428
CLEC2B	-14.750633	-1.9956807	3.047900170619355e-49	1.9995676500296596e-46	0.6094420600858369	0.8735042735042735
PLIN2	-16.383783	-2.022176	2.4971920460882985e-60	2.866984568246541e-57	0.8755364806866953	0.9863247863247864
HSPA1A	-5.229817	-2.209362	1.696780896866083e-07	2.3541339794686834e-06	0.648068669527897	0.6384615384615384
HSPA6	-4.5958595	-2.379312	4.309694459829416e-06	4.43288312551633e-05	0.4034334763948498	0.46923076923076923
DNAJB1	-6.981336	-2.4248831	2.9238631927864445e-12	9.683188270917992e-11	0.5450643776824035	0.6538461538461539
