# Supplementary material for: Plasma Exosome Proteins ILK1 and CD14 Correlated with Organ-Specific Metastasis in Advanced Gastric Cancer Patients
Source: Cancers (Basel). 2023 Aug 5;15(15):3986. doi: 10.3390/cancers15153986 (PMC10417498; doi:10.3390/cancers15153986)
Supplement: Supplementary file 1 [file cancers-15-03986-s001.zip › Supplementary Table 5_sub_clusterClassicalMono_S100A12_diffgenes.xls]

names	scores	logfoldchanges	pvals	pvals_adj	pct_nz_group	pct_nz_reference
LYZ	19.824657	3.1623104	1.8242139853260252e-87	2.084346899633516e-83	0.9947916666666666	0.976303317535545
S100A8	18.730854	2.9668188	2.774292800764895e-78	1.5849534770769845e-74	0.9947916666666666	0.8436018957345972
S100A12	15.311414	2.733007	6.415379299751923e-53	2.714893476998721e-50	0.7942708333333334	0.11374407582938388
FOS	18.392952	2.7183673	1.4960975968835816e-75	2.4420587345702573e-72	0.9947916666666666	0.46919431279620855
S100A9	18.480053	2.567998	2.98890555865847e-76	6.830246982646335e-73	0.9947916666666666	0.9146919431279621
MNDA	18.459063	2.509698	4.409218521598541e-76	8.396621804630821e-73	0.9895833333333334	0.6587677725118484
NCF1C	15.779477	2.4600248	4.307426140986171e-56	2.0506937952878326e-53	0.8671875	0.22274881516587677
LGALS2	14.723719	2.4005418	4.539941939334139e-49	1.571920502994905e-46	0.703125	0.05687203791469194
NCF1	13.673349	2.1786704	1.4649310365483894e-42	3.6387613094786733e-40	0.6979166666666666	0.11374407582938388
SELL	14.681803	2.1375897	8.431818679112889e-49	2.833587065515996e-46	0.7760416666666666	0.13270142180094788
CSF3R	15.674056	1.9995204	2.2758246955630678e-55	1.0401429188601446e-52	0.9244791666666666	0.35071090047393366
JUN	13.332411	1.876195	1.49971630556561e-40	3.295338174498589e-38	0.9166666666666666	0.6350710900473934
ZFP36L2	14.006312	1.8529822	1.4262037228297075e-44	4.0739509342630595e-42	0.8515625	0.2843601895734597
VCAN	15.059154	1.8099215	3.0061299752516056e-51	1.1449347032408283e-48	0.9635416666666666	0.5213270142180095
TKT	15.167918	1.7800611	5.767748683407955e-52	2.3536534448792602e-49	0.9375	0.5023696682464455
RGS2	13.028203	1.778555	8.457651298831069e-39	1.6106187290073966e-36	0.8411458333333334	0.3412322274881517
MS4A6A	15.097349	1.7246981	1.685754704444662e-51	6.641873535511969e-49	0.9583333333333334	0.4881516587677725
JAML	13.021598	1.7172631	9.222082149230704e-39	1.6995404941469358e-36	0.7838541666666666	0.23222748815165878
PLBD1	11.21841	1.7087989	3.311717660597969e-29	3.603779618094514e-27	0.7083333333333334	0.27488151658767773
FCN1	16.441055	1.6705917	9.721138990472801e-61	5.787330833686114e-58	0.9947916666666666	0.8151658767772512
EVI2B	14.157147	1.6673595	1.687052553931812e-45	4.942631405442278e-43	0.8854166666666666	0.36018957345971564
CYP1B1	10.118961	1.665622	4.552202139214349e-24	3.538330723990691e-22	0.3984375	0.014218009478672985
MEGF9	11.619406	1.637299	3.2841204312016933e-31	3.925662824531135e-29	0.5885416666666666	0.09004739336492891
AHNAK	12.244146	1.5788916	1.8056616372269607e-34	2.516035349628689e-32	0.7786458333333334	0.2938388625592417
CTSS	16.438559	1.5510635	1.0130108233303192e-60	5.787330833686114e-58	1.0	0.919431279620853
TXNIP	13.403056	1.5081605	5.802353345576649e-41	1.353014067888955e-38	0.8984375	0.33649289099526064
MPEG1	12.267341	1.5020716	1.3563464169344408e-34	1.937201769986615e-32	0.7786458333333334	0.2559241706161137
GCA	10.860158	1.5018159	1.7844060737932566e-27	1.757639982686358e-25	0.6510416666666666	0.22274881516587677
CLEC12A	13.025917	1.4906694	8.714725706530681e-39	1.6323681298822878e-36	0.8307291666666666	0.26540284360189575
TALDO1	12.14339	1.4206952	6.219498272089907e-34	8.459998482964199e-32	0.8385416666666666	0.4312796208530806
GIMAP7	12.217024	1.3911809	2.521469801804483e-34	3.4711221633033764e-32	0.8333333333333334	0.26540284360189575
IL17RA	10.0049095	1.3833648	1.4502409143652794e-23	1.083036123368476e-21	0.5364583333333334	0.11848341232227488
MYO1F	11.148561	1.3748615	7.277383889663907e-29	7.844470596537716e-27	0.75	0.3080568720379147
FGL2	12.774924	1.3678639	2.263686236935946e-37	3.803658668122077e-35	0.921875	0.46445497630331756
SULT1A1	9.848283	1.3475578	6.972491583025015e-23	5.0422587865597354e-21	0.59375	0.1895734597156398
CSTA	11.040154	1.3307097	2.446120378494492e-28	2.5179613914124385e-26	0.8489583333333334	0.5118483412322274
IER2	11.653308	1.3296883	2.2072226100078955e-31	2.682949525739385e-29	0.9635416666666666	0.7819905213270142
VNN2	9.414061	1.3058271	4.773327796730631e-21	2.932260398142161e-19	0.4895833333333333	0.10900473933649289
TNFSF10	11.466289	1.2993332	1.948373072285699e-30	2.2486980529228685e-28	0.8046875	0.3033175355450237
CPVL	11.242451	1.27773	2.5228014283418782e-29	2.7716854923302213e-27	0.8645833333333334	0.6161137440758294
NUP214	9.91301	1.2683932	3.654684288940657e-23	2.676821967015125e-21	0.578125	0.16587677725118483
LRRK2	9.360997	1.2671915	7.898774595930195e-21	4.725204111680545e-19	0.5	0.10900473933649289
NCF2	11.034468	1.2643676	2.6058993791650388e-28	2.6584827059231904e-26	0.8229166666666666	0.46919431279620855
AGTRAP	9.479453	1.2634618	2.55619699859491e-21	1.6226170503303024e-19	0.6484375	0.27014218009478674
NFE2	8.854239	1.2527248	8.425604102190625e-19	4.317083070476685e-17	0.3671875	0.037914691943127965
CDA	9.205165	1.2393724	3.411483183197029e-20	1.978660246254277e-18	0.421875	0.061611374407582936
FBXL5	9.563784	1.2375698	1.1352807849066073e-21	7.541696656013311e-20	0.6119791666666666	0.22274881516587677
EVI2A	9.463729	1.2246852	2.971541861678313e-21	1.8758473652782542e-19	0.4817708333333333	0.0947867298578199
YPEL3	9.556536	1.2065368	1.2176432405343344e-21	7.995857279508795e-20	0.6302083333333334	0.2037914691943128
USP15	9.48368	1.18653	2.4547133650260424e-21	1.5669025088708135e-19	0.6927083333333334	0.3412322274881517
MARCH1	8.765784	1.1817946	1.854811176558361e-18	9.377465709449485e-17	0.4791666666666667	0.11848341232227488
DUSP1	12.665913	1.1812888	9.135148464841353e-37	1.4911172337039614e-34	0.9817708333333334	0.8625592417061612
CAST	10.826677	1.1807288	2.5732516503564914e-27	2.4916926573706163e-25	0.8619791666666666	0.5639810426540285
CRTAP	8.879662	1.171951	6.706413391148e-19	3.451688261588156e-17	0.5885416666666666	0.24170616113744076
MCL1	9.960534	1.1569422	2.268410060523785e-23	1.6721840871964365e-21	0.828125	0.5545023696682464
KIAA1551	9.050622	1.1543928	1.4215577539092224e-19	7.962117105964106e-18	0.5859375	0.1990521327014218
GIMAP4	8.321453	1.1463362	8.689118379669407e-17	3.789384221606971e-15	0.5625	0.2132701421800948
ALDH1A1	8.095771	1.1403021	5.690272949237811e-16	2.3471862353065426e-14	0.2942708333333333	0.018957345971563982
PTPRE	8.630839	1.130658	6.090353192856631e-18	2.8874844639659697e-16	0.6380208333333334	0.33649289099526064
PRAM1	9.039517	1.1298772	1.57364751386181e-19	8.728396356012156e-18	0.5026041666666666	0.11374407582938388
ACAP2	8.137822	1.1229987	4.0245215150342257e-16	1.6782548478387247e-14	0.5078125	0.18009478672985782
TMEM176A	8.268026	1.1205294	1.3619489714049615e-16	5.850236446343267e-15	0.5026041666666666	0.16587677725118483
RNASE6	8.298304	1.1181873	1.0560825703581972e-16	4.570757367012409e-15	0.5338541666666666	0.20853080568720378
NCF1B	8.264676	1.1173791	1.4007448291555132e-16	5.9943484711351665e-15	0.3385416666666667	0.04265402843601896
OGFRL1	8.946608	1.1159785	3.665750332568662e-19	1.9572366028004452e-17	0.671875	0.3459715639810427
CD99	9.029349	1.1107142	1.7269540436552551e-19	9.532452610050698e-18	0.6927083333333334	0.3744075829383886
FGR	10.613684	1.1104935	2.5739582547293814e-26	2.262311309118301e-24	0.828125	0.3459715639810427
CD1D	8.317042	1.110083	9.018538430046907e-17	3.918092019076653e-15	0.3151041666666667	0.023696682464454975
CFP	10.424183	1.0928854	1.923053725042226e-25	1.58077783182248e-23	0.7890625	0.3033175355450237
NRG1	8.590787	1.0909517	8.637533814033517e-18	4.028263728944774e-16	0.2890625	0.0
OSBPL8	7.9814186	1.0859426	1.4466103398373313e-15	5.6606060763634756e-14	0.5677083333333334	0.26066350710900477
TSC22D3	10.726395	1.0828755	7.652404087651813e-27	6.99490952844077e-25	0.7942708333333334	0.27014218009478674
LILRB3	9.010471	1.0700781	2.0517273307247453e-19	1.1216763866440642e-17	0.6067708333333334	0.23222748815165878
HLA-B	13.480558	1.0677081	2.0355991570153378e-41	4.948671482565373e-39	0.9973958333333334	0.9715639810426541
TMEM176B	9.019783	1.0644276	1.88462754742291e-19	1.0352766517718352e-17	0.7109375	0.36492890995260663
EMB	7.974316	1.0610257	1.5322678104642385e-15	5.975321502513444e-14	0.4375	0.13270142180094788
NCF4	8.01845	1.0602325	1.0708826353390844e-15	4.263381530099087e-14	0.5234375	0.2037914691943128
HMGB2	7.1245356	1.0554401	1.044322552648924e-12	2.8962207491666518e-11	0.4505208333333333	0.16113744075829384
TMEM71	7.760773	1.0523351	8.441315782791875e-15	3.061919813783491e-13	0.3177083333333333	0.04265402843601896
IQGAP1	8.969401	1.0487858	2.9812914269516354e-19	1.60680357756365e-17	0.7473958333333334	0.46445497630331756
TMEM154	7.7040067	1.0454787	1.3186507609271456e-14	4.693739437493323e-13	0.4296875	0.11848341232227488
ZFP36	9.052208	1.0454752	1.4010659122015855e-19	7.88599956296321e-18	0.8020833333333334	0.47393364928909953
ICAM3	8.1415615	1.031936	3.902130850154256e-16	1.6331775492257337e-14	0.5625	0.22274881516587677
PLP2	7.506627	1.0188451	6.067031927957741e-14	2.0269563394399166e-12	0.5546875	0.2559241706161137
AL365357.1	8.932043	1.0183955	4.182130219238419e-19	2.1720463584099172e-17	0.6041666666666666	0.23222748815165878
TPT1	11.140001	1.0166628	8.011832892763584e-29	8.555439498384738e-27	0.96875	0.8909952606635071
TNFSF13B	7.999419	1.0120331	1.2500740291774505e-15	4.9423342067064186e-14	0.6197916666666666	0.3080568720379147
JUND	6.977634	1.0111389	3.001928896300875e-12	7.91319770812527e-11	0.4557291666666667	0.1895734597156398
MIS18BP1	7.3701305	1.0008862	1.70461130360007e-13	5.278289635483578e-12	0.5052083333333334	0.20853080568720378
FMNL1	7.1853914	1.0001287	6.701491735420355e-13	1.9287467145821906e-11	0.5572916666666666	0.27488151658767773
KCTD12	8.119493	0.9929215	4.681371382575588e-16	1.945067251538497e-14	0.6119791666666666	0.2890995260663507
IFNGR1	7.3840437	0.99171424	1.535527699317873e-13	4.780637463870849e-12	0.5859375	0.3412322274881517
RSRP1	9.2381935	0.98783374	2.5069488529557502e-20	1.4689434663524309e-18	0.734375	0.3127962085308057
FYB1	9.600006	0.98774624	7.993999607828192e-22	5.372908207002642e-20	0.8880208333333334	0.6113744075829384
FES	7.8832903	0.9871551	3.1887137552672773e-15	1.206131863760859e-13	0.3125	0.03317535545023697
NUP50	6.9028077	0.97624356	5.0984663457098905e-12	1.3150130127783568e-10	0.2708333333333333	0.04265402843601896
RTN3	7.2202425	0.97559834	5.189499291448952e-13	1.516501762253088e-11	0.59375	0.33175355450236965
GLIPR1	9.374849	0.97311383	6.927475826489392e-21	4.1659651996562e-19	0.8229166666666666	0.5355450236966824
CD302	7.2157073	0.9711339	5.365429237094844e-13	1.563913124057288e-11	0.4713541666666667	0.1895734597156398
VSIR	10.801215	0.9645647	3.39676664825329e-27	3.2094345486761877e-25	0.9010416666666666	0.45023696682464454
RPL26	9.322005	0.964066	1.1416209153566893e-20	6.758632424282659e-19	0.8072916666666666	0.4597156398104265
AC020656.1	7.819328	0.96298933	5.310622463996576e-15	1.9386317020327438e-13	0.5052083333333334	0.1990521327014218
SMAP2	9.54876	0.962862	1.312576553996049e-21	8.569999831976488e-20	0.7838541666666666	0.4028436018957346
CCNL1	7.904847	0.9597468	2.6826233000259543e-15	1.0183273696377592e-13	0.7369791666666666	0.4881516587677725
SORL1	7.1973453	0.9585805	6.139608076843567e-13	1.77597878192442e-11	0.5390625	0.27488151658767773
EEF1A1	13.034909	0.9581688	7.745958197155427e-39	1.5000901417067442e-36	0.9973958333333334	0.966824644549763
SCPEP1	7.4400125	0.95774055	1.0067584288154336e-13	3.2232997843723805e-12	0.6171875	0.3459715639810427
ALDH2	7.6474786	0.95618784	2.0495813233718876e-14	7.183593926640241e-13	0.484375	0.1848341232227488
RCSD1	6.6733146	0.95404863	2.5008956739435298e-11	6.092800420144727e-10	0.4401041666666667	0.18009478672985782
EGR1	5.503489	0.95373523	3.72347500439839e-08	5.852053012414856e-07	0.2890625	0.10426540284360189
RPL34	12.922586	0.95325476	3.356669757993346e-38	6.087826770608249e-36	0.9947916666666666	0.9383886255924171
PGD	7.4797583	0.95245796	7.44595493852704e-14	2.4518006088648406e-12	0.5234375	0.21800947867298578
RPL9P9	9.48976	0.9499841	2.3156634860296544e-21	1.486447808504204e-19	0.8229166666666666	0.5355450236966824
RPL39	11.020618	0.9492477	3.0396251010879674e-28	3.0735182659319574e-26	0.9453125	0.7630331753554502
SLC38A2	8.011987	0.9471395	1.128696996352972e-15	4.4779485695587005e-14	0.4817708333333333	0.14691943127962084
HLA-A	10.04537	0.94612795	9.628569323682083e-24	7.334402206159432e-22	0.9453125	0.8056872037914692
OSCAR	7.482352	0.9449662	7.300417335765937e-14	2.410825678568254e-12	0.546875	0.22748815165876776
RASSF2	7.5055532	0.94228077	6.116975073865123e-14	2.0376838832064985e-12	0.4609375	0.15165876777251186
CDC42EP3	7.753388	0.9415085	8.947279375687594e-15	3.2351776628672923e-13	0.5	0.16113744075829384
SMCHD1	7.9141154	0.94096595	2.490169860815248e-15	9.484226943225008e-14	0.5598958333333334	0.22274881516587677
RIPOR2	8.147475	0.94059855	3.716018608637693e-16	1.5610010522902308e-14	0.5651041666666666	0.2037914691943128
ZNF467	7.531276	0.9395416	5.024677364207608e-14	1.6885871636304743e-12	0.2890625	0.03317535545023697
ITM2B	10.922837	0.939006	8.965101699235241e-28	8.907413218735815e-26	0.9661458333333334	0.8578199052132701
CCR2	7.4454646	0.9387066	9.660368623808757e-14	3.1180613529841487e-12	0.2265625	0.0
C20orf24	7.0155497	0.93869567	2.2904640607065955e-12	6.086242408751991e-11	0.5052083333333334	0.23696682464454977
ITGB2	12.0322	0.93683934	2.4066037681555086e-33	3.1974249598773073e-31	0.984375	0.8720379146919431
CLEC4E	6.3713827	0.9363845	1.8733181043093464e-10	4.221801313577631e-09	0.4817708333333333	0.25118483412322273
RBP7	6.027477	0.9346753	1.6653909543618554e-09	3.303603653565722e-08	0.3203125	0.10900473933649289
RNF166	8.0517645	0.929381	8.160911658098959e-16	3.283330162163335e-14	0.6067708333333334	0.2938388625592417
RPL13P12	8.38862	0.92914766	4.918807713450691e-17	2.1783836020886665e-15	0.6328125	0.2890995260663507
ABTB1	6.211294	0.9287432	5.255004710967845e-10	1.1159352903537407e-08	0.421875	0.18009478672985782
BAZ2B	6.3866653	0.92783827	1.6954227543438159e-10	3.836019879432167e-09	0.4583333333333333	0.2037914691943128
AC103591.3	3.3216538	0.9250791	0.0008948565246873265	0.005116026600733122	0.4244791666666667	0.35545023696682465
MGST1	6.280913	0.924251	3.3659050355171325e-10	7.270100365939274e-09	0.3046875	0.08530805687203792
CCNY	7.2113123	0.92366797	5.541513065168839e-13	1.6111279461226247e-11	0.3333333333333333	0.07582938388625593
JUNB	11.532411	0.9220223	9.05710590913702e-31	1.0668710527608206e-28	0.9895833333333334	0.8957345971563981
ARHGAP45	7.2670016	0.9206926	3.675544928741307e-13	1.0908253598908617e-11	0.4895833333333333	0.1990521327014218
FOSB	6.405682	0.9182046	1.496986295010513e-10	3.4209130813580246e-09	0.23697916666666666	0.03317535545023697
PSTPIP1	7.058848	0.91638196	1.6788873637483476e-12	4.5892265593752685e-11	0.2604166666666667	0.02843601895734597
FYN	6.705664	0.91609365	2.0049219458076405e-11	4.958493106666256e-10	0.2838541666666667	0.052132701421800945
HEBP2	7.4115033	0.9126267	1.2487582975218327e-13	3.919866018539687e-12	0.5677083333333334	0.27014218009478674
APAF1	7.0395923	0.90736485	1.9280346256320864e-12	5.1956895359604284e-11	0.3072916666666667	0.061611374407582936
WIPF1	6.9788976	0.9032075	2.975056730221503e-12	7.868749583220114e-11	0.5677083333333334	0.2843601895734597
AOAH	7.1295996	0.90129626	1.0066140119339643e-12	2.8052613903310916e-11	0.4895833333333333	0.20853080568720378
IQGAP2	6.8398366	0.8990661	7.928362306086621e-12	2.0130992824299052e-10	0.4713541666666667	0.21800947867298578
RPL28	9.790187	0.8983446	1.2406587543326268e-22	8.643760321344264e-21	0.9166666666666666	0.7772511848341233
DOCK8	7.852921	0.8945875	4.064578941320389e-15	1.5177084635139465e-13	0.5677083333333334	0.25118483412322273
MYADM	7.040787	0.8921893	1.9115643659843982e-12	5.163483320505374e-11	0.4583333333333333	0.18009478672985782
NAGK	7.711814	0.89126754	1.2404204443070736e-14	4.4429605005180635e-13	0.5572916666666666	0.2559241706161137
GRN	10.801162	0.89120466	3.398753547959204e-27	3.2094345486761877e-25	0.9739583333333334	0.8625592417061612
RPL18AP3	8.688182	0.8909512	3.682850053931658e-18	1.7755377517393723e-16	0.7369791666666666	0.3886255924170616
FRAT2	7.0272846	0.887041	2.1059143920942738e-12	5.648398554945815e-11	0.3802083333333333	0.11374407582938388
EEF2	7.5464983	0.8861261	4.471164867168575e-14	1.5114653778777557e-12	0.7526041666666666	0.5355450236966824
GAS7	6.456307	0.8841678	1.0728901162677799e-10	2.481547058395881e-09	0.390625	0.15639810426540285
P2RY13	8.418577	0.88387495	3.810849090210372e-17	1.700889129091551e-15	0.578125	0.1895734597156398
GIMAP1	7.1646385	0.8810628	7.799204721427053e-13	2.2057849788867696e-11	0.3671875	0.0947867298578199
SULF2	6.347588	0.87911135	2.1871645751998945e-10	4.9097332880616885e-09	0.3776041666666667	0.13270142180094788
FAM200B	6.6531963	0.87631524	2.867952839288692e-11	6.913339481373965e-10	0.390625	0.14218009478672985
CNPY3	7.097686	0.8761065	1.2686298351821084e-12	3.492858914889342e-11	0.5677083333333334	0.2938388625592417
TRAF3IP3	7.6116157	0.87544733	2.7069038368898898e-14	9.372449466758751e-13	0.5078125	0.1895734597156398
DGKZ	6.8736596	0.8745704	6.257548589282903e-12	1.5959542451148761e-10	0.3333333333333333	0.09004739336492891
BOD1L1	5.959559	0.87279826	2.5291968516278527e-09	4.906384249015254e-08	0.3958333333333333	0.17061611374407584
CKLF	6.520738	0.8726973	6.99622650973317e-11	1.6414555256716879e-09	0.4036458333333333	0.15165876777251186
LMO2	7.9522624	0.8726268	1.8313599679924064e-15	7.045494610869103e-14	0.546875	0.2132701421800948
CAPN2	7.1746078	0.8690979	7.251472956097651e-13	2.0817922109641147e-11	0.4947916666666667	0.2132701421800948
LIMD2	8.477255	0.8658047	2.3056936241265306e-17	1.0454307678281643e-15	0.8098958333333334	0.4786729857819905
SERPINB1	6.9509234	0.86430305	3.629022302446317e-12	9.488606139073597e-11	0.6666666666666666	0.4312796208530806
IL16	7.5862365	0.86012816	3.293315727597633e-14	1.1232664329412106e-12	0.4635416666666667	0.14218009478672985
KCNE3	6.674178	0.8582805	2.4862156928262577e-11	6.069978740648038e-10	0.3854166666666667	0.12796208530805686
LUC7L3	6.085783	0.8571299	1.1592337353195158e-09	2.344319408807219e-08	0.3880208333333333	0.16587677725118483
GIMAP8	6.83668	0.8554786	8.104946463242107e-12	2.0488300506416884e-10	0.3463541666666667	0.0947867298578199
ANXA1	10.316124	0.855166	5.957982814316666e-25	4.8280788394597324e-23	0.9140625	0.7251184834123223
BRD2	6.2878	0.84900135	3.2199680633245816e-10	6.981473258210318e-09	0.546875	0.3033175355450237
ATG16L2	6.7686496	0.8456767	1.2998989327010714e-11	3.257159036193518e-10	0.4036458333333333	0.14218009478672985
SPTLC2	6.687235	0.84321713	2.2742638767901904e-11	5.588330979828971e-10	0.3177083333333333	0.08056872037914692
NLRP1	7.108397	0.8407615	1.1739855148030027e-12	3.247931838290341e-11	0.3567708333333333	0.08530805687203792
CIR1	5.2403836	0.8402025	1.6024294418087652e-07	2.2548471431166195e-06	0.328125	0.13744075829383887
RGS18	7.139266	0.84013677	9.383060054035816e-13	2.6277167690542458e-11	0.453125	0.15165876777251186
FCGR3B	8.753062	0.8373392	2.0764030657314818e-18	1.0375768405996371e-16	0.6197916666666666	0.1943127962085308
PTEN	7.2083826	0.83658665	5.662025751602612e-13	1.6419874679647575e-11	0.515625	0.23696682464454977
STK4	6.475022	0.8358275	9.479812995293971e-11	2.210537618045488e-09	0.4088541666666667	0.16587677725118483
ADA2	7.3998375	0.83582217	1.3635111015677252e-13	4.256687936205691e-12	0.5	0.2132701421800948
USP3	5.912908	0.8356412	3.3611948658505486e-09	6.390185114344154e-08	0.3541666666666667	0.13744075829383887
IQSEC1	6.113985	0.8345887	9.717335462401674e-10	1.996947391967653e-08	0.2890625	0.08056872037914692
DDX17	6.4377885	0.83268404	1.2122689022721453e-10	2.798259490376067e-09	0.5130208333333334	0.25118483412322273
HACD4	5.875826	0.8324392	4.207406902436987e-09	7.893896759810348e-08	0.3072916666666667	0.0995260663507109
RAB27A	6.6125264	0.82830095	3.7781559077440894e-11	9.088254610922941e-10	0.3072916666666667	0.07109004739336493
RPS3AP6	7.5368476	0.8268761	4.814679792822132e-14	1.6227885343004625e-12	0.4479166666666667	0.12796208530805686
WAS	6.763556	0.82673424	1.3464521257238548e-11	3.366424942783537e-10	0.6223958333333334	0.35545023696682465
RPS15A	7.0457306	0.821452	1.8449075881159433e-12	5.0190271670982784e-11	0.7317708333333334	0.4786729857819905
MSRB1	6.004696	0.81800383	1.9169098874552606e-09	3.776312478286863e-08	0.375	0.15639810426540285
IRAK3	6.660862	0.81755334	2.722258321438735e-11	6.603932819694052e-10	0.3984375	0.12796208530805686
CD93	4.8940387	0.8165115	9.878747364254845e-07	1.2053748062371473e-05	0.3697916666666667	0.1895734597156398
BST1	5.9388347	0.8141515	2.8705556127987802e-09	5.512431669216616e-08	0.40625	0.1895734597156398
CREB5	6.744115	0.81336945	1.5396283048576556e-11	3.8326346429855276e-10	0.3177083333333333	0.07582938388625593
AKAP13	6.3264832	0.810981	2.5081184939440205e-10	5.575440060662331e-09	0.4609375	0.2132701421800948
JMJD1C	6.1771297	0.8099533	6.527743864021546e-10	1.3735911858252335e-08	0.4375	0.2037914691943128
FAM111A	6.1272774	0.8083375	8.939552058503896e-10	1.847076343950552e-08	0.3125	0.0947867298578199
MBP	6.0194287	0.808308	1.7503350214738494e-09	3.4600913417578206e-08	0.3125	0.0995260663507109
CD37	7.6375294	0.80704665	2.214292318720608e-14	7.737157196850662e-13	0.7395833333333334	0.4834123222748815
NRGN	5.5969415	0.806661	2.1816625081379844e-08	3.5867159450337567e-07	0.3333333333333333	0.13270142180094788
AKNA	6.755157	0.8040478	1.4268075915235889e-11	3.5595422578053553e-10	0.3229166666666667	0.07582938388625593
ITGAM	5.347095	0.803486	8.937703234433074e-08	1.3177057697629975e-06	0.3802083333333333	0.1895734597156398
LYST	7.7753534	0.8009608	7.523695784707541e-15	2.73776267630791e-13	0.6666666666666666	0.3080568720379147
LAT2	6.3411202	0.8009426	2.2810072746387108e-10	5.100350121335012e-09	0.4583333333333333	0.2037914691943128
RPL41	10.306814	0.7991238	6.564135367698868e-25	5.2818176557272726e-23	0.953125	0.7819905213270142
RPL13AP5	7.186037	0.7987069	6.669883794649861e-13	1.9244972787290232e-11	0.4583333333333333	0.15639810426540285
STAT6	5.75944	0.79713875	8.43935817714621e-09	1.4973308467713134e-07	0.4479166666666667	0.23696682464454977
MMP25	6.794319	0.7969782	1.0882508722335514e-11	2.732825157393529e-10	0.2942708333333333	0.05687203791469194
CORO1A	7.997716	0.7926855	1.2674854492632034e-15	4.993892670097021e-14	0.7942708333333334	0.5308056872037915
DPYD	5.757202	0.7925602	8.551936741137147e-09	1.5126072632234218e-07	0.3098958333333333	0.11374407582938388
AC016739.1	7.3638577	0.79207003	1.7867007852242853e-13	5.517525181614239e-12	0.328125	0.061611374407582936
CFD	6.093746	0.78890973	1.1029861578877893e-09	2.23452479433083e-08	0.5807291666666666	0.3412322274881517
PYGL	5.896321	0.7855284	3.7169631645394336e-09	7.01983820132687e-08	0.3489583333333333	0.13744075829383887
UBC	8.193353	0.7829205	2.540480923156053e-16	1.0711267538000392e-14	0.8802083333333334	0.7298578199052133
AC007969.1	7.31779	0.7788909	2.520880026617462e-13	7.660525314928489e-12	0.5260416666666666	0.1990521327014218
RASSF3	6.5912247	0.7750167	4.362128065685631e-11	1.0340596530814113e-09	0.3151041666666667	0.07582938388625593
CPPED1	7.036126	0.77491707	1.97657871939105e-12	5.313973752414621e-11	0.6171875	0.3222748815165877
GLRX	7.49047	0.7745384	6.862743395136645e-14	2.272861044429893e-12	0.7265625	0.46445497630331756
RPL23AP42	6.2624073	0.7730719	3.7907933340933306e-10	8.141655006644812e-09	0.46875	0.21800947867298578
EIF4B	5.7475567	0.77268577	9.054223990809357e-09	1.5940456597686857e-07	0.3098958333333333	0.11374407582938388
METTL9	5.6118584	0.77103126	2.001652793323534e-08	3.3194317585652683e-07	0.4010416666666667	0.1943127962085308
MT-TW	7.1733613	0.76950496	7.317851037102067e-13	2.0955831065144915e-11	0.625	0.3127962085308057
LPAR6	5.9865475	0.7688254	2.1434189142679367e-09	4.208024830657293e-08	0.3802083333333333	0.15165876777251186
TMEM173	6.232012	0.7671235	4.6048309536597074e-10	9.834541771311368e-09	0.2838541666666667	0.07109004739336493
PXN	6.308643	0.76600564	2.8149300834763667e-10	6.209148867529144e-09	0.3229166666666667	0.09004739336492891
SMARCD3	6.4575286	0.7645898	1.0642677149205342e-10	2.4665969392864146e-09	0.24479166666666666	0.037914691943127965
ARPC1B	7.424552	0.76364046	1.1316249642580793e-13	3.5619688268905824e-12	0.5208333333333334	0.1943127962085308
FLNA	6.3151245	0.76321095	2.699444541489439e-10	5.977490955631459e-09	0.6276041666666666	0.3981042654028436
RBM6	5.544448	0.76093495	2.9488287890102106e-08	4.7255705109720427e-07	0.2708333333333333	0.09004739336492891
F13A1	4.576989	0.76052505	4.717153707719308e-06	5.060863686798198e-05	0.2734375	0.12322274881516587
NOTCH2	6.252461	0.75957566	4.040346864936836e-10	8.661351459431198e-09	0.3359375	0.10426540284360189
GPCPD1	5.5839267	0.75782144	2.3514810551374613e-08	3.849286896275162e-07	0.4895833333333333	0.2890995260663507
EIF4E3	5.537056	0.7568995	3.075979792984908e-08	4.89500628337682e-07	0.2265625	0.052132701421800945
TSPO	8.733576	0.7538419	2.467448446291802e-18	1.2257854759708753e-16	0.953125	0.8530805687203792
IRS2	6.230374	0.75333077	4.653239983280793e-10	9.919388068837003e-09	0.22135416666666666	0.02843601895734597
ARHGAP30	5.9432607	0.7529387	2.7940765919100074e-09	5.383662586705522e-08	0.5260416666666666	0.3033175355450237
DMXL2	5.168679	0.75180626	2.357542451844401e-07	3.2532946926055706e-06	0.4010416666666667	0.22274881516587677
CCNI	6.470507	0.7504974	9.767462725898747e-11	2.2683542501243716e-09	0.7005208333333334	0.4928909952606635
HSD17B11	5.1427407	0.750286	2.707589886889767e-07	3.6917568075897946e-06	0.4791666666666667	0.2938388625592417
RASSF4	5.9543962	0.75015336	2.6103336691788545e-09	5.046645093745786e-08	0.4375	0.21800947867298578
TMSB4XP8	6.3912644	0.74662197	1.6451959410689565e-10	3.729763655288472e-09	0.4557291666666667	0.2037914691943128
SAMHD1	6.9350133	0.745791	4.061824188189647e-12	1.0547818903239751e-10	0.8151041666666666	0.6729857819905213
PRKCD	5.772507	0.74437875	7.810071901041478e-09	1.3943418990828113e-07	0.3958333333333333	0.18009478672985782
MAP7D1	5.6923823	0.7435807	1.2527907229066524e-08	2.1528899515277848e-07	0.3828125	0.17061611374407584
IGFBP7	5.530081	0.7413781	3.200835467061304e-08	5.079548062033675e-07	0.2604166666666667	0.08056872037914692
PTK2B	5.5147676	0.7406057	3.492411040398966e-08	5.504039799668771e-07	0.2916666666666667	0.0995260663507109
RAB11FIP1	6.0835524	0.7404212	1.1754862452553405e-09	2.3729868972239437e-08	0.3098958333333333	0.0947867298578199
RPL15P3	6.344142	0.74026906	2.2366848811954985e-10	5.011051265203876e-09	0.4192708333333333	0.16587677725118483
NIN	5.8173532	0.73974574	5.978679233193282e-09	1.092998222695463e-07	0.4296875	0.1943127962085308
CCDC69	6.6566577	0.7362516	2.801245627857663e-11	6.766814491311134e-10	0.3046875	0.06635071090047394
AP1S2	6.729674	0.7358792	1.7004399382555862e-11	4.2145828057501796e-10	0.7864583333333334	0.6398104265402843
CD33	5.737218	0.73179334	9.62443400419391e-09	1.684054868788968e-07	0.4505208333333333	0.21800947867298578
EP300	5.807989	0.72774774	6.322761553650622e-09	1.1522148885488357e-07	0.2734375	0.07582938388625593
RPL37	10.246942	0.7266435	1.2214763512909098e-24	9.75985230059436e-23	0.96875	0.9383886255924171
ITGAX	6.3248	0.72490877	2.535607339619907e-10	5.62560183737807e-09	0.4713541666666667	0.1990521327014218
ASGR1	5.3063917	0.72382116	1.1181664187846321e-07	1.6192863752893798e-06	0.3463541666666667	0.15165876777251186
PARP8	5.345754	0.722826	9.004129763583636e-08	1.3257884881276625e-06	0.2630208333333333	0.09004739336492891
AGO4	5.890311	0.722186	3.8547032618567334e-09	7.26796030857674e-08	0.24739583333333334	0.05687203791469194
IFI16	6.141854	0.7214716	8.15639099836059e-10	1.70999859719758e-08	0.5963541666666666	0.3981042654028436
PNPLA2	5.699664	0.72076005	1.2004362919470455e-08	2.068806194839659e-07	0.2942708333333333	0.0947867298578199
KLF4	6.0625935	0.7197451	1.3394382767448173e-09	2.6849862719449617e-08	0.5286458333333334	0.2796208530805687
DOK3	6.025686	0.71928006	1.6839425049211074e-09	3.334614741980689e-08	0.3854166666666667	0.14691943127962084
CTDSP2	5.603106	0.7132469	2.1054453441462286e-08	3.4664003605496837e-07	0.2708333333333333	0.08056872037914692
ADD3	5.552826	0.71200407	2.8108757110233055e-08	4.5235304048101817e-07	0.4140625	0.1943127962085308
SCAF11	5.486437	0.71186227	4.101220954731958e-08	6.384271202829339e-07	0.5390625	0.32701421800947866
WASHC4	6.0746465	0.7103605	1.2426115969118604e-09	2.499661990548401e-08	0.359375	0.12796208530805686
MYH9	5.439593	0.7087496	5.3402514399690485e-08	8.097139123415214e-07	0.4973958333333333	0.2985781990521327
S100A6	10.542693	0.70798033	5.490395162186458e-26	4.681586203219587e-24	0.9921875	0.966824644549763
NFAM1	6.0463758	0.7078613	1.4814020763997208e-09	2.9540139834106824e-08	0.375	0.14218009478672985
ARHGAP9	4.626359	0.7066422	3.721503875701124e-06	4.038167453348627e-05	0.3125	0.15639810426540285
HNRNPH1	5.5674105	0.7062137	2.5855277059462693e-08	4.1903885912258257e-07	0.4270833333333333	0.2132701421800948
CLK1	5.581528	0.7059761	2.384144322622517e-08	3.8971721073368926e-07	0.3046875	0.10900473933649289
RNF130	6.9356456	0.70569587	4.043705410689037e-12	1.0524687476658982e-10	0.7994791666666666	0.6587677725118484
PADI4	6.1015267	0.704478	1.0506016704627857e-09	2.1500142262988255e-08	0.16927083333333334	0.004739336492890996
OGT	6.4728255	0.70426446	9.618714656693448e-11	2.2383591378285e-09	0.23697916666666666	0.03317535545023697
PNISR	5.2967186	0.7009711	1.1790220817956275e-07	1.6945290951694138e-06	0.5052083333333334	0.3175355450236967
GMFG	7.2249713	0.70059633	5.012081399689677e-13	1.468411335201391e-11	0.8411458333333334	0.7156398104265402
ASGR2	5.569193	0.7003452	2.5592177947453294e-08	4.1589588131805113e-07	0.20572916666666666	0.037914691943127965
S100A4	10.731348	0.6984972	7.253036336839719e-27	6.683322031026664e-25	1.0	1.0
AGTPBP1	5.501984	0.6984203	3.7554095137149014e-08	5.894135865893745e-07	0.2526041666666667	0.07109004739336493
PCBP2	7.294493	0.6969171	2.997858407307392e-13	8.966892712537766e-12	0.8020833333333334	0.6161137440758294
ERP29	5.150582	0.6966155	2.596798417000816e-07	3.5534154146887813e-06	0.5104166666666666	0.3175355450236967
VSTM1	5.7959194	0.696147	6.794781363678066e-09	1.2245610703688578e-07	0.20833333333333334	0.03317535545023697
GPSM3	5.076952	0.69247276	3.835380175793083e-07	5.101636075507773e-06	0.6614583333333334	0.4928909952606635
PAK1	5.48867	0.69238544	4.0497222559629765e-08	6.312704842651156e-07	0.5234375	0.3127962085308057
STK17B	5.5550437	0.69118965	2.7754228556934888e-08	4.4790934391460176e-07	0.4791666666666667	0.2559241706161137
JAK2	5.851751	0.6888588	4.864245761997794e-09	9.037214971802732e-08	0.296875	0.09004739336492891
FLI1	5.3001976	0.6882024	1.1567751763404759e-07	1.6667481922908294e-06	0.3359375	0.13744075829383887
TIMP2	4.812932	0.68751425	1.4873173793390901e-06	1.748363001679881e-05	0.4713541666666667	0.3033175355450237
BPTF	4.9546394	0.6872662	7.24645721416804e-07	9.130965677341413e-06	0.3489583333333333	0.16113744075829384
ARL6IP5	6.6705575	0.68558466	2.5483358030286157e-11	6.195166996894672e-10	0.7369791666666666	0.5165876777251185
TET2	5.7515035	0.68487215	8.845322100752744e-09	1.5620811487357164e-07	0.3411458333333333	0.12796208530805686
ATP6V1A	4.924989	0.6835695	8.436505175905956e-07	1.0535028212011088e-05	0.2838541666666667	0.10900473933649289
GLIPR2	4.827717	0.68211764	1.3810729332569114e-06	1.6335547966245826e-05	0.4479166666666667	0.27014218009478674
PRPF38B	5.4734173	0.68160003	4.414386205298129e-08	6.825274260045525e-07	0.3229166666666667	0.12322274881516587
KLF13	6.3039565	0.6812434	2.901415143411567e-10	6.363065149447326e-09	0.4375	0.17535545023696683
APOBR	5.4844537	0.6804485	4.147488112235152e-08	6.447510091210727e-07	0.2604166666666667	0.07109004739336493
PYCARD	5.821208	0.6800291	5.842387160530297e-09	1.0697935207727431e-07	0.7630208333333334	0.5829383886255924
MAPK14	5.8367047	0.6788307	5.3243295557011755e-09	9.83440802279584e-08	0.24739583333333334	0.05687203791469194
AC007342.3	5.5410237	0.6786996	3.007080813770924e-08	4.805441311628891e-07	0.1640625	0.014218009478672985
SLCO3A1	5.633413	0.6769783	1.7667787117228183e-08	2.951347011717094e-07	0.22916666666666666	0.052132701421800945
RPS10	6.098574	0.6768509	1.0701879511327698e-09	2.1796733564426073e-08	0.3567708333333333	0.11848341232227488
RPL3P4	6.182303	0.67671716	6.31731967737761e-10	1.3317655836479074e-08	0.3854166666666667	0.14218009478672985
MSL3	3.3644495	0.67196304	0.0007669648571247431	0.004524181960509714	0.23177083333333334	0.12322274881516587
RNF24	5.4515233	0.6709133	4.9940190772472346e-08	7.608221596883587e-07	0.20572916666666666	0.04265402843601896
EIF3F	5.5147734	0.67082757	3.4922979487761015e-08	5.504039799668771e-07	0.4505208333333333	0.23696682464454977
SH3KBP1	5.342179	0.6703745	9.183589443291204e-08	1.3470050446604018e-06	0.4791666666666667	0.2890995260663507
NLRP12	5.5382805	0.67017275	3.054555828309118e-08	4.867692453871686e-07	0.1640625	0.014218009478672985
ZRSR2	5.0534363	0.66627854	4.3393112085745824e-07	5.670269614954121e-06	0.2578125	0.08530805687203792
FAM198B	5.035047	0.6655718	4.777315857910985e-07	6.2170399763657074e-06	0.2760416666666667	0.10426540284360189
MTPN	5.7824783	0.66435504	7.360807946715386e-09	1.3203232590136578e-07	0.5026041666666666	0.26540284360189575
TACC3	5.750334	0.66418934	8.906748755995006e-09	1.570501717376527e-07	0.2265625	0.04265402843601896
RPL13A	8.905465	0.6639853	5.316276768121e-19	2.7485872557715182e-17	0.9869791666666666	0.943127962085308
TNFRSF1A	5.463213	0.66323394	4.675936614654522e-08	7.161829994509727e-07	0.3776041666666667	0.17535545023696683
GNAS	5.7436004	0.6624986	9.268444889986425e-09	1.6267473319966957e-07	0.6901041666666666	0.5071090047393365
RASGRP4	5.476098	0.66235906	4.3480660245769536e-08	6.731843143200038e-07	0.2604166666666667	0.07582938388625593
ACAP1	5.825821	0.66171193	5.683259415273104e-09	1.0423261970932662e-07	0.19270833333333334	0.023696682464454975
CMTM3	5.044909	0.6610401	4.5373685751773255e-07	5.918261796800927e-06	0.4661458333333333	0.27014218009478674
TMX4	4.8737655	0.66058135	1.0949097449425068e-06	1.3252583417068943e-05	0.2265625	0.07582938388625593
RBM5	4.849776	0.6587736	1.2360105698155693e-06	1.47726535258501e-05	0.2552083333333333	0.09004739336492891
MEFV	5.830522	0.65850383	5.525419661688469e-09	1.0182813718460072e-07	0.21354166666666666	0.03317535545023697
FAM120A	5.090094	0.6582299	3.5788585990112013e-07	4.765971835932633e-06	0.4114583333333333	0.21800947867298578
AL590867.2	5.807716	0.6580734	6.333083102756687e-09	1.1522580817213043e-07	0.3619791666666667	0.12322274881516587
CXCR2	6.133539	0.6569131	8.594512988080364e-10	1.788723231362591e-08	0.2630208333333333	0.052132701421800945
NHSL2	5.769086	0.6564986	7.970257558189854e-09	1.4207201694208623e-07	0.19010416666666666	0.023696682464454975
FPR1	6.2476635	0.65590256	4.166379974155323e-10	8.914804791142082e-09	0.8385416666666666	0.6729857819905213
RGS19	6.098232	0.6551668	1.0724810817000353e-09	2.1804570888798227e-08	0.53125	0.26540284360189575
CLEC7A	4.859799	0.65471053	1.1750492271828483e-06	1.413274996820129e-05	0.5729166666666666	0.38388625592417064
TTC7A	4.409509	0.6547037	1.0360507159857385e-05	0.00010258158995539904	0.21614583333333334	0.07582938388625593
PHIP	4.783142	0.6546845	1.7257599902501743e-06	1.9978250910434137e-05	0.2786458333333333	0.10900473933649289
FTLP3	7.1273885	0.65354466	1.0229100068599784e-12	2.84373959571341e-11	0.6744791666666666	0.3459715639810427
CNTRL	5.058402	0.6518588	4.227846411721595e-07	5.539836364716851e-06	0.2682291666666667	0.0947867298578199
SIRPB1	5.7368236	0.65118676	9.646873486128255e-09	1.6854002515673004e-07	0.5546875	0.3222748815165877
CCND3	5.6256013	0.65106547	1.8486291513844813e-08	3.0835673990830775e-07	0.4557291666666667	0.21800947867298578
HVCN1	5.100797	0.64979225	3.382256178336739e-07	4.525252821273487e-06	0.3072916666666667	0.12322274881516587
LFNG	4.5204124	0.6492765	6.171925803923242e-06	6.440221391381457e-05	0.24479166666666666	0.0947867298578199
FKBP15	4.8582597	0.6487255	1.1842204344971296e-06	1.4228078532664778e-05	0.34375	0.16587677725118483
DNTTIP1	4.837394	0.6481065	1.315522813167305e-06	1.562491025285824e-05	0.2708333333333333	0.10900473933649289
PLXNB2	4.468956	0.64758533	7.860236663031709e-06	7.954921533374695e-05	0.3723958333333333	0.2037914691943128
DYSF	5.32738	0.6470752	9.963952821580145e-08	1.4539990413713248e-06	0.19270833333333334	0.037914691943127965
ZNF385A	4.7644596	0.64672595	1.8936029357358666e-06	2.181079349165122e-05	0.3567708333333333	0.17535545023696683
CD36	7.1614323	0.64644617	7.983847289205433e-13	2.252430595715093e-11	0.8619791666666666	0.6350710900473934
RB1CC1	4.078176	0.6458319	4.5390408370704817e-05	0.00039320000458201154	0.2526041666666667	0.11374407582938388
MT-ND3	9.841797	0.6449135	7.437058626563907e-23	5.344391941328251e-21	0.9895833333333334	0.981042654028436
CEP350	5.0754933	0.6448591	3.864918905142547e-07	5.1349492337393885e-06	0.4453125	0.25118483412322273
TMEM91	6.1051927	0.6439097	1.0267668054129713e-09	2.1062544916783862e-08	0.1953125	0.018957345971563982
FLOT2	5.4235945	0.6438624	5.841228749228165e-08	8.816628756761031e-07	0.3697916666666667	0.16113744075829384
PRKCB	6.0535674	0.6434361	1.416726920722785e-09	2.8299863280032416e-08	0.484375	0.24170616113744076
R3HDM4	4.9057965	0.64322484	9.304886664838706e-07	1.1432003766929792e-05	0.3541666666666667	0.16587677725118483
RPS2P5	5.374293	0.64316255	7.68838869208977e-08	1.1438480364038765e-06	0.3359375	0.13744075829383887
NUMB	4.627797	0.6430465	3.6957596871765566e-06	4.021052226248521e-05	0.3541666666666667	0.1943127962085308
RPL37A	7.476126	0.6410064	7.654554613769756e-14	2.5132454315210697e-12	0.9635416666666666	0.9052132701421801
CXCR4	5.898254	0.6403329	3.673687208236549e-09	6.949594377700465e-08	0.3046875	0.08530805687203792
MRPL33	4.7873435	0.640227	1.6900355439967096e-06	1.9644299212315772e-05	0.4427083333333333	0.27014218009478674
OAF	4.450931	0.63851464	8.549879813764278e-06	8.622323632133332e-05	0.15104166666666666	0.03317535545023697
TTC14	4.6716065	0.63772196	2.9885327552421093e-06	3.324924562940247e-05	0.2421875	0.09004739336492891
FAR1	4.881698	0.6375896	1.0517616673914611e-06	1.2770912658464224e-05	0.23697916666666666	0.08056872037914692
LBR	5.6524363	0.6367719	1.5818932783042774e-08	2.689689374688195e-07	0.3463541666666667	0.13270142180094788
TRIM22	4.985045	0.63589793	6.194745136463692e-07	7.976127570971986e-06	0.3828125	0.20853080568720378
DOK2	5.6439924	0.6351647	1.6615117071918776e-08	2.8166814193433816e-07	0.5052083333333334	0.26066350710900477
H3F3AP4	5.8770537	0.6349698	4.176328327944595e-09	7.848474913666932e-08	0.2994791666666667	0.09004739336492891
LILRA2	5.3444815	0.6340289	9.06761558445805e-08	1.3334179622653498e-06	0.4322916666666667	0.20853080568720378
ARHGEF1	5.4131393	0.6330265	6.192930114341606e-08	9.322848417189353e-07	0.375	0.17061611374407584
ZFAS1	4.877627	0.63254446	1.0736978521167565e-06	1.300961999818246e-05	0.4947916666666667	0.32701421800947866
BTAF1	3.7606876	0.631576	0.0001694469809633124	0.0012539515573101083	0.1875	0.07582938388625593
GIT2	5.4470615	0.630997	5.120879017560268e-08	7.780739847691972e-07	0.2838541666666667	0.09004739336492891
C9orf72	5.3881598	0.6309562	7.118286032656056e-08	1.0631834798578836e-06	0.4739583333333333	0.25118483412322273
SLC7A7	4.374682	0.63016963	1.2160974534542976e-05	0.00011876590757736693	0.4036458333333333	0.25118483412322273
WAC	5.413563	0.62963426	6.178288097976721e-08	9.313076491752244e-07	0.4348958333333333	0.2132701421800948
GOLGB1	4.294351	0.6294351	1.7520483269875003e-05	0.00016473537552150026	0.2864583333333333	0.13744075829383887
PUM2	5.1636024	0.6293447	2.422421280802648e-07	3.3307563844104765e-06	0.19791666666666666	0.04265402843601896
EIF4EBP2	4.629418	0.6283431	3.6669521080162e-06	3.994146309455968e-05	0.3046875	0.15165876777251186
IGBP1	5.0533056	0.6281323	4.3422771863161693e-07	5.670269614954121e-06	0.2265625	0.06635071090047394
PFDN5	7.6506553	0.6276267	1.9995793912260094e-14	7.029905884353349e-13	0.9453125	0.9052132701421801
MAP3K1	5.6246305	0.6275262	1.8590563598733e-08	3.0964399370134587e-07	0.2864583333333333	0.08530805687203792
TNRC6B	5.549027	0.62743324	2.872637301351424e-08	4.609937332196822e-07	0.2734375	0.08530805687203792
FAM118A	4.6903973	0.6268127	2.7267499956644667e-06	3.0485171673642072e-05	0.22916666666666666	0.07582938388625593
TNNT1	4.484023	0.6262532	7.324871810504356e-06	7.45271463106169e-05	0.15364583333333334	0.03317535545023697
NDUFB10	3.7861118	0.624869	0.00015302276968117792	0.001144265815691845	0.46875	0.3459715639810427
GLG1	3.6363277	0.6237533	0.0002765523777863616	0.0019314715578159951	0.2708333333333333	0.15165876777251186
ADAM8	4.6276326	0.6228504	3.6986923593446486e-06	4.021052226248521e-05	0.2682291666666667	0.11374407582938388
LSP1	7.287098	0.6225515	3.1670252809709866e-13	9.44815427163825e-12	0.90625	0.7109004739336493
MFSD14B	4.8717065	0.6218267	1.106383688647875e-06	1.3377291033323406e-05	0.2578125	0.0995260663507109
EIF3A	4.6388063	0.62139636	3.50427025023512e-06	3.8352291072017707e-05	0.5078125	0.35071090047393366
HSH2D	5.3598714	0.62077045	8.328114336251593e-08	1.237412671079463e-06	0.22916666666666666	0.05687203791469194
PHF21A	5.3121433	0.6202499	1.0834324977551249e-07	1.57297328073063e-06	0.24479166666666666	0.07109004739336493
FRMD4B	5.009634	0.6191254	5.453365782686147e-07	7.088755111828431e-06	0.2552083333333333	0.0947867298578199
TRIM8	5.39047	0.6183329	7.027367655458971e-08	1.0509777857496625e-06	0.3177083333333333	0.11374407582938388
RNF44	4.8029947	0.6169572	1.56309829442392e-06	1.829914048369642e-05	0.3255208333333333	0.14691943127962084
SYK	4.7419944	0.6166519	2.1162460714205494e-06	2.4204432044095294e-05	0.5234375	0.35545023696682465
G6PD	4.800208	0.6165966	1.585009145486845e-06	1.8536657621630186e-05	0.2526041666666667	0.0947867298578199
UBN1	4.685484	0.61598366	2.7929900997984827e-06	3.119521493675216e-05	0.2265625	0.07582938388625593
GLT1D1	5.9331565	0.6152092	2.9716522905122984e-09	5.6874537808029356e-08	0.1796875	0.014218009478672985
FAM105A	4.8632383	0.61386824	1.1548072647412652e-06	1.3903928142185138e-05	0.234375	0.08056872037914692
LY86	4.310575	0.61340594	1.62830548748854e-05	0.0001566078998320207	0.5520833333333334	0.3933649289099526
PPP1R9B	4.9674582	0.6132982	6.783621892772127e-07	8.621764599200703e-06	0.20833333333333334	0.05687203791469194
IL6R	4.706453	0.6119547	2.520643337061772e-06	2.8319440284432456e-05	0.3671875	0.1943127962085308
CDKN2D	5.294137	0.6110891	1.1957961863663275e-07	1.7164782946509622e-06	0.2552083333333333	0.07582938388625593
HRH2	5.6031494	0.6108231	2.1049185974927436e-08	3.4664003605496837e-07	0.3697916666666667	0.15165876777251186
ZYX	6.1009955	0.61080503	1.0540981635219208e-09	2.1507367172145477e-08	0.7890625	0.6303317535545023
ROCK1	4.6449537	0.610687	3.4015293962811326e-06	3.7335134372630374e-05	0.4192708333333333	0.24644549763033174
KIAA0319L	5.52499	0.6095635	3.295042373911352e-08	5.20735188994621e-07	0.22395833333333334	0.04739336492890995
MTATP6P1	8.941798	0.6093657	3.8288979262210386e-19	2.034836637441934e-17	0.9791666666666666	0.976303317535545
C19orf38	5.2634883	0.60820216	1.4134748028848417e-07	2.0062562854362985e-06	0.3776041666666667	0.16113744075829384
MAP3K3	5.341624	0.60706234	9.211772692118895e-08	1.349406599745519e-06	0.2734375	0.09004739336492891
YY1	3.673536	0.6068835	0.00023921689037134932	0.0016998085754869636	0.3619791666666667	0.22748815165876776
BICD2	4.992216	0.6048132	5.969045646134899e-07	7.72393154617637e-06	0.23697916666666666	0.08056872037914692
SLC12A6	5.491907	0.6030617	3.976165554691401e-08	6.215002411477968e-07	0.2265625	0.052132701421800945
STX10	4.986019	0.6025286	6.163610193681258e-07	7.948691881828674e-06	0.4479166666666667	0.25118483412322273
TUBA4A	5.4786377	0.6022921	4.286129792265855e-08	6.644955089067796e-07	0.2916666666666667	0.09004739336492891
FGD3	5.405953	0.60120505	6.446467170300373e-08	9.679018907733516e-07	0.3177083333333333	0.11848341232227488
CYBB	6.2766457	0.60035366	3.4595500049877447e-10	7.458267614526409e-09	0.875	0.8151658767772512
SETX	5.4072514	0.5999968	6.399928125668826e-08	9.621786679459474e-07	0.3854166666666667	0.17061611374407584
PIAS1	5.3751826	0.59837705	7.650508694814608e-08	1.1396963800124083e-06	0.2604166666666667	0.07582938388625593
IGF2R	4.8981004	0.59833676	9.676753362251413e-07	1.1850652081145192e-05	0.2578125	0.0947867298578199
ALOX5	5.423816	0.59827846	5.833991925327384e-08	8.816628756761031e-07	0.578125	0.3744075829383886
HIPK3	4.7074776	0.5980102	2.5080060632218303e-06	2.8205194171626604e-05	0.3177083333333333	0.14691943127962084
NBEAL2	4.6358523	0.59790856	3.5546949391754154e-06	3.879268803726676e-05	0.2916666666666667	0.13270142180094788
POLR1D	4.430457	0.5961377	9.40334579206666e-06	9.375447558477632e-05	0.4244791666666667	0.25118483412322273
SP110	5.5514283	0.5960408	2.8334504336648943e-08	4.553446505633626e-07	0.4583333333333333	0.22748815165876776
TCF25	4.5554633	0.5957792	5.227028615307114e-06	5.566079120083792e-05	0.4114583333333333	0.24644549763033174
XPC	4.708925	0.5957639	2.4902700065659746e-06	2.8033325216771255e-05	0.2265625	0.07582938388625593
GRK2	5.8639903	0.59574133	4.518733793770137e-09	8.436446458761044e-08	0.4244791666666667	0.18009478672985782
PTPRC	8.072207	0.59260046	6.903850512377943e-16	2.807238290193252e-14	0.9635416666666666	0.7725118483412322
LASP1	4.418173	0.5922271	9.953874137567897e-06	9.87265328957038e-05	0.2109375	0.07582938388625593
RPL6	7.6933107	0.59213215	1.4337565588741495e-14	5.071858341082364e-13	0.9401041666666666	0.8720379146919431
CKAP4	4.830227	0.5919479	1.363775075622524e-06	1.6147662190738817e-05	0.24479166666666666	0.08530805687203792
RPL31	8.654135	0.591694	4.966653491117887e-18	2.364540949563041e-16	0.984375	0.985781990521327
MLXIP	4.9721336	0.59080344	6.622000243784325e-07	8.435114245872877e-06	0.18489583333333334	0.04265402843601896
RPS2P46	5.256918	0.5908032	1.464897588309829e-07	2.071524733171795e-06	0.3151041666666667	0.12796208530805686
CASP8	4.713507	0.59046507	2.4348899509565767e-06	2.7491158675523565e-05	0.265625	0.10426540284360189
PISD	4.757341	0.58996755	1.9615971197908406e-06	2.25258378801308e-05	0.2578125	0.10426540284360189
HLA-C	8.340123	0.5899295	7.421344489655424e-17	3.2488996988047078e-15	0.984375	0.9620853080568721
DIAPH1	4.0070257	0.5890168	6.148813432084593e-05	0.000516211184974273	0.328125	0.1943127962085308
AP5B1	4.163157	0.588676	3.138773909883559e-05	0.0002794822608687624	0.1328125	0.02843601895734597
HIPK1	4.525044	0.58821714	6.038297671732794e-06	6.323885352632346e-05	0.18229166666666666	0.052132701421800945
MICU1	4.6695485	0.58820975	3.0186265449113278e-06	3.3518782217839485e-05	0.2526041666666667	0.0995260663507109
DPEP2	4.698121	0.58732855	2.625659469798964e-06	2.941010632601156e-05	0.23958333333333334	0.08530805687203792
HOOK3	4.4969525	0.5871325	6.893441858097836e-06	7.038826333389265e-05	0.3307291666666667	0.17061611374407584
ARID1A	4.9714403	0.58688796	6.645736241152982e-07	8.455922304166367e-06	0.2630208333333333	0.0947867298578199
PICALM	4.9604063	0.58599937	7.034593560565284e-07	8.901136879625574e-06	0.5364583333333334	0.36492890995260663
NKG7	4.856241	0.58517563	1.1963482875371356e-06	1.4343625953199697e-05	0.2552083333333333	0.09004739336492891
PABPC1	9.443487	0.5850519	3.605756532212375e-21	2.26370187566256e-19	0.9947916666666666	0.995260663507109
RAC2	5.5926275	0.58452857	2.2365891537602592e-08	3.6717338607564256e-07	0.6276041666666666	0.36018957345971564
SARAF	4.292216	0.5844402	1.7689872668609443e-05	0.00016608421126666515	0.5286458333333334	0.3744075829383886
MARC1	5.6577263	0.58348936	1.5339154364208992e-08	2.6119996686356477e-07	0.1484375	0.004739336492890996
HELZ	4.5844135	0.5823532	4.552623966706318e-06	4.89353541331951e-05	0.23177083333333334	0.08530805687203792
USP25	5.317198	0.5820551	1.0537760408716586e-07	1.533814655159181e-06	0.1796875	0.02843601895734597
STK38	4.778851	0.58149534	1.7629980215686175e-06	2.03886795490314e-05	0.2916666666666667	0.12322274881516587
CARD8	4.89229	0.5812361	9.96693613133009e-07	1.2140960792812114e-05	0.3229166666666667	0.14218009478672985
NARS	3.7589488	0.5810517	0.00017062866849706378	0.0012618790720048225	0.4010416666666667	0.2890995260663507
CSF2RB	4.609092	0.58062285	4.044313386636916e-06	4.3801255692619336e-05	0.2864583333333333	0.12796208530805686
ARRB2	5.3514977	0.580189	8.722923956672414e-08	1.2893677765710091e-06	0.78125	0.6635071090047393
AC005912.1	5.622378	0.5799072	1.8834677809912757e-08	3.1325331682105263e-07	0.4895833333333333	0.23222748815165878
TBC1D2	4.2045794	0.57921785	2.6156798315119527e-05	0.00023738489082490526	0.2604166666666667	0.12322274881516587
ARHGAP25	4.8241973	0.57733727	1.4056810560714665e-06	1.6592264201108036e-05	0.2552083333333333	0.0947867298578199
MSL1	4.9184136	0.5763631	8.724846139149045e-07	1.0863818932487288e-05	0.23697916666666666	0.08056872037914692
HHEX	5.1590242	0.5761814	2.4824001166968907e-07	3.4050304601895164e-06	0.24739583333333334	0.07109004739336493
MLKL	4.404744	0.5748658	1.0590882314590095e-05	0.00010468116031704708	0.17447916666666666	0.04739336492890995
SCAND1	4.103531	0.5731927	4.068921915793523e-05	0.00035571156702262274	0.4375	0.2890995260663507
RNPEPL1	3.7321062	0.573004	0.00018988548594465194	0.0013823853548804747	0.265625	0.14691943127962084
RAB3D	5.760555	0.57197595	8.383796665146405e-09	1.492106864423097e-07	0.2526041666666667	0.061611374407582936
ITGAL	4.9183354	0.57176816	8.728326430967382e-07	1.0863818932487288e-05	0.3854166666666667	0.1848341232227488
PIP4P2	4.7028027	0.57135695	2.566142074552875e-06	2.8802297980197594e-05	0.2109375	0.06635071090047394
DICER1	3.8031714	0.5712775	0.00014285544150910456	0.001076692793326536	0.328125	0.1990521327014218
VMP1	5.353761	0.5712501	8.614453770050465e-08	1.2754131452193873e-06	0.6666666666666666	0.4786729857819905
AL138785.1	4.498442	0.5704718	6.845323105851864e-06	6.995944705497621e-05	0.2421875	0.0947867298578199
POLK	4.9978285	0.56945056	5.797954324848988e-07	7.511046044866728e-06	0.22395833333333334	0.061611374407582936
MTCO1P12	4.5615773	0.56939656	5.0770778413965135e-06	5.411445094757142e-05	0.2786458333333333	0.12322274881516587
IRF5	4.644036	0.5685204	3.41668057678281e-06	3.746544363754356e-05	0.2890625	0.12796208530805686
RAB32	5.3437777	0.5684819	9.102920649754232e-08	1.3368890918263736e-06	0.5208333333333334	0.2938388625592417
MXD1	5.193539	0.5678859	2.063335487731778e-07	2.8646016139517977e-06	0.3932291666666667	0.1848341232227488
SLC35A1	4.889182	0.5677107	1.0125588678999537e-06	1.2321083732294857e-05	0.20572916666666666	0.05687203791469194
N4BP2L2	4.134581	0.5663342	3.556026522498984e-05	0.0003139965923189597	0.2916666666666667	0.14218009478672985
RABAC1	4.32472	0.5648463	1.5272585503906093e-05	0.00014751019608421896	0.2994791666666667	0.14691943127962084
TGOLN2	4.5648603	0.56391376	4.998270910399279e-06	5.342398823407125e-05	0.4921875	0.3222748815165877
LILRA6	4.4779906	0.56367695	7.5348939757412295e-06	7.652773205939492e-05	0.2760416666666667	0.11848341232227488
XAF1	3.5587926	0.5621229	0.0003725636766069015	0.002452138576561323	0.4348958333333333	0.3127962085308057
ITSN2	3.2697804	0.5611638	0.001076309973530351	0.005909619297240649	0.3489583333333333	0.23222748815165878
CAPG	5.498745	0.5595605	3.825034228976776e-08	5.995177105663738e-07	0.6770833333333334	0.46919431279620855
PER1	5.723923	0.5585563	1.0409190724211936e-08	1.8075290762134587e-07	0.171875	0.014218009478672985
MARF1	4.7743897	0.558423	1.8025298116448707e-06	2.0824778187921426e-05	0.203125	0.05687203791469194
FAM49A	3.8542676	0.5582892	0.00011607663665321764	0.0009109145950547148	0.2552083333333333	0.12796208530805686
STAG2	4.281702	0.5580994	1.854691755925049e-05	0.00017313486930718635	0.3958333333333333	0.24170616113744076
ARHGEF2	3.5558097	0.5570046	0.0003768166914457762	0.0024730083380008266	0.171875	0.07109004739336493
ARHGAP26	4.6624527	0.55614406	3.124626821346409e-06	3.4500925684982265e-05	0.3203125	0.14691943127962084
CMTM2	5.3287826	0.5558617	9.88731607550375e-08	1.4446607861727093e-06	0.1875	0.03317535545023697
SMIM14	4.270969	0.5553656	1.946256530216964e-05	0.00018064928606221795	0.2109375	0.08056872037914692
TUG1	4.5021896	0.55527073	6.725685441952976e-06	6.90455362621336e-05	0.2109375	0.07109004739336493
CELF2	3.5832605	0.5548331	0.00033933172211357825	0.002267542587847456	0.4114583333333333	0.2796208530805687
VPS13C	3.8239176	0.5545075	0.00013134782647646767	0.0009978592189628455	0.3828125	0.24170616113744076
NEAT1	3.5869143	0.55432004	0.0003346143061963749	0.0022437224545773355	0.6953125	0.5876777251184834
AL034397.3	5.608554	0.5539584	2.0402427055477263e-08	3.378523645447583e-07	0.15885416666666666	0.009478672985781991
AKT1	3.653001	0.5537984	0.0002591931987032561	0.0018292411910953703	0.15625	0.05687203791469194
SF3B1	5.203869	0.5528052	1.9518191794919721e-07	2.7296800422123958e-06	0.7916666666666666	0.6635071090047393
RNF213	4.0815415	0.552771	4.473794510046283e-05	0.00038813649257242845	0.4166666666666667	0.26066350710900477
FOLR3	5.4651046	0.5521126	4.626333875701547e-08	7.102291504430444e-07	0.13020833333333334	0.0
RPS7	7.255607	0.55204695	3.998640656845968e-13	1.1775378387918048e-11	0.9583333333333334	0.9289099526066351
PAK2	4.0732784	0.5516442	4.635599832918783e-05	0.00039734706444808716	0.515625	0.3791469194312796
NKTR	4.1095805	0.5514808	3.963788547217249e-05	0.00034731785230448066	0.25	0.10900473933649289
POU2F2	4.655901	0.5513246	3.2256671193306894e-06	3.5541439253107477e-05	0.5416666666666666	0.33649289099526064
MYL12A	6.1206512	0.5512105	9.319366198003106e-10	1.922077223436525e-08	0.8802083333333334	0.7914691943127962
TYK2	4.9190774	0.55089444	8.695299481271396e-07	1.0846341907533512e-05	0.23697916666666666	0.07582938388625593
RPS3AP26	5.6064916	0.5507663	2.0646915965492678e-08	3.414061676146445e-07	0.3541666666666667	0.13744075829383887
RSBN1L	4.2861795	0.5504524	1.817720661050794e-05	0.00016996134429759715	0.234375	0.0947867298578199
H3F3A	4.870056	0.5500221	1.1156641410482277e-06	1.3475241517565593e-05	0.4557291666666667	0.26066350710900477
RPL21P16	5.540062	0.5498986	3.023646276873182e-08	4.825165134015779e-07	0.1796875	0.023696682464454975
RPL21P28	4.8879113	0.5498103	1.0191130767944035e-06	1.238764469729027e-05	0.3541666666666667	0.17061611374407584
BIN2	5.77795	0.5495736	7.561632363336949e-09	1.3542196141612534e-07	0.6276041666666666	0.36492890995260663
AC073861.1	5.1773906	0.54916686	2.2501106052840185e-07	3.112562200481259e-06	0.2760416666666667	0.0947867298578199
MT-ATP8	4.6374793	0.54767394	3.526836247649321e-06	3.8525459814188476e-05	0.5911458333333334	0.43601895734597157
CEACAM4	4.1565013	0.5473905	3.231586149076714e-05	0.0002860116447664643	0.19791666666666666	0.07109004739336493
ARAP1	4.3426127	0.5463039	1.4079810577091747e-05	0.0001363355217405511	0.4401041666666667	0.27488151658767773
CAMLG	4.7455583	0.5463017	2.079318967544569e-06	2.3853713376670927e-05	0.2708333333333333	0.10900473933649289
NSD3	4.0571284	0.54597765	4.96797183458727e-05	0.00042361228494025484	0.3125	0.17535545023696683
SAMD9L	3.4959054	0.5454461	0.00047245610554220226	0.002975408480972289	0.2604166666666667	0.14691943127962084
FAM45A	4.675041	0.5454172	2.938948839576072e-06	3.2761394576581654e-05	0.328125	0.15165876777251186
PLCB2	4.9119463	0.5445599	9.017667304554311e-07	1.1114980218105453e-05	0.3645833333333333	0.17061611374407584
PNN	3.8692336	0.5432159	0.00010917798091073677	0.0008639653963087798	0.3203125	0.1848341232227488
GIMAP2	4.739821	0.5430064	2.139072344737044e-06	2.4441040610965466e-05	0.3125	0.13744075829383887
PIK3CD	4.9448514	0.542594	7.620194277503047e-07	9.567949430192287e-06	0.2552083333333333	0.08530805687203792
AC113935.1	5.1973176	0.5420439	2.021847349120724e-07	2.8172716842748036e-06	0.2526041666666667	0.07582938388625593
ARHGAP27	4.3992267	0.54187375	1.0863719862328454e-05	0.00010719245522190406	0.3151041666666667	0.15165876777251186
RPS29	7.317179	0.54162997	2.5323732841754417e-13	7.675039030500954e-12	0.9739583333333334	0.9289099526066351
RBMS1	3.416485	0.54153156	0.0006343512586709025	0.0038553710008370915	0.3854166666666667	0.2843601895734597
PTBP3	4.3201632	0.5413769	1.5591370116232476e-05	0.00015046198897641238	0.3567708333333333	0.1943127962085308
ADGRE5	5.0619693	0.5408256	4.14947990352056e-07	5.4571169950813e-06	0.5286458333333334	0.3080568720379147
ANPEP	4.8659415	0.53980464	1.1391322091444906e-06	1.3729667322452478e-05	0.46875	0.27488151658767773
RPL23	6.2651386	0.53897715	3.724936508816328e-10	8.015277692982178e-09	0.9192708333333334	0.8530805687203792
MOB3A	4.4064064	0.5388379	1.0509964727893144e-05	0.00010397130474537409	0.2760416666666667	0.12322274881516587
NDUFB8	3.786236	0.53725964	0.00015294638799641337	0.001144265815691845	0.3619791666666667	0.23222748815165878
PDK4	4.5466886	0.53710383	5.449659481367144e-06	5.7869711184108726e-05	0.22395833333333334	0.07582938388625593
RIN3	4.1630177	0.5370869	3.140689856078163e-05	0.0002794822608687624	0.40625	0.24644549763033174
OSBPL11	3.9231987	0.5370202	8.738103489875496e-05	0.000712645042650374	0.265625	0.12796208530805686
RPL22	5.5862412	0.5364881	2.320368286034329e-08	3.8038060310227037e-07	0.7578125	0.5734597156398105
MPHOSPH8	4.2784753	0.536481	1.881778137191885e-05	0.00017523387934437228	0.3880208333333333	0.22748815165876776
HLA-DMB	5.0644374	0.53646976	4.0960775031934594e-07	5.398129360033272e-06	0.6119791666666666	0.41706161137440756
PANK2	4.9049983	0.5364626	9.342819940666271e-07	1.146627933856636e-05	0.20052083333333334	0.052132701421800945
IDI1	3.945139	0.53601503	7.975372812993155e-05	0.0006527694108972764	0.19270833333333334	0.07582938388625593
CPQ	4.2773404	0.5358108	1.891395424936388e-05	0.0001759860270791789	0.21875	0.08056872037914692
PLD3	4.2030125	0.5353108	2.6338587601341364e-05	0.00023846648330659782	0.4322916666666667	0.26540284360189575
C1orf228	3.9200697	0.535217	8.852336747191346e-05	0.0007209322856265739	0.19791666666666666	0.08056872037914692
RPS9	7.267165	0.5342957	3.6711008311857776e-13	1.0908253598908617e-11	0.953125	0.8957345971563981
RPL6P27	5.3795424	0.53404754	7.467540248917361e-08	1.1138918392184042e-06	0.2760416666666667	0.08530805687203792
MKRN1	4.390349	0.5339816	1.1316881827568531e-05	0.0001110570211590156	0.34375	0.1848341232227488
MBOAT7	5.0057783	0.53387415	5.563675101421852e-07	7.223926330550692e-06	0.4791666666666667	0.27488151658767773
HMGB1	5.4039145	0.5336858	6.520208185683286e-08	9.77688959706263e-07	0.8645833333333334	0.7345971563981043
AC026979.2	5.0556107	0.5336268	4.2901534347483286e-07	5.615039306464422e-06	0.16145833333333334	0.023696682464454975
AC096667.1	4.3675237	0.53353995	1.2566319853407713e-05	0.00012240645408784017	0.22135416666666666	0.08056872037914692
MGEA5	4.0934467	0.5325934	4.250081418892963e-05	0.0003704151814818535	0.2630208333333333	0.12796208530805686
USP33	4.1646953	0.53221995	3.11768392685752e-05	0.0002778678357899689	0.23177083333333334	0.0995260663507109
IL13RA1	3.917528	0.5321017	8.946172076853796e-05	0.0007270196454490146	0.3177083333333333	0.18009478672985782
ROCK2	3.6769748	0.53147966	0.0002360164662240593	0.001680201958302867	0.15104166666666666	0.052132701421800945
MAX	4.256133	0.5313802	2.0799274881126536e-05	0.00019165525386431598	0.3098958333333333	0.16113744075829384
SPECC1	4.6676226	0.5309037	3.0470480279320264e-06	3.376873983234853e-05	0.2109375	0.06635071090047394
STAT2	4.385397	0.52965754	1.1577439751080852e-05	0.00011335375029635803	0.3203125	0.16587677725118483
NBR1	4.5964	0.52903825	4.298536319891715e-06	4.642256709932206e-05	0.1875	0.052132701421800945
TIA1	3.8914657	0.52902836	9.964053896858451e-05	0.000797822563598491	0.19010416666666666	0.07109004739336493
ANKRD13A	5.225313	0.5285213	1.7386053880367348e-07	2.4404551798166748e-06	0.24739583333333334	0.06635071090047394
NCOA1	4.899866	0.5283541	9.590190744532278e-07	1.1757244575861138e-05	0.21875	0.061611374407582936
FAM192A	4.08555	0.5280054	4.3972562488050216e-05	0.0003826584150711818	0.2760416666666667	0.13744075829383887
XRN2	3.9504342	0.52737767	7.800956049245515e-05	0.0006397972938325737	0.4739583333333333	0.3412322274881517
ANXA11	3.8231835	0.5266445	0.00013173963883330838	0.0009998932040155015	0.4427083333333333	0.3127962085308057
RPS27	9.090054	0.5263651	9.899021272802783e-20	5.65531085315223e-18	1.0	1.0
CEBPD	5.178859	0.5256614	2.2324707276067673e-07	3.0919043071072632e-06	0.875	0.8009478672985783
TBL1X	4.294904	0.52528554	1.7476895045943563e-05	0.00016449011762351826	0.15625	0.037914691943127965
MAPK1	4.033457	0.5248592	5.496227194259563e-05	0.00046464918662213325	0.3567708333333333	0.20853080568720378
USP22	4.980799	0.5244426	6.33222845810963e-07	8.111215511475406e-06	0.171875	0.03317535545023697
CXorf21	4.442254	0.52357894	8.902135122202302e-06	8.945980290790107e-05	0.2109375	0.07109004739336493
PHF20L1	3.916466	0.5234753	8.985646743656684e-05	0.0007291903387288443	0.34375	0.1990521327014218
RPS24	5.4347234	0.5232652	5.488147894406179e-08	8.305639449203311e-07	0.90625	0.8341232227488151
LCP1	6.701539	0.52306753	2.0623598818383157e-11	5.089530023733174e-10	0.9609375	0.919431279620853
ATRX	3.6909196	0.52220315	0.00022344481513690887	0.0015986727975919352	0.3385416666666667	0.2132701421800948
RERE	4.8050437	0.5220506	1.5471785683912167e-06	1.8138527013505716e-05	0.20833333333333334	0.061611374407582936
RCOR1	4.5000653	0.5216568	6.793262068172343e-06	6.955180321768565e-05	0.23697916666666666	0.09004739336492891
LINC01410	4.5380497	0.5216004	5.67768382570081e-06	6.0067792030053196e-05	0.19270833333333334	0.05687203791469194
TRIM38	4.6979375	0.5213971	2.6280166776525295e-06	2.941010632601156e-05	0.2578125	0.0947867298578199
PRCP	4.2395654	0.52049696	2.239530105879178e-05	0.00020503903036679077	0.296875	0.15165876777251186
HLA-F	5.1095295	0.520376	3.2296174136357147e-07	4.361892265744879e-06	0.53125	0.33649289099526064
ECHDC1	4.1581726	0.5203687	3.208037943881029e-05	0.0002848099576284743	0.2604166666666667	0.12322274881516587
TBC1D9	3.5517445	0.5190249	0.0003826863750983824	0.0025072101616250672	0.1640625	0.06635071090047394
RNASE2	3.0427144	0.51843023	0.0023445471832646793	0.01157183417537029	0.19270833333333334	0.10426540284360189
STXBP2	4.0818763	0.51790726	4.4673532478603586e-05	0.00038813649257242845	0.6848958333333334	0.5402843601895735
STX3	4.266669	0.5172152	1.984131853394382e-05	0.00018371710337831612	0.21875	0.08056872037914692
KDM5A	3.8243756	0.5170175	0.00013110395843151247	0.00099666921426378	0.24739583333333334	0.12322274881516587
OXA1L	4.039192	0.5165818	5.363563114762418e-05	0.0004539560899946325	0.3177083333333333	0.18009478672985782
ANKRD44	4.2803855	0.51560074	1.8656987658223332e-05	0.0001740201967207019	0.17447916666666666	0.052132701421800945
CD48	5.0657496	0.51559776	4.067964462125798e-07	5.367270432361359e-06	0.5963541666666666	0.4028436018957346
AKAP17A	3.4187362	0.51559675	0.0006291270302593365	0.003825654841800521	0.3098958333333333	0.1943127962085308
VAMP2	3.8060734	0.5136334	0.00014119050582533777	0.0010655500129196232	0.3229166666666667	0.1895734597156398
LYL1	4.6269703	0.5132616	3.7105408861310243e-06	4.0300988749936395e-05	0.2109375	0.06635071090047394
EPB41	4.6256733	0.5121644	3.7338386560478165e-06	4.047707825806675e-05	0.19010416666666666	0.052132701421800945
PREX1	3.6141462	0.512058	0.0003013388633361343	0.002070413621454402	0.3229166666666667	0.1943127962085308
DENND1C	4.5188046	0.5102417	6.21898201109097e-06	6.48340223163553e-05	0.15625	0.03317535545023697
GNAQ	4.0142674	0.5101655	5.9630677806724975e-05	0.0005017232140056256	0.23958333333333334	0.11374407582938388
BTG2	3.5832407	0.5101341	0.00033935741512507877	0.002267542587847456	0.3359375	0.20853080568720378
UBXN11	4.431625	0.5091388	9.352556804508445e-06	9.332953191992445e-05	0.3125	0.14691943127962084
ZSWIM6	3.4641414	0.5083423	0.0005319269957197261	0.003299564523937889	0.1875	0.08530805687203792
PPM1M	3.9007006	0.5082484	9.59147440994728e-05	0.0007712798860354818	0.17708333333333334	0.06635071090047394
BLVRA	3.4267325	0.50817686	0.0006108905350886431	0.0037266605733704407	0.421875	0.33175355450236965
UBR2	4.6497073	0.50798297	3.3240613060210713e-06	3.655507649913067e-05	0.2526041666666667	0.0947867298578199
BLVRB	3.4956555	0.5078851	0.00047289880985871495	0.002975408480972289	0.5052083333333334	0.3886255924170616
SNHG5	4.156629	0.50718045	3.229775069783e-05	0.0002860116447664643	0.5703125	0.44075829383886256
SASH3	4.4532743	0.50708735	8.457064793522183e-06	8.54380391960959e-05	0.24479166666666666	0.0947867298578199
NIPBL	4.2037334	0.506608	2.625478331271264e-05	0.00023804848092100024	0.3723958333333333	0.20853080568720378
UQCR11	3.9129236	0.5065554	9.118539827304917e-05	0.0007378784423993342	0.6328125	0.4976303317535545
PAPOLA	3.426753	0.5057676	0.000610844550200298	0.0037266605733704407	0.4661458333333333	0.35545023696682465
INPPL1	4.29601	0.5057558	1.7389985553125383e-05	0.00016394222353961272	0.21614583333333334	0.08056872037914692
F5	5.275054	0.50483257	1.3271713814149903e-07	1.888450834875178e-06	0.140625	0.009478672985781991
AC011472.2	5.1078854	0.504641	3.257838388079049e-07	4.3896298846923595e-06	0.14583333333333334	0.014218009478672985
RBM26	4.2388825	0.5043393	2.2463491891350725e-05	0.00020548336565504467	0.19791666666666666	0.07109004739336493
PGAM1	3.5697865	0.50373393	0.0003572722077969362	0.00236511717629652	0.4270833333333333	0.2938388625592417
R3HDM2	4.1950183	0.5036637	2.7284964768161097e-05	0.00024625435026935915	0.21875	0.08056872037914692
RPL23AP74	5.2578363	0.5030918	1.4576002883461775e-07	2.06375971433004e-06	0.18489583333333334	0.03317535545023697
SPOP	3.7888048	0.50308967	0.00015137382648128166	0.0011341621910656552	0.19010416666666666	0.08056872037914692
QARS	3.4580708	0.5030411	0.0005440583234275846	0.003367502927130867	0.3203125	0.2037914691943128
IL27RA	4.9098773	0.5021597	9.113341237410188e-07	1.1208723033223769e-05	0.1796875	0.037914691943127965
IFFO1	3.7769604	0.50196975	0.00015875401222404468	0.0011824793635410264	0.16666666666666666	0.061611374407582936
RGL2	4.718512	0.50172555	2.375756963391021e-06	2.7037250063452e-05	0.25	0.0947867298578199
ACAA1	3.7580318	0.50150573	0.00017125512314454774	0.0012656927794628737	0.4114583333333333	0.2890995260663507
FAM129A	3.3054717	0.5011637	0.000948167293041264	0.005328952036541801	0.22135416666666666	0.11848341232227488
MOSPD2	4.855569	0.5010474	1.200416152410754e-06	1.4377311276148086e-05	0.3229166666666667	0.13270142180094788
NRBF2	4.894338	0.500874	9.86370431951268e-07	1.2053748062371473e-05	0.2682291666666667	0.09004739336492891
SENP6	3.900158	0.50066113	9.612996018368918e-05	0.0007724197785223858	0.2864583333333333	0.15165876777251186
PPP1R12A	3.624856	0.5003136	0.0002891223941837489	0.0019966908792824764	0.4192708333333333	0.27488151658767773
KMT2A	3.8273716	0.5002337	0.00012951887534472803	0.0009865884464592416	0.1953125	0.07582938388625593
C4orf48	2.7502327	0.49958798	0.005955294670008155	0.02445909306236994	0.4036458333333333	0.3175355450236967
ZKSCAN1	4.300217	0.49905163	1.70630820751866e-05	0.00016222970997947786	0.2552083333333333	0.10426540284360189
STEAP4	5.036786	0.4988822	4.7341354823785427e-07	6.167871382173002e-06	0.2109375	0.052132701421800945
SYF2	3.7370944	0.4986188	0.00018615908835072426	0.0013591397722015179	0.390625	0.2559241706161137
MYCBP2	3.7428586	0.49718982	0.0001819385789654003	0.0013351510618231626	0.3151041666666667	0.18009478672985782
PRRG4	4.9590826	0.49702752	7.082676580119127e-07	8.952064447393933e-06	0.15625	0.023696682464454975
EIF3G	3.5828624	0.49682018	0.0003398497421150477	0.002268867203920067	0.4166666666666667	0.2843601895734597
IDH3B	2.5381799	0.49629587	0.011143070560797321	0.040846413592974896	0.4609375	0.3933649289099526
CMIP	3.2624462	0.4958866	0.0011045511587928676	0.006044349396727637	0.2109375	0.11374407582938388
PCF11	3.6741662	0.4954026	0.00023862735336644439	0.0016966746356969467	0.3255208333333333	0.1895734597156398
HPSE	5.2975554	0.4946766	1.1736339337858007e-07	1.68890948708269e-06	0.15364583333333334	0.014218009478672985
SMG5	4.965067	0.4944628	6.867744711418007e-07	8.69965089497363e-06	0.15625	0.023696682464454975
ROGDI	4.080894	0.49405137	4.4862829657644145e-05	0.00038892465225208044	0.2890625	0.14691943127962084
CD46	4.262108	0.49369758	2.0250755597370213e-05	0.00018705346277732583	0.484375	0.3080568720379147
USP10	3.550539	0.4933614	0.00038444310360449336	0.0025117209013697183	0.20833333333333334	0.0995260663507109
RBM25	3.6610441	0.49315086	0.00025118944229571196	0.0017760461433606464	0.3541666666666667	0.22274881516587677
PLEKHO1	3.901825	0.4927586	9.547016373897082e-05	0.0007687400217628475	0.421875	0.27488151658767773
AKIRIN2	4.0618215	0.49269944	4.8691310512493226e-05	0.0004158048683974197	0.2578125	0.12322274881516587
RAF1	4.4363866	0.49231505	9.148159699873329e-06	9.169023923750232e-05	0.24479166666666666	0.0995260663507109
LAMTOR1	3.5568972	0.492288	0.0003752609823801353	0.0024642137842962215	0.65625	0.5734597156398105
ERICH1	3.558488	0.4917738	0.00037299599825144916	0.002452702015995089	0.265625	0.14691943127962084
GRSF1	3.8859158	0.49139208	0.00010194485843030886	0.0008134231511345735	0.3307291666666667	0.1895734597156398
RPS4X	5.001931	0.49136937	5.675889508059222e-07	7.3612614664114275e-06	0.7994791666666666	0.7014218009478673
EIF3E	3.2457886	0.49075052	0.001171257589505537	0.006345561506728433	0.4791666666666667	0.3696682464454976
ENTPD1	3.7709773	0.49048406	0.00016260953356620405	0.0012056953475194337	0.16666666666666666	0.061611374407582936
IFITM2	8.986598	0.48997304	2.5500230501595576e-19	1.3808797806219483e-17	0.9557291666666666	0.5971563981042654
MANBA	4.168104	0.48966932	3.0714335042406055e-05	0.0002741734314019778	0.265625	0.11848341232227488
AC008038.1	4.6626215	0.4894907	3.1220659840481314e-06	3.4500925684982265e-05	0.22135416666666666	0.07109004739336493
BRD8	5.1223035	0.48869964	3.018255774879928e-07	4.086088919878918e-06	0.14583333333333334	0.014218009478672985
OAS1	4.421898	0.4886985	9.78377006119599e-06	9.729273865902991e-05	0.421875	0.24644549763033174
PTMAP2	4.9889245	0.48744226	6.071632029646471e-07	7.838922889349218e-06	0.6458333333333334	0.4549763033175355
ELF1	3.8813	0.4866235	0.00010389954769621385	0.0008278634811554669	0.4348958333333333	0.2890995260663507
RXRA	4.074281	0.48614785	4.615667625706517e-05	0.00039593557275767764	0.2734375	0.12796208530805686
PRPF4B	4.5849137	0.48550764	4.541742677736534e-06	4.8864361427323574e-05	0.4010416666666667	0.22274881516587677
TFEC	3.4984274	0.48457232	0.0004680103552094301	0.0029540422015808454	0.2760416666666667	0.16113744075829384
RGS14	3.9179137	0.48389643	8.931870169365102e-05	0.0007263740110687947	0.17708333333333334	0.061611374407582936
DUSP22	3.24384	0.4833959	0.0011792994617497356	0.006380054758500227	0.234375	0.12796208530805686
LSM10	3.3978255	0.48271772	0.000679237296927814	0.0040761372661224805	0.3619791666666667	0.25118483412322273
KMT2E-AS1	3.7808836	0.48264447	0.00015627278155243448	0.001164757209405164	0.2786458333333333	0.14691943127962084
RIOK3	3.3652413	0.48224083	0.0007647676552805985	0.004513551254770723	0.3802083333333333	0.2559241706161137
CDC40	3.5133233	0.48220032	0.00044253876326703906	0.002827834269099788	0.19791666666666666	0.09004739336492891
NDUFB1	3.4267595	0.48219162	0.0006108296896196867	0.0037266605733704407	0.5520833333333334	0.46445497630331756
STX16	4.0451913	0.48153603	5.228036713464252e-05	0.00044347102812206785	0.24479166666666666	0.10900473933649289
SON	5.205801	0.48143357	1.93161664392333e-07	2.704736736944604e-06	0.7890625	0.7393364928909952
IDS	4.055715	0.48126763	4.998114620350048e-05	0.00042586471030663423	0.3046875	0.15639810426540285
CD55	3.59088	0.48124254	0.00032956340799705113	0.0022416985162803027	0.46875	0.3459715639810427
EIF2S3	3.3220162	0.481009	0.0008936950031208233	0.005116026600733122	0.2421875	0.13744075829383887
ARHGEF40	4.83576	0.48058504	1.3263788323496463e-06	1.5737491732530693e-05	0.16927083333333334	0.03317535545023697
ZNF106	3.8896654	0.4804363	0.00010038258347233193	0.0008020779012271781	0.4270833333333333	0.2843601895734597
DDX46	3.3485646	0.47990873	0.0008123135819719941	0.004759741019288207	0.23958333333333334	0.13270142180094788
MPPE1	3.9883099	0.4795441	6.654571016491524e-05	0.000554191898210147	0.22135416666666666	0.0947867298578199
LPAR2	4.4212375	0.47942862	9.813717402965524e-06	9.750568264894267e-05	0.2109375	0.07109004739336493
EVA1B	4.8955736	0.4790031	9.801933395171746e-07	1.1991101817262567e-05	0.1171875	0.004739336492890996
SP3	4.065629	0.47796822	4.7903128365752176e-05	0.00040938006335608404	0.24739583333333334	0.10900473933649289
SLTM	3.3976176	0.47686893	0.0006797538237233769	0.004077095637723519	0.375	0.2559241706161137
CGGBP1	3.3718488	0.47663283	0.0007466539327692199	0.004431109217071323	0.2864583333333333	0.17061611374407584
FOXN3	2.678388	0.47587746	0.007397745893477754	0.029247973902725544	0.20833333333333334	0.13270142180094788
RPL10P16	4.477712	0.47561514	7.5447215500172816e-06	7.655949238942936e-05	0.2942708333333333	0.13744075829383887
SIPA1L1	3.5834858	0.4751803	0.00033903915433215113	0.002267542587847456	0.18229166666666666	0.07582938388625593
TGFB1	4.4106755	0.47446615	1.0304873726077277e-05	0.00010211924301314741	0.6223958333333334	0.46919431279620855
NR3C1	4.0710506	0.47429347	4.680156791499145e-05	0.00040086560344579635	0.2630208333333333	0.12322274881516587
LRP10	3.7497952	0.47401136	0.00017697912437301627	0.0013037804481535035	0.2708333333333333	0.14218009478672985
DPYSL2	4.0975804	0.4735802	4.1749142562342786e-05	0.0003644199411133145	0.2552083333333333	0.11848341232227488
CSF2RA	3.802089	0.47287294	0.00014348113563081432	0.001080695751956285	0.3359375	0.2037914691943128
TIAL1	3.026183	0.47277603	0.0024766249809326036	0.011795713644075001	0.1953125	0.10426540284360189
LRRFIP1	5.3203464	0.47189966	1.035699185937585e-07	1.5094258799136284e-06	0.78125	0.6445497630331753
RILPL2	2.4549878	0.47160944	0.014088939147094123	0.049019555022745874	0.3984375	0.33649289099526064
COQ7	3.8766315	0.4714258	0.0001059126199915136	0.0008415560473039181	0.13020833333333334	0.03317535545023697
FRAT1	4.832274	0.4713145	1.3498236418975153e-06	1.59990507596691e-05	0.16145833333333334	0.02843601895734597
CYTH4	3.8221471	0.47098032	0.0001322946822947272	0.0010030517849366643	0.3151041666666667	0.17535545023696683
HAL	4.784997	0.47077852	1.7098986313067989e-06	1.9834824123158866e-05	0.140625	0.018957345971563982
GAA	3.1736395	0.47050068	0.0015054050681343307	0.007908394624599017	0.3385416666666667	0.22748815165876776
SLA	4.003558	0.47013283	6.239679372766411e-05	0.0005226875110940543	0.390625	0.23696682464454977
WNK1	3.5484455	0.47000906	0.0003875122764430368	0.0025286780529058476	0.2864583333333333	0.15639810426540285
BRI3	5.4524508	0.46992156	4.968036973815349e-08	7.588875730322752e-07	0.8984375	0.8151658767772512
BTN3A1	4.441028	0.46973675	8.95301528341933e-06	8.989204976129109e-05	0.17708333333333334	0.04739336492890995
IRF2	3.9928474	0.46962	6.528455043090221e-05	0.0005444826811850282	0.328125	0.18009478672985782
RHOB	5.851938	0.4695527	4.858791256850258e-09	9.037214971802732e-08	0.5729166666666666	0.2985781990521327
ADIPOR1	3.7046237	0.46936613	0.00021170484413587741	0.0015220209696937667	0.3333333333333333	0.20853080568720378
LRRC25	4.8532815	0.46918976	1.2143521293351805e-06	1.4528992073072014e-05	0.4791666666666667	0.25118483412322273
SRGAP2C	3.4395332	0.4691611	0.0005827183580110943	0.003577721632796756	0.16666666666666666	0.07109004739336493
GLB1	3.3330197	0.46875843	0.0008590888263029196	0.004992852965074852	0.2760416666666667	0.16587677725118483
NT5DC1	3.297085	0.4687241	0.0009769395006954847	0.005461110927077597	0.10416666666666667	0.02843601895734597
NDUFC2	3.7294168	0.4682948	0.00019192342061475953	0.00139321283605098	0.3515625	0.22274881516587677
NPEPL1	4.759703	0.46803352	1.9387804087656276e-06	2.2286222284261628e-05	0.15625	0.02843601895734597
CR1	4.306725	0.4680324	1.6568938274313233e-05	0.00015922345561169302	0.21614583333333334	0.08056872037914692
RPS6KA3	3.515648	0.467701	0.00043868228745272734	0.0028080581604677103	0.21875	0.10900473933649289
SLK	3.2672443	0.46759754	0.0010859986450612855	0.005957090983423067	0.3958333333333333	0.2796208530805687
TPGS1	3.2905493	0.4671157	0.0009999200168571976	0.00556778075663272	0.22135416666666666	0.12322274881516587
ZBED5	3.8446083	0.46591377	0.00012074520482342738	0.0009430175736927417	0.13541666666666666	0.037914691943127965
ADCY7	4.0039687	0.46574306	6.228863901047212e-05	0.0005221643355345961	0.24739583333333334	0.11374407582938388
QPCT	4.1803055	0.46513152	2.9111747980310955e-05	0.000261091705198613	0.3697916666666667	0.2037914691943128
KIDINS220	2.7602184	0.46479446	0.005776275254213399	0.02384691206577134	0.1953125	0.11374407582938388
ZFAND5	4.500707	0.46403632	6.772769685842883e-06	6.946648692140107e-05	0.59375	0.4265402843601896
THEMIS2	4.294208	0.463088	1.753178860792441e-05	0.00016473537552150026	0.5104166666666666	0.33175355450236965
CNBP	4.2197685	0.46274883	2.4455332947905867e-05	0.00022247343492258953	0.7473958333333334	0.6350710900473934
CXorf38	3.9501176	0.46249884	7.811283256576583e-05	0.0006397972938325737	0.20052083333333334	0.08056872037914692
PET100	3.1599584	0.46249568	0.0015779167208323328	0.008221284291942651	0.19270833333333334	0.0995260663507109
RPS7P1	4.561673	0.46227318	5.074760384523347e-06	5.411445094757142e-05	0.2578125	0.10426540284360189
NOP53	3.873382	0.46159214	0.00010733537392352084	0.0008516763767014925	0.5651041666666666	0.41706161137440756
ARRDC1	3.448993	0.46110058	0.000562681109348759	0.0034658729678808194	0.2760416666666667	0.15639810426540285
RPL35A	5.96188	0.4604422	2.4935211911549745e-09	4.84540359356067e-08	0.9270833333333334	0.9146919431279621
RPS14	7.152407	0.4602064	8.526905022643634e-13	2.3938185943175962e-11	0.9895833333333334	0.990521327014218
RPL11	7.3520646	0.45921242	1.9516854487177152e-13	6.010770333436285e-12	0.9895833333333334	0.976303317535545
TNFAIP8L2	3.8926005	0.45892322	9.917533929109529e-05	0.0007946545769565601	0.2265625	0.0995260663507109
TRMT1	3.8116558	0.4582331	0.00013803906688320173	0.0010438347969605978	0.24479166666666666	0.11848341232227488
PDLIM2	3.893566	0.45799857	9.878133142728259e-05	0.0007920529774653551	0.23177083333333334	0.10426540284360189
TOP2B	3.0391536	0.45799032	0.0023724385472767852	0.011674195883369745	0.2109375	0.11848341232227488
AMFR	4.0969934	0.45754206	4.185504719762999e-05	0.00036506547273291626	0.14583333333333334	0.037914691943127965
TSEN34	4.26431	0.45745853	2.005208703528926e-05	0.00018536824147671123	0.25	0.10426540284360189
SHISA5	4.0834446	0.45638624	4.437302154251441e-05	0.00038584942476770903	0.3854166666666667	0.23222748815165878
GSTK1	3.3986633	0.4563736	0.0006771602229285376	0.004067945692524433	0.7109375	0.6113744075829384
GGA3	3.5927703	0.45590907	0.0003271810624774046	0.0022292014429736583	0.16666666666666666	0.06635071090047394
RPS8	4.523735	0.4558837	6.075778454354602e-06	6.357311778338433e-05	0.8645833333333334	0.8104265402843602
LGALS8	2.7495544	0.45577633	0.005967635108563206	0.024500969727072653	0.2734375	0.18009478672985782
ZFC3H1	3.6433794	0.45570418	0.00026908173231108	0.0018850569426035562	0.2630208333333333	0.13744075829383887
SPG11	3.9191802	0.455555	8.885066356988185e-05	0.0007230823945509046	0.22395833333333334	0.0995260663507109
SETD2	3.469421	0.45509663	0.0005215816097728646	0.003240669642884585	0.2682291666666667	0.15165876777251186
MTIF3	2.5403736	0.45496535	0.011073409922520977	0.04065706355228943	0.2942708333333333	0.2037914691943128
NDUFA3	3.457722	0.45492673	0.0005447633471655531	0.0033693394710137587	0.5416666666666666	0.4218009478672986
ASAP1	3.2714214	0.45425302	0.001070083518543281	0.005886747367778299	0.3541666666666667	0.24170616113744076
CARS2	3.5890448	0.45285854	0.0003318917187877754	0.0022416985162803027	0.2708333333333333	0.14691943127962084
MRPL23	3.3144464	0.4525571	0.0009182477778889543	0.0051735202712816526	0.3177083333333333	0.1990521327014218
TMEM205	3.685152	0.4513562	0.00022856621027330545	0.001633269242390737	0.3645833333333333	0.21800947867298578
APLP2	5.0585227	0.45115903	4.2251683144290796e-07	5.539836364716851e-06	0.8645833333333334	0.7630331753554502
KCNK6	3.5959675	0.4510342	0.00032318816725648126	0.0022059426517757196	0.10416666666666667	0.023696682464454975
CARD8-AS1	3.9127357	0.45074457	9.125641147342235e-05	0.0007379304723958412	0.16145833333333334	0.052132701421800945
PPP1CC	3.2869277	0.4504794	0.0010128679242643263	0.0056234348409349814	0.2942708333333333	0.1895734597156398
METTL7A	3.8832307	0.45025536	0.00010307769927339566	0.0008218882009056657	0.17708333333333334	0.06635071090047394
KRCC1	3.2519836	0.45012727	0.0011460262659952587	0.006226579227418842	0.1484375	0.061611374407582936
CD4	2.805948	0.44953978	0.005016877688302138	0.021453160354244098	0.3203125	0.23222748815165878
RPL41P5	4.499328	0.4494991	6.816858996173989e-06	6.9730913957282e-05	0.4505208333333333	0.27488151658767773
TSC22D4	4.2479005	0.44920594	2.1578330441773407e-05	0.00019835398521939095	0.296875	0.14218009478672985
NPLOC4	3.9914758	0.44920298	6.566339429774257e-05	0.0005472428470065694	0.15625	0.04739336492890995
BX284668.5	3.1084943	0.4486432	0.001880432249602322	0.009596167433656155	0.25	0.15165876777251186
RNASEK	4.227619	0.44856805	2.361769860229609e-05	0.0002157120897120984	0.12760416666666666	0.023696682464454975
ADAM15	3.1251318	0.4484977	0.0017772532002035513	0.00913079814097382	0.16666666666666666	0.08056872037914692
SCNM1	3.6269395	0.44823888	0.0002868003506711038	0.001986048973798807	0.2942708333333333	0.17061611374407584
NUDT16	3.6026945	0.4481672	0.00031493555508553344	0.0021560537162416448	0.22916666666666666	0.10900473933649289
RETREG2	3.6091254	0.44814104	0.00030723119585329673	0.0021058330196879233	0.17447916666666666	0.07109004739336493
MBD2	2.5536952	0.4477848	0.010658653992126716	0.03938738050260022	0.28125	0.1990521327014218
CREBRF	3.7758794	0.4477756	0.0001594441736980078	0.0011868463378980044	0.20572916666666666	0.09004739336492891
CALM2	4.3952093	0.44725102	1.1066602785409753e-05	0.00010881841947167971	0.859375	0.8056872037914692
SH3GLB1	3.8578715	0.44707736	0.00011437869849272363	0.0008994432271010737	0.4661458333333333	0.2938388625592417
SOS2	4.3406253	0.4468952	1.4207782855128526e-05	0.0001374581938210826	0.17708333333333334	0.052132701421800945
MPP7	4.910631	0.44685316	9.078366761951483e-07	1.1177739075652764e-05	0.10677083333333333	0.0
PPP3R1	2.6351864	0.4467913	0.008409106237856656	0.03253723260201495	0.13541666666666666	0.06635071090047394
CCR1	3.8354692	0.44657367	0.00012532477238025964	0.0009604029840488575	0.22135416666666666	0.0995260663507109
ARID4A	3.746336	0.44655648	0.00017943630873854763	0.0013184818415734054	0.18229166666666666	0.07109004739336493
PKN2	3.160065	0.4463257	0.0015773398015074842	0.008221284291942651	0.2578125	0.15165876777251186
CLTC	3.100519	0.44615543	0.0019318186799338031	0.009797141694151634	0.2786458333333333	0.16587677725118483
IK	2.7594764	0.44608596	0.005789405577945659	0.023889399831566308	0.3854166666666667	0.3080568720379147
BTN3A2	3.4906628	0.44532284	0.0004818240660605169	0.0030235696723238796	0.17708333333333334	0.07582938388625593
THUMPD1	3.812909	0.44476962	0.00013734074306480124	0.0010392419405684892	0.16927083333333334	0.061611374407582936
FDFT1	3.7720523	0.4446379	0.00016191028465699497	0.00120129020291612	0.19270833333333334	0.08056872037914692
GGNBP2	3.7492197	0.44453934	0.0001773856633422023	0.00130593336942526	0.265625	0.13270142180094788
TMSB4XP4	4.5163026	0.4435766	6.292866521089237e-06	6.554447845940348e-05	0.3203125	0.15165876777251186
RPS28	5.28874	0.4435117	1.231617097495772e-07	1.7656784135491457e-06	0.9114583333333334	0.8530805687203792
SLC11A1	3.9230125	0.44342846	8.744857762543634e-05	0.000712687195398171	0.6953125	0.5876777251184834
FERMT3	4.0673313	0.4434152	4.75545676450308e-05	0.00040670545652104936	0.5260416666666666	0.3791469194312796
OLIG1	3.8983839	0.443229	9.683687262169884e-05	0.0007775531318169578	0.23958333333333334	0.10426540284360189
ZC3H7A	3.8364427	0.4429127	0.00012482926149649874	0.0009585343695288942	0.2682291666666667	0.12796208530805686
EEF1D	4.543838	0.44279817	5.523906541793105e-06	5.860367330225443e-05	0.7786458333333334	0.6587677725118484
NRROS	3.9006858	0.4420965	9.592059496380357e-05	0.0007712798860354818	0.16666666666666666	0.05687203791469194
CLEC4D	4.3902235	0.44164175	1.1323422864541675e-05	0.0001110570211590156	0.15885416666666666	0.037914691943127965
ZNF652	4.243537	0.4416359	2.2002401100367953e-05	0.00020192725700626845	0.13541666666666666	0.02843601895734597
ARL11	3.5493212	0.44159478	0.00038622573357248295	0.0025217229895995374	0.11979166666666667	0.03317535545023697
SH3BGRL	3.310397	0.44151074	0.0009316377222830664	0.005246373886055355	0.6979166666666666	0.6540284360189573
SAT2	3.4268835	0.44144705	0.0006105508836431845	0.0037266605733704407	0.3177083333333333	0.1943127962085308
DYNC1LI2	3.2738214	0.44126216	0.0010610363044747033	0.005848239659878417	0.18489583333333334	0.09004739336492891
RBM39	3.6204138	0.44101647	0.0002941321456485154	0.0020245505398674315	0.7265625	0.6966824644549763
NUFIP2	3.49835	0.439753	0.0004681464897894082	0.0029540422015808454	0.2526041666666667	0.13744075829383887
FAM76B	3.6433973	0.43946344	0.0002690630935413044	0.0018850569426035562	0.17708333333333334	0.07582938388625593
RALBP1	3.8244154	0.4394217	0.00013108266653594368	0.00099666921426378	0.2682291666666667	0.13744075829383887
NAA38	2.5073378	0.43896428	0.012164438569782792	0.04359814149885138	0.3072916666666667	0.22748815165876776
KLHL8	4.4736	0.43762043	7.691367225207946e-06	7.790918609505851e-05	0.13541666666666666	0.023696682464454975
MIIP	2.2062185	0.43747407	0.027368708819274497	0.08302725107890802	0.17708333333333334	0.11374407582938388
GNB4	4.0768948	0.43743387	4.564116741420263e-05	0.0003947736403290532	0.18489583333333334	0.06635071090047394
PPP2R5A	4.2418833	0.4373958	2.216521824799206e-05	0.00020325825337203632	0.2682291666666667	0.11848341232227488
WDR82	3.4943676	0.43728355	0.00047518644804578336	0.0029881564971772816	0.17708333333333334	0.07582938388625593
RSF1	3.2743685	0.43725625	0.0010589844252619452	0.0058397471250207465	0.21875	0.11374407582938388
CCNDBP1	3.9546127	0.43712062	7.665875610578262e-05	0.0006305996740566395	0.3515625	0.1990521327014218
SNHG9	3.0652606	0.4370909	0.0021748033106634996	0.010818155258006593	0.2421875	0.14218009478672985
TGFBR2	3.5162587	0.4370627	0.00043767414381136357	0.002803175317930852	0.25	0.13270142180094788
TLR8	4.190727	0.43704656	2.7806199103502803e-05	0.00025056280043897716	0.19791666666666666	0.07109004739336493
TRPS1	3.5468895	0.43679777	0.0003898080065817755	0.0025422067826503234	0.15104166666666666	0.05687203791469194
CNOT8	4.0204167	0.43678793	5.8095232419946406e-05	0.000489164425667139	0.1875	0.06635071090047394
RPL23A	5.401255	0.43671197	6.617629062120707e-08	9.90996456930422e-07	0.9739583333333334	0.966824644549763
ATP6V0A1	3.1268992	0.4365271	0.001766605272658346	0.009084262756703088	0.1484375	0.06635071090047394
SMIM26	3.325522	0.43639305	0.0008825316541626349	0.005116026600733122	0.2708333333333333	0.15639810426540285
TBRG1	2.7488756	0.43535146	0.005980008526120056	0.02453413910931697	0.2630208333333333	0.17535545023696683
NCOA4	3.2370152	0.43515924	0.0012078698507630777	0.0065038270098109925	0.6197916666666666	0.5213270142180095
DOCK2	2.8271067	0.43514916	0.004697066383739252	0.020359893968362935	0.3723958333333333	0.27488151658767773
SPSB3	3.3026094	0.43466973	0.0009578973783645678	0.005375705032020409	0.1875	0.08530805687203792
CTBP2	2.1149085	0.4341675	0.03443774256407826	0.10009810392703082	0.2552083333333333	0.1895734597156398
ADAM10	3.502447	0.43394384	0.0004610056822452602	0.0029231137210512445	0.3802083333333333	0.2559241706161137
AC004453.1	4.608534	0.43356568	4.055179581866724e-06	4.387735028637234e-05	0.17447916666666666	0.04265402843601896
ZNF217	3.7936254	0.433388	0.00014846364423407463	0.0011148001428075696	0.25	0.12796208530805686
MID1IP1	4.1032968	0.43331754	4.0730401594851705e-05	0.0003557993643905012	0.22395833333333334	0.08530805687203792
PCMTD1	3.208854	0.4332164	0.0013326512588958937	0.007108717686341961	0.22916666666666666	0.12322274881516587
ZNF518A	3.385561	0.43310916	0.0007103293886471211	0.004238236864063711	0.12239583333333333	0.037914691943127965
STAT5B	3.8095722	0.432073	0.0001392073756224028	0.0010519731969983958	0.16666666666666666	0.05687203791469194
FNBP1	2.4207761	0.4318882	0.01548741569555076	0.05295009327868432	0.3723958333333333	0.2938388625592417
PTPN18	3.8708808	0.43176773	0.00010844274504332691	0.000859865929816137	0.3359375	0.1895734597156398
MAPK3	3.1708694	0.4317554	0.0015198345054651125	0.007980528060406424	0.1875	0.0947867298578199
DGKD	4.222227	0.43172133	2.4190015848019156e-05	0.00022023515623861902	0.13541666666666666	0.02843601895734597
TRIM27	3.8294652	0.43164164	0.0001284220521238685	0.0009801939663108361	0.22395833333333334	0.0995260663507109
ARHGEF3	4.5367374	0.4315203	5.713109799075128e-06	6.033086188930906e-05	0.13020833333333334	0.018957345971563982
RNF146	4.259476	0.4311951	2.0490657553529735e-05	0.0001889638847511144	0.17708333333333334	0.052132701421800945
MALT1	3.1210802	0.43067452	0.0018018893817734651	0.00923660299512948	0.14583333333333334	0.061611374407582936
ASRGL1	2.6972642	0.4297712	0.006991177163537229	0.02792072361781768	0.1796875	0.0995260663507109
RAB31	2.8302228	0.429217	0.004651560808168318	0.020193287915703344	0.59375	0.5308056872037915
EGLN1	2.988405	0.4289132	0.0028043775840665623	0.013180920722149131	0.16927083333333334	0.08530805687203792
PHF3	3.6530564	0.42848906	0.000259137221106097	0.0018292411910953703	0.2916666666666667	0.16113744075829384
LTA4H	3.8379536	0.42812395	0.00012406397098344363	0.0009558698128501866	0.7786458333333334	0.7109004739336493
SRSF11	3.570241	0.42676514	0.0003566528791962032	0.002362385969678735	0.5	0.38388625592417064
BROX	2.8712738	0.42660388	0.004088213565233768	0.01817238246711315	0.24479166666666666	0.16113744075829384
SP100	3.0761027	0.4264967	0.0020972561547085676	0.010482611033989541	0.4375	0.32701421800947866
TMBIM4	3.6863337	0.426195	0.00022750811108490114	0.0016267257054168212	0.3177083333333333	0.18009478672985782
MT-ND1	7.963705	0.42568642	1.669629262823834e-15	6.488838080620792e-14	0.9947916666666666	0.995260663507109
CCPG1	4.003015	0.42551857	6.254029904686395e-05	0.0005235058292377052	0.140625	0.037914691943127965
TLE3	3.2034502	0.42543662	0.001357914961447858	0.007229979659600757	0.16145833333333334	0.07109004739336493
SIPA1	3.037102	0.42456278	0.0023886456073184364	0.011733733752889277	0.21875	0.12322274881516587
RAC1P2	4.142884	0.4243874	3.4296583486960413e-05	0.00030330709204489916	0.18229166666666666	0.061611374407582936
KIF5B	3.3748412	0.42424795	0.0007385829405000137	0.004390764140558354	0.4348958333333333	0.32701421800947866
PLEKHM1	4.345385	0.42402273	1.390314898261636e-05	0.00013485346373121775	0.11458333333333333	0.014218009478672985
MARK2	3.6436293	0.4236333	0.00026882057528895343	0.0018850569426035562	0.20052083333333334	0.09004739336492891
WASHC2C	3.409593	0.4235428	0.0006505985357224131	0.003929436888374913	0.2265625	0.11848341232227488
TRIM25	3.506242	0.42294818	0.00045448188938845043	0.0028881591035330558	0.2109375	0.0995260663507109
TBC1D14	3.5658782	0.422271	0.0003626398649254109	0.002395100055859968	0.15625	0.05687203791469194
JARID2	3.2389061	0.42221013	0.0011998905408072942	0.0064639082127600864	0.15104166666666666	0.061611374407582936
COP1	3.6204972	0.42178804	0.00029403732721039423	0.0020245505398674315	0.2109375	0.0995260663507109
ATP5MPL	4.121076	0.42157364	3.7710643429389775e-05	0.00033144754755708275	0.7734375	0.7251184834123223
SEMA4A	3.5635993	0.42141947	0.0003658040696500894	0.002413208602668546	0.2526041666666667	0.13744075829383887
RBL2	2.9578388	0.42010868	0.0030980410383559163	0.01434868946260831	0.265625	0.17061611374407584
NORAD	3.5749753	0.4200956	0.0003502610139480836	0.0023281456343052956	0.3229166666666667	0.1943127962085308
ZNF148	3.1518924	0.41969526	0.0016221604683401797	0.00842491159602495	0.16666666666666666	0.08056872037914692
CD300E	4.0581603	0.4194712	4.94607680248005e-05	0.0004220602953333611	0.5625	0.4028436018957346
NT5C2	3.784679	0.41802883	0.00015390717830268086	0.0011501265005143437	0.22395833333333334	0.10426540284360189
HDAC9	3.1243558	0.41785777	0.00178194821842487	0.00914258659349913	0.15625	0.07109004739336493
AC116533.1	4.203589	0.41760144	2.6271585370329188e-05	0.00023804848092100024	0.22916666666666666	0.09004739336492891
PLXNC1	3.0825288	0.41745108	0.002052497911719584	0.010276880429144595	0.265625	0.16587677725118483
ZDHHC20	3.4000726	0.41741508	0.0006736794780475054	0.004049164500878904	0.1796875	0.08056872037914692
RPS13	6.331915	0.41683075	2.421369058990316e-10	5.403625560160811e-09	0.9817708333333334	0.9715639810426541
ATP2A3	4.4186516	0.4163824	9.931867865307353e-06	9.859385076368533e-05	0.1171875	0.014218009478672985
NOTCH1	4.2187433	0.41631955	2.4566787693267032e-05	0.00022330955941389746	0.16666666666666666	0.04739336492890995
GNAI2	5.9551764	0.41611904	2.5979177520761007e-09	5.0311539381731395e-08	0.9453125	0.909952606635071
ITGA5	3.7625096	0.41556236	0.00016821689323047375	0.0012456553610184012	0.2421875	0.11374407582938388
RPH3A	4.5887933	0.4154853	4.458161251028251e-06	4.8055613636083766e-05	0.11458333333333333	0.009478672985781991
SRSF4	2.7257066	0.4154081	0.0064164018557661025	0.026078471130553678	0.2109375	0.12322274881516587
RAP2B	2.6891034	0.41463074	0.0071644208536189346	0.028512947639655156	0.23697916666666666	0.15165876777251186
CD68	3.835786	0.41457313	0.00012516328671854636	0.0009604029840488575	0.3541666666666667	0.22274881516587677
CCDC12	2.04962	0.41419238	0.04040153317925452	0.11153126796476494	0.18489583333333334	0.12322274881516587
NCOR1	3.5371625	0.41395172	0.00040445075221389864	0.0026094038931654467	0.4244791666666667	0.2843601895734597
CAMK2G	3.9870331	0.41373786	6.690467756310253e-05	0.000556370339036397	0.140625	0.037914691943127965
NACC2	3.7313218	0.4136672	0.00019047764205349388	0.0013853580764501725	0.13802083333333334	0.04265402843601896
AZI2	4.0461755	0.4135342	5.206122152081831e-05	0.0004419402058669168	0.2734375	0.12796208530805686
SREK1IP1	2.9728613	0.41322526	0.0029503764397973233	0.013759592326989476	0.22395833333333334	0.12796208530805686
CBL	4.0253673	0.41254637	5.688644485100379e-05	0.00047969337185798473	0.20052083333333334	0.07582938388625593
FAM46A	3.1439047	0.41228217	0.0016670977355671068	0.008620935043133916	0.1953125	0.0995260663507109
TRAPPC1	3.4095654	0.4121344	0.0006506646764226619	0.003929436888374913	0.4166666666666667	0.2985781990521327
SLF2	2.6239574	0.41213325	0.00869146584818241	0.03348381669999009	0.15625	0.08056872037914692
SRRM2	3.4382353	0.41206893	0.0005855187902195573	0.0035929847997038995	0.6171875	0.5118483412322274
TIAM1	2.3811495	0.41188654	0.0172587058159841	0.05808482257833117	0.12239583333333333	0.06635071090047394
CEBPA	3.3967686	0.4116171	0.0006818658064753901	0.004085473888194969	0.22395833333333334	0.11374407582938388
NLRC4	3.879252	0.4110758	0.00010477819917946552	0.0008337017436104269	0.13802083333333334	0.037914691943127965
EDEM3	3.6177998	0.41099206	0.0002971180104542063	0.0020438713952135833	0.15625	0.05687203791469194
ADAR	2.9412916	0.4109179	0.00326846699014837	0.01505752219034851	0.3125	0.2132701421800948
SOS1	3.2459793	0.41085973	0.0011704738212643324	0.0063443234733236535	0.140625	0.05687203791469194
TK2	3.958006	0.41076759	7.557807415292421e-05	0.0006221578352098789	0.12760416666666666	0.02843601895734597
PCMTD2	3.9390197	0.41042328	8.18152422915325e-05	0.0006686845196159158	0.1171875	0.023696682464454975
PPP2R5C	3.4132602	0.40995196	0.0006419058970319524	0.003888874220300683	0.24739583333333334	0.14218009478672985
NDUFA13	3.2060273	0.4098295	0.001345812264647844	0.007172225249937624	0.3125	0.1990521327014218
UBA3	2.937334	0.4097429	0.0033104730292637516	0.015211348411643106	0.2552083333333333	0.17061611374407584
IL6ST	2.836991	0.40937844	0.004554088671360153	0.01986069357212256	0.171875	0.09004739336492891
ORMDL1	3.1798701	0.40905368	0.001473410769823898	0.007761729578611277	0.3645833333333333	0.24644549763033174
USP48	3.2787786	0.40870225	0.0010425743919585478	0.0057631615880592	0.2265625	0.12322274881516587
DHRS9	3.5116181	0.40826392	0.0004453873012079315	0.0028398411292420898	0.125	0.037914691943127965
SP1	3.6068344	0.40822434	0.0003099551980551249	0.0021232302715694586	0.1484375	0.052132701421800945
C6orf48	3.071213	0.4082132	0.0021319093709109057	0.01062792167191449	0.3385416666666667	0.23222748815165878
SLC40A1	3.986777	0.4081275	6.697691632966298e-05	0.0005565272424616819	0.12760416666666666	0.02843601895734597
DDX23	3.4063046	0.40784565	0.0006584864595523694	0.003972474280277388	0.11979166666666667	0.037914691943127965
SLC2A9	3.3885975	0.40771186	0.0007025102473000946	0.00419816008663749	0.13020833333333334	0.04739336492890995
TLR4	3.14657	0.40764683	0.0016519771335454256	0.008560313255278926	0.390625	0.2890995260663507
RIPOR1	3.5272198	0.40740344	0.0004199479991308365	0.0027002396387557333	0.16145833333333334	0.061611374407582936
MAN2A2	3.7755806	0.40738803	0.00015963540289619298	0.0011874961676379564	0.15104166666666666	0.04739336492890995
CHST15	3.5034933	0.40707833	0.0004591980527684286	0.0029148871949622583	0.3072916666666667	0.17535545023696683
ABCA7	4.1796007	0.40674117	2.9202115791878482e-05	0.0002614979681061271	0.12760416666666666	0.023696682464454975
ERBIN	3.2283716	0.40658757	0.0012449712647372528	0.006675289380989137	0.2760416666666667	0.16587677725118483
GNLY	3.2776167	0.40569806	0.0010468746675002915	0.005778545869979871	0.1953125	0.0947867298578199
UBE2W	3.7110457	0.40569323	0.00020640488386892988	0.0014898181952535648	0.15104166666666666	0.052132701421800945
RPS13P2	3.9098372	0.40552598	9.235830818807884e-05	0.0007456841687227172	0.20572916666666666	0.08056872037914692
OGFR	3.550663	0.40522328	0.00038426215837988014	0.0025117209013697183	0.21875	0.11374407582938388
SLC25A6	5.097553	0.40475726	3.4407287886486987e-07	4.5981014197777815e-06	0.8932291666666666	0.8009478672985783
AKAP9	3.4875877	0.40463483	0.00048739920816010175	0.0030531926274327426	0.4088541666666667	0.2843601895734597
ARID3A	2.756756	0.40441662	0.0058377881518630595	0.024045626324148275	0.1640625	0.08530805687203792
AC044849.1	3.9294386	0.40401763	8.514444792013438e-05	0.0006949003299538967	0.13541666666666666	0.03317535545023697
PIGS	3.5429716	0.40384433	0.0003956453308229035	0.002566790780338946	0.23958333333333334	0.12322274881516587
CHMP1B	2.9180224	0.4038183	0.0035225900408138804	0.01600362377985662	0.3098958333333333	0.20853080568720378
SLC46A2	4.362438	0.4036681	1.2862078790707277e-05	0.00012518067484039298	0.11458333333333333	0.014218009478672985
CDIPT	3.483485	0.40311632	0.0004949308092711175	0.003093588307840147	0.2265625	0.11374407582938388
NCK1	4.005534	0.40286186	6.187747758980324e-05	0.0005190984280037385	0.125	0.02843601895734597
CDC34	2.780253	0.40227148	0.00543165929764776	0.022658685335861007	0.14583333333333334	0.07109004739336493
CRISPLD2	3.4807484	0.40217584	0.0005000151342870757	0.003123659335354908	0.1015625	0.023696682464454975
USP8	2.8703258	0.40196064	0.004100491005906683	0.01821625592281872	0.2942708333333333	0.2037914691943128
HDAC5	3.736715	0.40175614	0.0001864399564953576	0.0013603211640587204	0.1328125	0.037914691943127965
TMF1	3.527432	0.40133882	0.0004196115430019451	0.0026995954337501265	0.2734375	0.15639810426540285
SELPLG	5.6347075	0.40108547	1.7535586886036885e-08	2.933552207318557e-07	0.5442708333333334	0.25118483412322273
NXF1	3.397058	0.40099722	0.0006811452700249726	0.004083297930380554	0.2421875	0.12322274881516587
MCEMP1	2.750557	0.40094388	0.005949404586298152	0.024443688170817216	0.1796875	0.0947867298578199
SIRPB2	3.5600839	0.40083092	0.0003707362863219102	0.002441517468307865	0.10416666666666667	0.023696682464454975
NRM	3.6470745	0.40076002	0.0002652431699368294	0.0018673249905719115	0.10416666666666667	0.023696682464454975
MICAL2	4.425554	0.40020168	9.619508128164098e-06	9.57425957076681e-05	0.12760416666666666	0.018957345971563982
NCKAP1L	1.7117934	0.4001709	0.08693474150427728	0.19829115574077924	0.3151041666666667	0.27488151658767773
TNFSF12	4.0403094	0.39982295	5.33807293049089e-05	0.0004521335900948029	0.16666666666666666	0.052132701421800945
MED13L	3.707184	0.39963228	0.00020957666345767554	0.001508899153539635	0.3619791666666667	0.21800947867298578
MAP3K2	3.8388262	0.39913192	0.00012362388680987803	0.0009554558100845933	0.3177083333333333	0.17061611374407584
EID1	2.4864497	0.3990004	0.01290247663987196	0.0458549605247829	0.4557291666666667	0.3744075829383886
RPL5	5.278828	0.3978756	1.300126611773109e-07	1.8522751454014392e-06	0.9791666666666666	0.985781990521327
DCAF12	4.25563	0.3974264	2.084611973058449e-05	0.00019193212251543784	0.12760416666666666	0.023696682464454975
PAXBP1	3.0933537	0.39701945	0.0019790813512034467	0.00995728028130805	0.16666666666666666	0.08056872037914692
SHKBP1	3.099314	0.3969962	0.0019396928037139288	0.009832710725481522	0.4453125	0.33175355450236965
CAB39	3.7736883	0.39698765	0.00016085170899249356	0.0011942115834621388	0.2682291666666667	0.13744075829383887
YIPF4	3.0673172	0.3967056	0.0021598941213229125	0.010748671703064285	0.19010416666666666	0.10426540284360189
ESD	2.7052877	0.39608723	0.006824524305347738	0.027418078309740947	0.25	0.16587677725118483
SLC6A6	3.2968142	0.39550513	0.0009778812761160808	0.005463702425869115	0.2552083333333333	0.14218009478672985
RSL1D1	3.2593153	0.39483383	0.0011168153469739435	0.006096861994517094	0.6666666666666666	0.5734597156398105
ZNF24	1.892803	0.39458597	0.05838407572323267	0.14648582547511121	0.16927083333333334	0.11848341232227488
SRPK2	3.5096405	0.3944747	0.0004487129742835099	0.002854673966683399	0.23958333333333334	0.11848341232227488
ANXA6	3.16086	0.39383885	0.001573040544432743	0.008212582894985573	0.2682291666666667	0.15639810426540285
RPL9	4.172968	0.39380386	3.0065719054037183e-05	0.0002690140218570312	0.9296875	0.8862559241706162
CLIP1	2.8521101	0.39376014	0.004343005584945129	0.019093182690874583	0.2682291666666667	0.17535545023696683
CXCR1	3.9539187	0.39371964	7.688150730237482e-05	0.0006319770521129027	0.1328125	0.03317535545023697
MT-TT	3.1862595	0.39355627	0.0014412523002139352	0.007616905079669021	0.15364583333333334	0.06635071090047394
ANKRD13D	2.7577322	0.39300427	0.005820385673777919	0.023999901374444785	0.19010416666666666	0.10426540284360189
SLC27A3	3.5538032	0.3925102	0.00037970325600066945	0.0024905220453867102	0.18489583333333334	0.07582938388625593
SERINC3	2.60602	0.39250067	0.009160112732507953	0.035051389176703245	0.22916666666666666	0.15165876777251186
MYO9B	2.7733462	0.39241296	0.005548307494525688	0.023052713248163822	0.3385416666666667	0.24170616113744076
TEX264	2.9292212	0.39187825	0.0033981258218660593	0.01553700905988059	0.2421875	0.14691943127962084
CALCOCO1	2.9600332	0.39173812	0.0030760597988414673	0.014258441891100447	0.15364583333333334	0.07109004739336493
FKBP5	2.7903056	0.39156982	0.005265831408083516	0.022161101167131585	0.2864583333333333	0.1895734597156398
CHMP1A	2.1629088	0.39145496	0.030548190968358008	0.09044924332844223	0.21354166666666666	0.14691943127962084
MT-CO1	9.388403	0.391387	6.091704183763034e-21	3.682741375855896e-19	0.9973958333333334	1.0
CREBBP	4.0295906	0.39133325	5.5874112159594594e-05	0.00047150487853436324	0.234375	0.0947867298578199
ZNF207	3.3940763	0.39122614	0.000688605140227892	0.0041215308183572	0.24739583333333334	0.13744075829383887
SAP30BP	2.4585133	0.39097396	0.013951363556870239	0.04862973764514928	0.2552083333333333	0.17061611374407584
UBTF	2.7564375	0.3909583	0.005843479043701966	0.02406039335255447	0.15625	0.08056872037914692
RBM22	2.1650908	0.3908638	0.03038073950359326	0.09009351922347693	0.16666666666666666	0.10426540284360189
SIK3	3.508514	0.39077646	0.0004506175648233749	0.002865195490078955	0.13541666666666666	0.04739336492890995
TSPAN32	3.5806653	0.39038095	0.00034272039524733185	0.0022833371639043813	0.1484375	0.052132701421800945
CYP4F3	3.4847271	0.39033043	0.0004926391211513978	0.0030809494243436626	0.171875	0.07109004739336493
SIRT7	3.3636124	0.38991183	0.000769294939944115	0.0045332500804206345	0.19791666666666666	0.09004739336492891
LPGAT1	2.477073	0.38976273	0.01324648246159394	0.04681543724286185	0.18489583333333334	0.11374407582938388
NABP1	2.6724324	0.3894836	0.0075303555911228285	0.029649153337067347	0.19791666666666666	0.11848341232227488
AC011446.2	4.6721563	0.38936022	2.9805364663856795e-06	3.3192602012595295e-05	0.12760416666666666	0.014218009478672985
SLC20A1	3.9112437	0.38935527	9.18220930820395e-05	0.000741979657394189	0.19010416666666666	0.07109004739336493
RICTOR	3.7045112	0.389289	0.00021179882214362758	0.0015220209696937667	0.1484375	0.04739336492890995
CIDEB	4.049715	0.38882208	5.1280070894247867e-05	0.00043628152646141185	0.14322916666666666	0.037914691943127965
APC	3.202891	0.3884163	0.001360554607356965	0.007240659964443726	0.18489583333333334	0.08530805687203792
IMPA2	3.2329113	0.38823068	0.0012253563284849757	0.006582473629181632	0.24479166666666666	0.13744075829383887
FBXO9	1.5571775	0.3879489	0.11942834227361068	0.24468141273413585	0.2265625	0.18009478672985782
JKAMP	3.1834116	0.38779634	0.001455504966611277	0.007678023891274447	0.19270833333333334	0.0995260663507109
LTBR	2.7613957	0.38769773	0.005755491365602575	0.02378381350574142	0.23958333333333334	0.15165876777251186
TRIM44	2.3281362	0.38762805	0.019904876497157185	0.06464841354648039	0.24479166666666666	0.17061611374407584
MBD4	2.5173416	0.38757253	0.011824414459895134	0.04260667285359881	0.3046875	0.21800947867298578
C17orf62	3.546521	0.3873806	0.00039035362933608885	0.0025443129314284946	0.2734375	0.14691943127962084
XPO6	3.5509543	0.3873738	0.0003838369687833327	0.0025117209013697183	0.25	0.12796208530805686
ZBTB7A	2.704022	0.38721398	0.006850578414525554	0.02750341144215354	0.3723958333333333	0.27488151658767773
CRLF3	3.6994658	0.38716912	0.0002160538307732924	0.0015496742438265154	0.21875	0.0995260663507109
SLFN12	3.4517107	0.38711017	0.0005570447870810654	0.003434859005498248	0.14322916666666666	0.052132701421800945
VCPIP1	3.3203657	0.3868831	0.0008989962457419268	0.005116026600733122	0.15104166666666666	0.061611374407582936
ISCU	2.7225633	0.38680744	0.006477765038809798	0.02629305269393988	0.3880208333333333	0.3033175355450237
RAD21	2.5714247	0.3867512	0.010128105882780791	0.03770731111653741	0.2916666666666667	0.2037914691943128
ARF5	3.5459433	0.3866376	0.0003912102704639909	0.002548442731084128	0.2890625	0.15639810426540285
MAP3K5	2.7036276	0.38662064	0.006858708883814637	0.02752638135105937	0.125	0.05687203791469194
YME1L1	2.6384833	0.38659096	0.008327780652277034	0.032277212256756234	0.3177083333333333	0.24170616113744076
FGD5-AS1	2.9351785	0.38656956	0.0033335588443439085	0.015309181412971664	0.2630208333333333	0.17061611374407584
ENTPD4	3.271251	0.3865377	0.0010707281313341143	0.005887458916565732	0.14322916666666666	0.05687203791469194
COPS5	2.8142607	0.3863796	0.004888956662547802	0.021024169674923293	0.16666666666666666	0.08530805687203792
GAK	2.8992527	0.38607293	0.0037405340800643005	0.016804060067208245	0.171875	0.09004739336492891
AC024293.1	3.0563366	0.38581043	0.0022405955559863023	0.011106743957787197	0.17447916666666666	0.08056872037914692
TMEM11	2.9863067	0.38569397	0.002823692222050381	0.013260792161589666	0.1640625	0.08056872037914692
PCMT1	2.5289934	0.38519365	0.011439016738298637	0.04154551978760338	0.3723958333333333	0.2938388625592417
TTC17	3.461328	0.3850831	0.0005375176359763158	0.0033306271738966294	0.18229166666666666	0.08056872037914692
TYMP	3.7978394	0.38469955	0.00014596280083349275	0.0010979400673624016	0.8541666666666666	0.8625592417061612
ZSCAN16-AS1	2.8021982	0.3845682	0.005075567619357297	0.021614662534724157	0.16666666666666666	0.09004739336492891
CARD16	4.404197	0.38440764	1.0617634049756592e-05	0.00010485487178264375	0.7630208333333334	0.6540284360189573
RPS11	4.23872	0.38432172	2.2479801073762106e-05	0.00020548336565504467	0.8958333333333334	0.8483412322274881
AC090498.1	3.8733912	0.38388488	0.0001073314057634741	0.0008516763767014925	0.234375	0.10426540284360189
ABHD17A	3.5975475	0.38361806	0.00032123167618003634	0.0021952112033690762	0.19791666666666666	0.08530805687203792
SORT1	2.7489622	0.38341564	0.005978428200052617	0.02453413910931697	0.22916666666666666	0.14218009478672985
RPL7P9	4.286341	0.38299	1.816400373181318e-05	0.00016996134429759715	0.14583333333333334	0.03317535545023697
LSM14A	2.2656302	0.38288066	0.023474035162377057	0.07384755665344721	0.265625	0.1943127962085308
TOB1	3.6248713	0.3825367	0.00028910548235344777	0.0019966908792824764	0.1796875	0.07109004739336493
ASB8	3.1322386	0.381887	0.001734788147274758	0.008932712650185392	0.15885416666666666	0.07109004739336493
TPP2	3.4938831	0.38171402	0.00047604917316576296	0.0029919350124268467	0.18489583333333334	0.08056872037914692
NCBP3	3.537583	0.38139412	0.00040380693609208985	0.0026094038931654467	0.17447916666666666	0.07109004739336493
DCTN1	2.5140247	0.38102606	0.011936209075347702	0.042936591930237335	0.23958333333333334	0.16113744075829384
FCGR2A	3.1594768	0.38092405	0.0015805269043207295	0.00822780891640408	0.6692708333333334	0.6350710900473934
ARFGEF1	3.5965288	0.38042712	0.0003224920300986116	0.00220250683556888	0.18229166666666666	0.07582938388625593
GRK3	2.5787582	0.3804164	0.009915612400620454	0.03707322882509467	0.171875	0.0995260663507109
TMEM183A	3.039639	0.38024473	0.002368618168436885	0.011660418437121865	0.19010416666666666	0.0995260663507109
JAK3	3.8958418	0.3801103	9.785821771517529e-05	0.0007852022441106691	0.140625	0.037914691943127965
NADK	2.8537626	0.38007304	0.004320481439280633	0.01900147071794477	0.2578125	0.16113744075829384
ZDHHC7	3.415141	0.38006	0.0006374899341364531	0.0038703294300972964	0.20833333333333334	0.10426540284360189
SMG7	3.1281984	0.37960458	0.0017588144523905925	0.009048272819907659	0.1171875	0.04265402843601896
AKAP8L	3.0846229	0.3792554	0.002038104438435913	0.010213763734021376	0.16927083333333334	0.08056872037914692
CIZ1	2.1995103	0.37917933	0.02784164859812441	0.08415838012755807	0.1015625	0.052132701421800945
PRKACA	3.1746323	0.37912512	0.0015002641703666638	0.007888641698393695	0.2421875	0.13270142180094788
TPP1	2.9117234	0.37877288	0.003594408047419884	0.016303972350067326	0.5729166666666666	0.4786729857819905
KIAA0513	4.1107826	0.37856826	3.943204686520698e-05	0.0003457794071234497	0.1484375	0.037914691943127965
AC115223.1	4.533833	0.377832	5.792277306788206e-06	6.099775161968852e-05	0.11197916666666667	0.009478672985781991
DAPP1	2.930714	0.37777895	0.0033818420141267327	0.015494092437926887	0.3802083333333333	0.27488151658767773
STXBP3	3.7098796	0.3775371	0.00020735774803215588	0.0014948073369182417	0.24739583333333334	0.11848341232227488
SPEN	2.6852474	0.37740472	0.007247615377880044	0.028773889266038005	0.23958333333333334	0.15639810426540285
PQLC3	3.134253	0.37705523	0.0017229220667168011	0.008875612053339121	0.25	0.14691943127962084
TRABD	3.3058183	0.37702745	0.0009469949474954974	0.005326258053475605	0.24479166666666666	0.13744075829383887
PSME1	4.3746743	0.37665388	1.216139610235597e-05	0.00011876590757736693	0.90625	0.8530805687203792
MBD6	3.716011	0.37631187	0.0002023926933305229	0.0014645591602245437	0.140625	0.04265402843601896
SPTSSA	2.7752874	0.3762256	0.0055152934032924785	0.022940568775398566	0.4166666666666667	0.3222748815165877
SCYL2	3.7223048	0.37610006	0.00019741246403380544	0.0014303327926761325	0.14322916666666666	0.04739336492890995
WASHC2A	3.0111902	0.3758516	0.002602259108146101	0.012332398411313708	0.19270833333333334	0.10426540284360189
FAM78A	4.0478663	0.37576988	5.168659917445876e-05	0.0004393731551265147	0.14583333333333334	0.037914691943127965
CTNNBIP1	3.9022386	0.37570906	9.53071617819773e-05	0.0007681088919816623	0.16145833333333334	0.052132701421800945
TAPBP	2.9217646	0.37476832	0.0034805443159838276	0.015850418236122443	0.4348958333333333	0.3222748815165877
BDP1	2.937689	0.3747181	0.0033066855083305566	0.015210220860782987	0.21875	0.12796208530805686
TMEM127	3.801708	0.37456146	0.00014370205987657538	0.001081646730006423	0.2786458333333333	0.13744075829383887
CNIH1	2.5377126	0.37445953	0.011157957954248019	0.040846413592974896	0.22135416666666666	0.14218009478672985
ASH1L	2.672784	0.3733614	0.0075224673446695825	0.02962830468121153	0.1484375	0.07582938388625593
SNTB1	3.888751	0.37324697	0.00010076140939076052	0.0008045421828782877	0.11197916666666667	0.023696682464454975
GLTP	2.0633888	0.3730874	0.0390757031449374	0.10887075935968171	0.20833333333333334	0.14218009478672985
GAS5	2.5746784	0.37260896	0.010033335069679787	0.03740322561375571	0.1640625	0.09004739336492891
PUM1	2.9140868	0.37256554	0.003567307461105947	0.016193903476597753	0.16666666666666666	0.08530805687203792
HK3	2.791131	0.37251106	0.005252420765298974	0.02214544637059265	0.4192708333333333	0.32701421800947866
PDCD4	3.593985	0.37231767	0.00032565861166042396	0.002220152325078761	0.1875	0.07582938388625593
PRKX	3.1091428	0.3719565	0.0018763096649859474	0.009579407610424234	0.15104166666666666	0.06635071090047394
PSEN1	3.234429	0.37175936	0.0012188623583992253	0.0065548344090812245	0.22395833333333334	0.11848341232227488
PDCD7	3.64477	0.37118313	0.00026763108816810763	0.0018795038803987695	0.10677083333333333	0.023696682464454975
ELK3	2.607974	0.3711123	0.009107987483630462	0.0348986804117913	0.15885416666666666	0.09004739336492891
ACSS1	3.7045228	0.37098983	0.0002117889493453739	0.0015220209696937667	0.125	0.03317535545023697
ZBTB7B	3.573855	0.37065512	0.0003517638623070039	0.0023354177168621883	0.13541666666666666	0.04265402843601896
RSRC2	2.8509383	0.37019134	0.004359043389968794	0.019134241173178426	0.3177083333333333	0.20853080568720378
CD300LF	2.9232373	0.3700345	0.003464124331943142	0.015788226811640344	0.23697916666666666	0.13744075829383887
CTBP1	2.992733	0.3695333	0.0027649154159563117	0.013006143903959167	0.2109375	0.11374407582938388
INPP5D	3.320682	0.36921597	0.0008979779410965605	0.005116026600733122	0.3411458333333333	0.20853080568720378
CCDC186	3.198403	0.36910722	0.0013819104388897226	0.007344050546397196	0.10677083333333333	0.03317535545023697
LMO4	3.2225757	0.36902642	0.0012704365788692884	0.006808634310581843	0.23697916666666666	0.12796208530805686
TRIP11	2.9372919	0.36899316	0.0033109245142443904	0.015211348411643106	0.1875	0.0995260663507109
LAMTOR4	2.9545956	0.36871046	0.003130792875304038	0.0144886348291713	0.7239583333333334	0.6635071090047393
CTDSP1	3.8472917	0.3685256	0.00011943068283167735	0.0009346677959142092	0.21875	0.09004739336492891
SH2B3	2.7797287	0.3684616	0.005440433685173103	0.02268700557911966	0.171875	0.0947867298578199
CASC4	2.9014652	0.3682337	0.0037142218741858858	0.016708149265530683	0.1953125	0.10900473933649289
TPR	3.044107	0.3682062	0.0023337221869515687	0.011528365632558851	0.4713541666666667	0.35071090047393366
ATP5IF1	1.9580798	0.36799017	0.050220653918747575	0.12979443376512323	0.421875	0.36492890995260663
VPS11	4.1375117	0.36786515	3.5109261026828765e-05	0.0003102539957405611	0.125	0.023696682464454975
IGSF6	3.972138	0.36781013	7.123044775732246e-05	0.0005889139624277616	0.8333333333333334	0.6966824644549763
RPL18	4.66368	0.36746022	3.1060439751920024e-06	3.438920393463548e-05	0.9244791666666666	0.9241706161137441
ATP6V1B2	3.6323597	0.36736628	0.0002808411105879059	0.0019566405668154955	0.5494791666666666	0.43601895734597157
PSMA3-AS1	3.5584297	0.36734235	0.00037307860176785093	0.002452702015995089	0.1953125	0.08530805687203792
AC099560.2	3.9165928	0.36639547	8.980927033722971e-05	0.0007291903387288443	0.28125	0.13270142180094788
IKBIP	2.873447	0.36636537	0.004060193540331852	0.01807236906577006	0.171875	0.09004739336492891
MON1B	3.6477184	0.36621502	0.00026457939493273455	0.0018638003492610512	0.13541666666666666	0.04265402843601896
RHOQ	2.5318966	0.36583552	0.011344745591848221	0.04129501851941949	0.20833333333333334	0.13270142180094788
SNX2	1.6973149	0.3658115	0.08963715843357073	0.20249230949735095	0.5651041666666666	0.5355450236966824
PRDM2	3.2354462	0.3653362	0.0012145275613149298	0.006536595344128304	0.15885416666666666	0.06635071090047394
MTMR14	2.5458515	0.36517018	0.01090115951186622	0.04014281544309801	0.2916666666666667	0.20853080568720378
USF1	2.8685348	0.36514735	0.004123777788511189	0.018277069438141523	0.11979166666666667	0.04739336492890995
ELOB	3.4250724	0.36513394	0.0006146354045617804	0.003745506204012215	0.8385416666666666	0.8104265402843602
LRRC8D	3.0921774	0.36502203	0.0019869402059726916	0.009992420243593298	0.13802083333333334	0.05687203791469194
BRD3	3.0591717	0.36497882	0.0022194988101523947	0.011011720974729163	0.1171875	0.04265402843601896
CAT	3.3479452	0.36444	0.000814130939050827	0.004765502105325179	0.3958333333333333	0.26066350710900477
C6orf62	3.351996	0.36430088	0.0008023119941346839	0.004708380505897739	0.2682291666666667	0.15639810426540285
RPL13AP25	3.9639084	0.36421338	7.373257526538697e-05	0.0006082804368103332	0.17708333333333334	0.061611374407582936
PTAFR	2.9447334	0.3640043	0.0032323314841827045	0.014910221856387398	0.5729166666666666	0.4881516587677725
FXYD5	3.8162951	0.36357936	0.00013547040417769067	0.0010264488316540407	0.7838541666666666	0.6919431279620853
PTRHD1	3.4227784	0.3635554	0.0006198457397625717	0.0037732325106697626	0.1640625	0.07109004739336493
FAM204A	2.0725014	0.36345455	0.03821869644911949	0.10702019337871971	0.2682291666666667	0.20853080568720378
CHD1	2.8479462	0.363253	0.004400236882077528	0.019285426396094298	0.3619791666666667	0.26066350710900477
TAF11	3.523339	0.36317745	0.000426145960114905	0.0027354740113892722	0.1640625	0.061611374407582936
SERINC1	2.381527	0.36308944	0.017241027225435628	0.058059527579672116	0.3072916666666667	0.22274881516587677
ADSS	2.9295976	0.36291805	0.0033940116995168856	0.015524410599951936	0.24739583333333334	0.14691943127962084
ACTN1	2.4619906	0.36289948	0.013816833564156765	0.04832296917785589	0.3463541666666667	0.26066350710900477
BTN2A1	3.0252435	0.36284035	0.002484329193550858	0.011827477235630043	0.15885416666666666	0.07582938388625593
INPP4A	3.1138494	0.36277983	0.0018466376872681516	0.009440573697863937	0.12760416666666666	0.04739336492890995
TM2D3	2.822297	0.36272338	0.004768099725099998	0.020615923207881623	0.11979166666666667	0.052132701421800945
CRK	2.2930093	0.36248076	0.021847471267870195	0.06968989578634417	0.1328125	0.07582938388625593
TROVE2	1.7193991	0.36229235	0.08554172365987424	0.19602083920105506	0.21614583333333334	0.16587677725118483
GOLGA7	1.9030135	0.3621826	0.05703878450087334	0.14355179553017153	0.24739583333333334	0.1848341232227488
SLC24A4	3.65264	0.36180097	0.00025955777786820935	0.0018306834382235556	0.22395833333333334	0.0995260663507109
KIF13A	3.180434	0.36179748	0.0014705464233722586	0.007753790232326455	0.10416666666666667	0.03317535545023697
EIF4EBP1	1.0163271	0.36163816	0.3094736200200604	0.47929643570101943	0.3333333333333333	0.3080568720379147
LTB4R	3.5393422	0.361194	0.00040112548594410896	0.002598219842628905	0.12760416666666666	0.037914691943127965
DNAJC13	3.0321896	0.36073112	0.002427866633093012	0.011779844684924202	0.13020833333333334	0.052132701421800945
GMPR2	2.6859052	0.36066854	0.007233361704827078	0.028737270806451387	0.1484375	0.07582938388625593
SMARCD2	3.031224	0.3605811	0.00243564532982658	0.011779844684924202	0.171875	0.08530805687203792
GATAD1	3.7110724	0.36052933	0.0002063830703167484	0.0014898181952535648	0.1171875	0.02843601895734597
FBXW7	2.8495817	0.36049038	0.004377674989196919	0.019201272332654125	0.1640625	0.08530805687203792
EXOC1	3.2961693	0.3604595	0.0009801291747060317	0.005473585508402306	0.17708333333333334	0.08056872037914692
NUP210	3.3842752	0.360214	0.0007136642199669819	0.004253691902630535	0.10416666666666667	0.02843601895734597
LRRFIP2	3.3160517	0.3599388	0.0009129891139565962	0.0051464300029936206	0.21614583333333334	0.10900473933649289
PLEC	2.329093	0.35976115	0.019854139873605407	0.06452030779175635	0.23958333333333334	0.16113744075829384
SVIL	2.847536	0.35960054	0.004405909555192805	0.01930288442393903	0.16666666666666666	0.08530805687203792
TMEM43	3.8695037	0.35947245	0.00010905708353542432	0.0008639653963087798	0.17447916666666666	0.061611374407582936
ZBTB11	3.5372143	0.35928848	0.0004043713997957568	0.0026094038931654467	0.11979166666666667	0.03317535545023697
RACK1	3.6224966	0.35917825	0.0002917732348123016	0.0020119498979875427	0.875	0.8341232227488151
SF3A2	2.9214396	0.35878882	0.0034841790391733386	0.015851951369183593	0.14583333333333334	0.06635071090047394
PNPLA6	1.9594585	0.35851657	0.05005912293656805	0.12952344625752413	0.13802083333333334	0.08530805687203792
SLC38A10	2.1621985	0.35834295	0.030602866968271508	0.09053274938619846	0.2109375	0.14691943127962084
UPF2	2.969018	0.35816857	0.002987531946851354	0.013898835514952594	0.25	0.14691943127962084
CUL4B	3.8455238	0.3579508	0.00012029511220213118	0.0009407884681872354	0.10416666666666667	0.018957345971563982
KAT8	3.8230882	0.35784653	0.00013179057983960662	0.0009998932040155015	0.14322916666666666	0.04265402843601896
PHF23	3.0610187	0.35779747	0.002205853757635966	0.01094877716539902	0.1328125	0.052132701421800945
ANKRD11	2.3122678	0.357769	0.02076293458774103	0.06703512025982734	0.2526041666666667	0.18009478672985782
SLU7	2.6427362	0.35747975	0.008223909957240145	0.03191793314246803	0.3463541666666667	0.24644549763033174
MAVS	3.6320946	0.35663855	0.0002811300721897044	0.001957460210139892	0.13541666666666666	0.04265402843601896
SOCS4	3.4410293	0.35647756	0.0005795060090007467	0.0035599116445389953	0.10677083333333333	0.02843601895734597
AES	2.2417808	0.35601643	0.02497554823437007	0.07748430595590365	0.2552083333333333	0.18009478672985782
LMNB1	3.192256	0.3559924	0.0014116614069824924	0.007481281649435045	0.18489583333333334	0.09004739336492891
HDAC7	3.5130942	0.35569125	0.0004429205385471443	0.002827834269099788	0.125	0.037914691943127965
CCNL2	3.3862753	0.35516286	0.0007084824714576967	0.004229425662944432	0.20833333333333334	0.0995260663507109
SYTL3	3.111155	0.35510108	0.0018635703543966457	0.009522877848540282	0.10416666666666667	0.03317535545023697
GIGYF2	3.5735347	0.354728	0.0003521943813312667	0.0023369181191004954	0.11979166666666667	0.03317535545023697
RASSF1	3.8518484	0.3545725	0.00011722963060319322	0.0009193313378669085	0.17708333333333334	0.061611374407582936
SF3B2	1.9850954	0.35426557	0.047133857850370435	0.12582978032671324	0.5338541666666666	0.4976303317535545
CATIP	3.3853917	0.35390815	0.0007107672472253962	0.004238635995196961	0.13020833333333334	0.04265402843601896
HLA-DRB5	3.1368992	0.35383487	0.0017074486104351925	0.008799868210569467	0.1953125	0.0995260663507109
COX7A2L	1.8083156	0.3534588	0.07055739077165586	0.1676416608352963	0.328125	0.2796208530805687
DR1	2.973783	0.3532278	0.002941530207895302	0.013725068704890094	0.21875	0.12322274881516587
NCSTN	2.6239426	0.35307696	0.00869184319378353	0.03348381669999009	0.2760416666666667	0.1895734597156398
SOX4	1.7712	0.35290894	0.07652746802610372	0.17899751272594905	0.2890625	0.24170616113744076
ZDHHC18	3.410473	0.35271844	0.0006485028562703265	0.003922601183559952	0.15885416666666666	0.061611374407582936
PDCD2	2.533304	0.35261798	0.011299294811948751	0.041155799337368966	0.20052083333333334	0.12796208530805686
ZNF638	2.2272797	0.35254642	0.02592858358140062	0.0794821989566432	0.20572916666666666	0.14218009478672985
RBBP4	2.857778	0.35214075	0.004266187173279986	0.01879161705547306	0.22135416666666666	0.13270142180094788
POLR2A	2.7073364	0.35196772	0.006782548715776735	0.027287817474107388	0.1484375	0.07582938388625593
HMGN3	1.9804847	0.35180825	0.04764909206905387	0.12673150046112885	0.4010416666666667	0.33175355450236965
ADD1	2.1921155	0.35162047	0.02837115762567522	0.08519549199236927	0.19791666666666666	0.13270142180094788
PBRM1	2.5066066	0.35138908	0.012189629340349657	0.04366103600088877	0.22395833333333334	0.15165876777251186
PPIG	2.1249201	0.35137677	0.033593276011281314	0.09821821179756918	0.2760416666666667	0.20853080568720378
CCDC159	3.413315	0.35107094	0.0006417769894649588	0.003888874220300683	0.16145833333333334	0.06635071090047394
VCL	2.9993968	0.35097972	0.0027051473452554655	0.01274073106631861	0.1484375	0.06635071090047394
ESRRA	3.062232	0.3505765	0.002196930353993546	0.010913290987707724	0.21614583333333334	0.11374407582938388
ACIN1	2.1045434	0.350402	0.03533107028471797	0.10122688291704802	0.265625	0.1990521327014218
MACF1	2.2421083	0.35026437	0.024954377931500328	0.07748430595590365	0.22395833333333334	0.15639810426540285
TPCN1	3.6846504	0.35017425	0.00022901684472922986	0.0016344450142886824	0.13541666666666666	0.04265402843601896
TRPC4AP	2.0038202	0.35001957	0.045089337300808975	0.12208312037892022	0.20572916666666666	0.15165876777251186
TMUB2	2.6028426	0.3495022	0.009245439149874354	0.035283362634089634	0.140625	0.07109004739336493
UBE2R2	3.3691854	0.34944466	0.0007539070748281706	0.004458665754133891	0.453125	0.3175355450236967
MCMBP	1.8441194	0.349398	0.0651657330858024	0.15961688758096793	0.1953125	0.14691943127962084
TUBA1A	3.833802	0.34918323	0.00012617778151924133	0.0009656445623836916	0.5885416666666666	0.4312796208530806
EPS15	2.2874413	0.34875768	0.022170078564999876	0.07060070169556538	0.16145833333333334	0.0995260663507109
AC109326.1	3.582615	0.348746	0.00034017184619708626	0.002269003803063577	0.11979166666666667	0.03317535545023697
HEXA	2.1116867	0.3485143	0.0347133255510989	0.10023905289096419	0.21614583333333334	0.15165876777251186
PHC2	3.432155	0.34820282	0.0005988056952197317	0.0036627162064136265	0.1875	0.08530805687203792
SIN3B	2.4860613	0.34811053	0.012916568774109637	0.045890583710183494	0.1640625	0.0947867298578199
TMSB10	7.265562	0.34803528	3.7148975422441696e-13	1.0996481688518622e-11	0.9973958333333334	1.0
TNRC6A	2.9529266	0.34761134	0.003147767162843808	0.014549509547998928	0.1328125	0.05687203791469194
WIPI2	2.9405906	0.34733286	0.0032758721879718898	0.015074553209732907	0.2109375	0.11374407582938388
EIF2AK1	3.0133486	0.34728828	0.002583819124093179	0.012260264664405591	0.23697916666666666	0.14218009478672985
FOXN2	3.1029243	0.34687817	0.001916186041264258	0.009726495649704759	0.16927083333333334	0.08056872037914692
RPL21	5.9453006	0.3468617	2.7595034865271023e-09	5.326028181935586e-08	0.9921875	0.990521327014218
PRKAR1A	2.2455719	0.34682104	0.024731452008400722	0.0770425307477371	0.390625	0.3175355450236967
ST8SIA4	2.8669682	0.34641877	0.004144248592861725	0.01833934330830289	0.23958333333333334	0.14691943127962084
RPL14P1	3.5514655	0.34616876	0.0003830921473485793	0.002508430301206228	0.15885416666666666	0.05687203791469194
WDFY2	3.2186215	0.34613493	0.00128808372733382	0.006896740706896077	0.12760416666666666	0.04739336492890995
CAPNS1	2.4452088	0.34575152	0.014476828878644618	0.050140117237767026	0.5729166666666666	0.5213270142180095
EZH1	3.8649166	0.34570202	0.00011112717371273886	0.0008768916345592224	0.13020833333333334	0.03317535545023697
C19orf66	2.4485915	0.34567168	0.014341604691098837	0.049732071381030446	0.16145833333333334	0.09004739336492891
GM2A	2.7520413	0.34528458	0.005922503896335	0.024341917093353854	0.1796875	0.0995260663507109
MAP2K1	2.8115993	0.3449988	0.004929587064513782	0.02116702810940792	0.2421875	0.15165876777251186
ANP32A	2.6721315	0.3448111	0.007537111017739504	0.02966552893168845	0.5208333333333334	0.46445497630331756
VPS4B	2.0863354	0.34473953	0.036948240333199496	0.1045834915745729	0.28125	0.22274881516587677
HNRNPF	2.2660036	0.3446317	0.02345115949370356	0.07379590977005146	0.3958333333333333	0.3175355450236967
QKI	3.1257737	0.34434643	0.001773380438656093	0.009114999951455025	0.3177083333333333	0.2037914691943128
GNB1	2.710588	0.3443002	0.0067164033032299075	0.027069355958626074	0.4713541666666667	0.38388625592417064
RAE1	2.927568	0.34411836	0.0034162439759890077	0.01560735852445038	0.17708333333333334	0.09004739336492891
LNPEP	2.3974874	0.34404138	0.01650795270762932	0.05594762437990106	0.16145833333333334	0.0947867298578199
H2AFY	2.6452284	0.3438775	0.008163579152910171	0.03170532134641455	0.7369791666666666	0.6919431279620853
CPSF7	3.1558964	0.34385008	0.0016000562824185968	0.008321457934872501	0.14322916666666666	0.05687203791469194
MTMR11	2.7191238	0.3436537	0.006545507919822878	0.026511511340622546	0.1640625	0.08530805687203792
TMEM33	2.431083	0.34359735	0.015053762669206364	0.05183975052994331	0.18229166666666666	0.11374407582938388
ARID4B	2.5486126	0.3435768	0.01081523611692919	0.03990148139232577	0.2890625	0.1943127962085308
CERS6	3.2551205	0.34328723	0.0011334428018803624	0.006169946381269662	0.109375	0.03317535545023697
HNRNPUL1	2.8605995	0.34317756	0.0042284081388043885	0.01865397351118878	0.2708333333333333	0.17535545023696683
TLE4	3.2725747	0.34257966	0.0010657271279702013	0.005868432850210853	0.21354166666666666	0.10900473933649289
GMIP	3.1464274	0.34238043	0.0016527827757004403	0.00856060561883646	0.203125	0.10426540284360189
TMEM140	3.2784307	0.34212768	0.0010438600553313124	0.005767478236081033	0.1171875	0.037914691943127965
SCLT1	2.8924212	0.34207532	0.003822850240937459	0.017115943124197258	0.15625	0.07582938388625593
WAC-AS1	2.9305515	0.34202144	0.0033836075392228143	0.015494092437926887	0.14322916666666666	0.06635071090047394
SRRM1	2.3334973	0.34200767	0.01962206273959814	0.06403603190305755	0.5234375	0.45023696682464454
ADPGK	2.4319885	0.34177026	0.015016183158972381	0.051741528580946446	0.3098958333333333	0.23696682464454977
CREB1	2.8638828	0.34151173	0.004184828946935088	0.01849502931104391	0.16145833333333334	0.08056872037914692
RPL7	5.159691	0.34120983	2.47357690626343e-07	3.3970059772795618e-06	0.9453125	0.966824644549763
TCHP	3.2609103	0.34117186	0.00111055170132573	0.0060713702102142535	0.13802083333333334	0.052132701421800945
TRIP12	2.8264449	0.3410608	0.004706786265095465	0.020394288913530824	0.2630208333333333	0.16113744075829384
ORAI3	3.5827832	0.3409993	0.0003399527965264445	0.002268867203920067	0.13802083333333334	0.04265402843601896
PGGHG	3.826796	0.34080875	0.00012982204644060693	0.0009882389757697365	0.14322916666666666	0.04265402843601896
SYNGR1	3.4238403	0.3405308	0.0006174289017584783	0.003760523790774186	0.13020833333333334	0.04265402843601896
BAIAP2-AS1	3.738388	0.3399084	0.00018520395487381944	0.0013538966016559569	0.1015625	0.018957345971563982
MGME1	3.1191947	0.33985108	0.0018134607293327479	0.009291749907334518	0.1171875	0.04265402843601896
TLR5	3.270864	0.33969688	0.0010721942944397116	0.005892684948661926	0.1171875	0.037914691943127965
CD164	2.8466823	0.3395848	0.004417743459073169	0.01933249205797397	0.5625	0.4786729857819905
DEF8	2.5271435	0.33866668	0.011499450041643926	0.04171484883972527	0.18229166666666666	0.10900473933649289
TRIOBP	3.2996652	0.3385647	0.0009680025657565736	0.005419106965377074	0.171875	0.07582938388625593
YTHDC1	2.4744911	0.33834612	0.013342613382348534	0.04711314012564367	0.28125	0.1848341232227488
ARF6	2.9506977	0.33831313	0.0031705699255980516	0.014643060618384534	0.4322916666666667	0.3222748815165877
KIAA0232	3.5644548	0.33823738	0.0003646134209386672	0.00240674347062115	0.11979166666666667	0.03317535545023697
DIAPH2	3.2335312	0.33810046	0.0012226999475030635	0.00657129332087018	0.23177083333333334	0.12322274881516587
NPEPPS	2.4939895	0.33781356	0.012631625643857966	0.04507462667292977	0.171875	0.0995260663507109
RUFY1	1.878133	0.33778125	0.06036296702303873	0.15072274064799834	0.22916666666666666	0.17535545023696683
PCNP	2.5671675	0.33760196	0.010253308074492372	0.03812375465641062	0.265625	0.18009478672985782
ATF7IP	3.4676223	0.33753812	0.0005250848557426019	0.003258891668503514	0.1875	0.08056872037914692
ELF2	2.4229798	0.33738348	0.015393785678639124	0.05272463883816865	0.17708333333333334	0.10426540284360189
RPL23AP2	3.8152094	0.33714607	0.000136067486633321	0.0010302896635336818	0.14322916666666666	0.04265402843601896
PECAM1	4.50668	0.33709893	6.584989625596358e-06	6.766195275365467e-05	0.5729166666666666	0.36018957345971564
SNX17	2.9702911	0.33664724	0.0029751760315466246	0.013868943657386397	0.4036458333333333	0.2843601895734597
SAP30	3.3978877	0.33660978	0.0006790827828363822	0.0040761372661224805	0.13020833333333334	0.04265402843601896
ASAH1	3.2878249	0.33649412	0.0010096464583512366	0.005611002156187368	0.7682291666666666	0.6350710900473934
LIN7A	4.2795157	0.33601886	1.8730058306082763e-05	0.00017455925465359025	0.10416666666666667	0.009478672985781991
SELENOH	1.6321623	0.3359978	0.10264530595445653	0.21994891880514006	0.4036458333333333	0.35545023696682465
TRIM56	3.2622461	0.33594936	0.0011053315839309281	0.006045724594540347	0.15885416666666666	0.06635071090047394
UBXN1	3.193029	0.33452415	0.0014078889241962596	0.0074647512055064785	0.4791666666666667	0.35545023696682465
CELF1	2.4210155	0.33449176	0.015477221515545788	0.05293622921338752	0.171875	0.10426540284360189
PTPN12	1.9845884	0.3344561	0.047190292257625006	0.12592159722924412	0.2578125	0.20853080568720378
CASP1	3.143843	0.3337038	0.001667448489876243	0.008620935043133916	0.5286458333333334	0.4218009478672986
ATP6V0D1	2.659333	0.3336486	0.00782955445346842	0.0305952425394426	0.5651041666666666	0.4834123222748815
KCNJ15	2.6701906	0.33321178	0.007580822218499547	0.029827298439592226	0.14322916666666666	0.07109004739336493
MKL1	3.4906332	0.33317828	0.00048187736345596354	0.0030235696723238796	0.1171875	0.03317535545023697
KIAA0930	3.2554293	0.33316398	0.0011322112206177389	0.0061661798888361695	0.1875	0.08530805687203792
CCAR1	2.9410655	0.33267584	0.0032708533236867673	0.01505752219034851	0.171875	0.08530805687203792
PRPF38A	3.0346453	0.3325396	0.0024081871779952878	0.011779844684924202	0.15885416666666666	0.07582938388625593
PLXND1	2.2054234	0.33225566	0.027424408040754984	0.08309501094501894	0.22135416666666666	0.15165876777251186
CSGALNACT2	2.8972085	0.3322385	0.0037649940135952415	0.016889996701742925	0.3203125	0.21800947867298578
MYLIP	1.9834529	0.33219004	0.0473168557836323	0.126200372125066	0.10416666666666667	0.05687203791469194
SLC25A37	3.7552788	0.3318886	0.00017314858131616025	0.0012780333915493845	0.4973958333333333	0.35545023696682465
ULK1	4.485197	0.3318658	7.284660536226697e-06	7.42502509250011e-05	0.15625	0.03317535545023697
DENND5A	3.0081127	0.33184236	0.0026287559802488326	0.012447644355707898	0.2109375	0.11374407582938388
APBB1IP	2.352703	0.33114463	0.0186375086452308	0.061529088061371605	0.5208333333333334	0.4549763033175355
SSFA2	3.4731123	0.33107713	0.0005144598632411582	0.0031999011417493052	0.17447916666666666	0.07109004739336493
NSA2	2.1777632	0.3310668	0.02942367701005644	0.08775644310021011	0.2578125	0.1895734597156398
MT-TI	2.7960608	0.33092088	0.005172966119191037	0.02186113283113883	0.14322916666666666	0.06635071090047394
ZNF524	3.251479	0.3309003	0.0011480632766908926	0.006234682033968698	0.11458333333333333	0.037914691943127965
PABPN1	2.2737386	0.3308162	0.02298170527864955	0.07261862956688322	0.12760416666666666	0.07109004739336493
CALHM2	2.5363045	0.3307667	0.011202931786583843	0.040909139850913066	0.18489583333333334	0.10900473933649289
TM9SF2	1.9737927	0.33062047	0.04840532637447111	0.12708978795456236	0.4375	0.3696682464454976
NSD1	2.5164125	0.3303712	0.011855637536630938	0.04270571074828029	0.18229166666666666	0.10426540284360189
FCHO1	3.7752056	0.33022532	0.000159875782669995	0.0011885105353203404	0.10416666666666667	0.018957345971563982
ZNF770	3.6375322	0.3302096	0.0002752626647231174	0.0019236398820344585	0.11458333333333333	0.02843601895734597
PARP10	2.7330468	0.3301309	0.0062751411897317075	0.025597916184889144	0.11458333333333333	0.04739336492890995
MEF2D	2.40823	0.3299645	0.016030074884923175	0.05457676866362699	0.19270833333333334	0.12322274881516587
HADHB	1.5019777	0.3299152	0.13310287192319822	0.26298347131151006	0.3020833333333333	0.27014218009478674
C16orf54	3.4781601	0.329793	0.0005048681127024147	0.0031488117116472655	0.125	0.037914691943127965
NAA16	3.3455243	0.3295395	0.0008212718616734739	0.004797470496667236	0.10416666666666667	0.02843601895734597
ZNF33A	2.5305238	0.3290955	0.011389234636069192	0.04140419820290378	0.14583333333333334	0.07582938388625593
YPEL2	3.327987	0.32908446	0.0008747594141623401	0.005078527876130681	0.125	0.04265402843601896
MORC3	3.0277307	0.32906154	0.0024639763897837397	0.011779844684924202	0.1484375	0.06635071090047394
RPLP1	5.3478527	0.3289576	8.90037776187482e-08	1.3138981435036396e-06	1.0	1.0
UIMC1	2.8489609	0.32847208	0.004386228944244751	0.019231409024152157	0.14322916666666666	0.06635071090047394
TMEM131	2.6503627	0.32845166	0.008040541883470993	0.03129129140345353	0.140625	0.07109004739336493
DNAJA2	2.9539561	0.32843032	0.0031372858661955177	0.014506931730938885	0.18229166666666666	0.0947867298578199
HMGN2	2.712533	0.32842326	0.006677112717039941	0.02694902504588427	0.3802083333333333	0.26540284360189575
GAB2	3.827944	0.32822114	0.00012921806738260038	0.0009849537277609019	0.10416666666666667	0.018957345971563982
VPS36	2.2598453	0.32816285	0.023830851026756767	0.07480568292346648	0.2109375	0.14218009478672985
GRIPAP1	3.5944872	0.3281498	0.0003250310854758379	0.0022171971239683124	0.15104166666666666	0.052132701421800945
KCMF1	2.9589217	0.327988	0.0030871744729004382	0.014304158770219143	0.14322916666666666	0.061611374407582936
DDX3X	2.2883554	0.32790753	0.022116841805166192	0.07049010724290904	0.5234375	0.4549763033175355
SLC2A3	2.8691823	0.3278924	0.004115345647371603	0.018253858449871093	0.234375	0.14218009478672985
AC135983.2	3.71554	0.32784075	0.00020277028618893175	0.001466362841768819	0.11979166666666667	0.02843601895734597
PCBP1	3.4983137	0.32783085	0.00046821025967643193	0.0029540422015808454	0.8567708333333334	0.8056872037914692
FAM89B	1.655529	0.3278273	0.09781722260708996	0.21147768883795834	0.22916666666666666	0.17535545023696683
NAPRT	2.3396316	0.3277379	0.019302777718678985	0.06319585622166936	0.2890625	0.2132701421800948
BIRC6	2.0611312	0.32773152	0.03929051083212178	0.10930931988503127	0.1484375	0.0947867298578199
RNF10	2.500636	0.3277202	0.01239705126157456	0.04433449380743378	0.21614583333333334	0.13744075829383887
FIG4	3.1044364	0.327707	0.0019064195429893962	0.009698463801512396	0.125	0.04739336492890995
EEA1	2.7067337	0.32757556	0.0067948745557718454	0.02731816913238885	0.20052083333333334	0.11374407582938388
GOLGA4	2.7686725	0.3275014	0.005628519306925728	0.023335073149830684	0.19791666666666666	0.10900473933649289
NAPSB	3.2410977	0.32689556	0.0011907041833645676	0.006420474751828008	0.375	0.23222748815165878
ZNF592	3.3011408	0.3266366	0.0009629257201334978	0.005398620843103702	0.125	0.04265402843601896
CEBPG	2.7083766	0.32656476	0.006761323603170774	0.02722159390057409	0.17708333333333334	0.0995260663507109
SDF2	1.7565213	0.32627538	0.0789994334868361	0.18389136410523885	0.15625	0.10426540284360189
LTN1	3.5683668	0.3254417	0.00035921344156042255	0.002374023868386664	0.12239583333333333	0.03317535545023697
ALDH9A1	2.6750555	0.325321	0.007471685438628559	0.02946892572377284	0.12239583333333333	0.05687203791469194
PIK3R1	2.7623947	0.3250786	0.005737905650688082	0.023736897163201313	0.16927083333333334	0.09004739336492891
TMEM123	2.587017	0.3247539	0.009681080379079594	0.036434790649329196	0.421875	0.3459715639810427
AL450405.1	3.4918685	0.32435617	0.0004796543154749874	0.0030129357936323283	0.11458333333333333	0.03317535545023697
RPL5P34	3.3416545	0.32431436	0.0008328065269313753	0.004857400396486929	0.125	0.04265402843601896
MITD1	2.7459228	0.32406527	0.006034096879376277	0.02472940851641081	0.16666666666666666	0.09004739336492891
ZNF281	2.8902934	0.32384664	0.0038488251660055866	0.017218745633038306	0.13802083333333334	0.061611374407582936
FAM96A	2.462744	0.32384336	0.013787828806598401	0.048251066445388464	0.5520833333333334	0.46445497630331756
MPST	3.123945	0.32325578	0.0017844378453453276	0.009151250817287125	0.10416666666666667	0.03317535545023697
NDUFA11	1.7409415	0.32307518	0.08169383558479407	0.18876314770310557	0.3541666666666667	0.3080568720379147
RPS27AP16	3.5456872	0.3230112	0.00039159066542459475	0.002549467204069185	0.1640625	0.061611374407582936
RPS3A	4.157718	0.32272312	3.214420767175206e-05	0.0002851550596719247	0.9739583333333334	0.985781990521327
PSMC1	2.1029906	0.32268372	0.035466583384502245	0.10156420595271244	0.1796875	0.12322274881516587
ARGLU1	2.7096047	0.32245535	0.006736345554884959	0.027130590169233533	0.5052083333333334	0.3933649289099526
UBA7	3.3167534	0.32222164	0.000910699962421766	0.0051360601039640175	0.1328125	0.04739336492890995
DYRK1A	3.6024919	0.32200506	0.00031518138246799986	0.0021564445964547107	0.10416666666666667	0.023696682464454975
GIMAP6	3.4056435	0.32186562	0.0006600832937765862	0.003980006181895131	0.13802083333333334	0.04739336492890995
YWHAB	3.6450534	0.32176527	0.0002673362789154701	0.001878588144457664	0.84375	0.7867298578199052
ITGB7	3.357802	0.32153678	0.0007856491569034642	0.004617709499371904	0.11197916666666667	0.03317535545023697
SRPRA	1.1330668	0.3213291	0.25718620039992346	0.41854572365325815	0.24739583333333334	0.2132701421800948
TACC1	2.3115282	0.32132095	0.020803699737991642	0.06710984562571781	0.265625	0.1943127962085308
EAPP	2.2596602	0.32126278	0.02384234758290165	0.0748208358918523	0.2421875	0.17061611374407584
SMG1	2.2598433	0.32123107	0.023830971979819534	0.07480568292346648	0.21614583333333334	0.14691943127962084
CHPT1	2.9699683	0.32100555	0.002978305300133415	0.013872856241061722	0.16145833333333334	0.08056872037914692
SERTAD2	3.7883902	0.32100132	0.00015162658288982075	0.0011353114915459317	0.10416666666666667	0.018957345971563982
FXR1	2.0898113	0.32068133	0.03663475005563171	0.10411323574472044	0.20052083333333334	0.13270142180094788
DPF2	3.404791	0.3206793	0.00066214709091131	0.003989207433341331	0.10677083333333333	0.02843601895734597
BLOC1S6	2.5948098	0.3206473	0.00946433135777323	0.03592672760595247	0.22135416666666666	0.13744075829383887
METAP2	2.6680877	0.3204185	0.007628435689995857	0.029952751269378918	0.20833333333333334	0.12322274881516587
FNTA	2.1168983	0.32027292	0.03426848679614426	0.09970759616316383	0.203125	0.14218009478672985
ITGB2-AS1	3.6350892	0.3201276	0.00027788450899219897	0.001938405616449857	0.3072916666666667	0.16587677725118483
PPP1R10	2.974563	0.31991428	0.002934063307309408	0.013711495848391533	0.12760416666666666	0.052132701421800945
LAMP2	1.9285325	0.3197299	0.05378893013419707	0.13681930447759033	0.4322916666666667	0.36492890995260663
SNRPGP10	2.9045856	0.31949854	0.0036773970623472543	0.016568587868446265	0.109375	0.04265402843601896
AP002784.2	3.6927185	0.31926164	0.00022186950740900728	0.0015893924712572522	0.18489583333333334	0.07109004739336493
SAFB2	2.844045	0.31925678	0.004454475369014904	0.019485771656341612	0.15885416666666666	0.07582938388625593
RTN1	2.3542144	0.31920457	0.0185618985589964	0.061391182343211906	0.19010416666666666	0.11374407582938388
STK10	3.283002	0.3189042	0.0010270793698652018	0.005694036331916447	0.328125	0.1990521327014218
ARHGEF6	2.5028715	0.31868607	0.01231902465442171	0.044083049076549474	0.18489583333333334	0.11374407582938388
ANKIB1	2.7804246	0.31796372	0.005428786416359553	0.022658685335861007	0.125	0.05687203791469194
HERC1	2.9374666	0.31750044	0.003309058224058236	0.015211348411643106	0.125	0.052132701421800945
FAS	2.2820754	0.3174115	0.02248488285287612	0.07132489491309343	0.1171875	0.061611374407582936
TMEM59	1.3798561	0.31730223	0.16763096071703465	0.31504742886165976	0.4322916666666667	0.4312796208530806
USP1	2.7261257	0.3172564	0.006408258914263388	0.026057212225755685	0.14322916666666666	0.06635071090047394
SMCR8	2.9743624	0.31703532	0.0029359810214767646	0.013714848385688271	0.10677083333333333	0.037914691943127965
CYP27A1	1.2742863	0.3170238	0.20256198749075638	0.35983726198218013	0.21875	0.1848341232227488
RPS6KA4	2.141111	0.3169916	0.03226510079450468	0.0948446209616698	0.140625	0.08530805687203792
STAT5A	2.6854677	0.3169842	0.007242835582083529	0.028764907668017523	0.1484375	0.07582938388625593
ZNF271P	2.925857	0.3169824	0.0034350877263956223	0.015674645511899513	0.1328125	0.05687203791469194
ACTN4	1.8560877	0.3167537	0.06344105544861607	0.15669638987373263	0.2890625	0.24170616113744076
LRRC75A-AS1	2.2394278	0.31662357	0.02512809162686334	0.07748430595590365	0.4088541666666667	0.3412322274881517
SNX1	1.9481201	0.3159355	0.05140059691624274	0.13224571501125637	0.3020833333333333	0.23696682464454977
BTF3	2.779332	0.3157759	0.00544708344455706	0.022698167555619608	0.7291666666666666	0.6729857819905213
RAC1	2.663228	0.31550664	0.007739496048356209	0.030305511257202895	0.796875	0.7677725118483413
DMXL1	2.664446	0.31526214	0.007711523644021961	0.0302270563144408	0.13541666666666666	0.06635071090047394
RCOR3	2.9345832	0.3149677	0.003339960957432026	0.015326262610288485	0.125	0.052132701421800945
TRIR	1.3730705	0.3149228	0.16973044671196047	0.3168856346619053	0.3619791666666667	0.33175355450236965
FAM210B	2.3175335	0.31485304	0.02047469159416441	0.06625426965588291	0.1328125	0.07582938388625593
ZNF581	2.4083366	0.3146843	0.016025391711465282	0.05457676866362699	0.11197916666666667	0.05687203791469194
PLIN3	2.3536317	0.3145593	0.018591013315740652	0.061428836942062665	0.2708333333333333	0.1943127962085308
DEDD	1.8918469	0.31414512	0.05851137560560105	0.14675416536941488	0.125	0.07582938388625593
CSNK2A1	2.4226844	0.31407493	0.01540630751022087	0.05273591060868294	0.16927083333333334	0.0995260663507109
KDM3B	2.299205	0.31401402	0.02149329480437356	0.06880985890579218	0.11197916666666667	0.05687203791469194
ALPK1	2.521966	0.31382835	0.011670099771004992	0.0421703225754279	0.11197916666666667	0.052132701421800945
KIAA0040	3.5296373	0.31374732	0.0004161297632668187	0.002678703478922068	0.10416666666666667	0.023696682464454975
C5orf24	3.5823371	0.3137349	0.00034053390127102137	0.0022700935565476608	0.10677083333333333	0.023696682464454975
CCDC88A	1.9281167	0.3130321	0.05384061755669574	0.1368898300406777	0.3958333333333333	0.35545023696682465
MPG	2.1192179	0.31301832	0.034072055704345953	0.09926244479292627	0.21875	0.15639810426540285
PPCS	2.4698787	0.31301224	0.013515892665974855	0.04756450951860394	0.4088541666666667	0.3175355450236967
SIRPA	2.0048203	0.31269488	0.04498224901006181	0.12189187730869842	0.3385416666666667	0.27014218009478674
DEF6	2.2030735	0.31262553	0.02758956143028776	0.08352896897256702	0.2421875	0.18009478672985782
EVI5	2.15088	0.31245694	0.031485662208386056	0.09279215279675498	0.15625	0.0995260663507109
TYROBP	6.896677	0.3122303	5.3232965934154054e-12	1.369909614332532e-10	0.9895833333333334	1.0
CHMP3	1.1931614	0.31196088	0.23280618378521745	0.39583979998956764	0.17708333333333334	0.14691943127962084
RNF139	2.6683497	0.31193763	0.00762248614861339	0.029939679179806326	0.109375	0.04739336492890995
THRAP3	2.2840555	0.3116258	0.02236826525073228	0.07105359987624883	0.3515625	0.2843601895734597
SMAD2	2.5963075	0.31151813	0.009423169285812947	0.03581807460402486	0.1640625	0.09004739336492891
CRYBG3	3.2100146	0.31144723	0.0013272827362168637	0.0070900105395109315	0.10677083333333333	0.03317535545023697
STMP1	2.199077	0.3113441	0.02787245366950221	0.08416243541959098	0.3203125	0.24170616113744076
SPOPL	2.899018	0.31131297	0.003743333119953418	0.016804060067208245	0.125	0.052132701421800945
POLR2B	2.9754183	0.31112266	0.002925891536938621	0.01367890208717704	0.13541666666666666	0.05687203791469194
ZFHX3	2.048741	0.31076524	0.04048744108263791	0.11174142555802434	0.13541666666666666	0.08056872037914692
PPP4R1	3.1073623	0.30999506	0.0018876498212986811	0.009620110106226017	0.11197916666666667	0.037914691943127965
CERS2	2.6825957	0.30993533	0.007305325995197559	0.028962753234256528	0.1953125	0.11374407582938388
DGCR6L	2.6075292	0.30959773	0.009119830841921809	0.034925412791628474	0.18229166666666666	0.10426540284360189
MTDH	2.429628	0.30955508	0.015114335847827124	0.052001325322876456	0.515625	0.4549763033175355
ACTR2	2.7192621	0.30918518	0.006542774821049796	0.026509838689828005	0.7708333333333334	0.7251184834123223
FURIN	2.804444	0.3089613	0.00504034309359909	0.021507602160843003	0.12760416666666666	0.05687203791469194
DGLUCY	2.814781	0.30885392	0.004881050751788213	0.021005983386038464	0.17447916666666666	0.09004739336492891
KLF2	3.7320232	0.30869666	0.0001899479264101475	0.0013823853548804747	0.3385416666666667	0.1895734597156398
SSH2	2.5780842	0.3082997	0.009934979342195092	0.03710921018761723	0.2526041666666667	0.15639810426540285
TNFRSF14	2.531044	0.30819967	0.011372357810293648	0.04135600265449243	0.296875	0.2037914691943128
TOR1AIP1	2.747514	0.30799237	0.006004894868715681	0.024627397261286925	0.19791666666666666	0.11848341232227488
ZC3H13	2.3971922	0.30787867	0.016521256202188576	0.05596557170655401	0.23958333333333334	0.15639810426540285
PPP2R5E	2.1592789	0.30780676	0.03082854657894491	0.09106695274328452	0.18229166666666666	0.11848341232227488
RPUSD3	3.039825	0.3077907	0.0023671558979281187	0.011658242797295985	0.11458333333333333	0.04265402843601896
SPAG9	1.869156	0.3075643	0.06160111190113249	0.15311166077492708	0.1953125	0.14691943127962084
DCAF8	2.7699773	0.3073721	0.00560602030385863	0.023250231576003158	0.14322916666666666	0.07109004739336493
TAB2	2.0342047	0.30725127	0.04193094812928013	0.11489280895087643	0.19270833333333334	0.13270142180094788
ANKRD49	2.4707792	0.30697128	0.013481901357594677	0.04748588314176226	0.16927083333333334	0.0995260663507109
DAZAP2	4.077101	0.30685058	4.5600684078959634e-05	0.00039472228506529756	0.875	0.8436018957345972
TERF2IP	1.4559193	0.30671546	0.14541495185799916	0.282521890822904	0.3072916666666667	0.26540284360189575
NEK4	3.2602706	0.3066994	0.001113059669244097	0.00607926375754448	0.1171875	0.037914691943127965
PARVG	2.4287207	0.30660412	0.015152203285163729	0.05205323954788959	0.4921875	0.41232227488151657
PLPPR2	3.436447	0.30653673	0.0005893980063497519	0.003610971378312207	0.13802083333333334	0.04739336492890995
SKAP2	1.8127173	0.30645248	0.06987543972308437	0.16629801588751553	0.4244791666666667	0.3744075829383886
RP2	2.6233943	0.30610776	0.008705846596699459	0.0335264587845932	0.15885416666666666	0.08530805687203792
SAFB	2.9424918	0.3059907	0.0032558238127493736	0.015006471514511635	0.22135416666666666	0.11848341232227488
U2SURP	2.4704194	0.30582586	0.013495472812343555	0.047519036164510774	0.3515625	0.26540284360189575
POLE4	1.2854185	0.30552316	0.19864607768805598	0.3548976978677538	0.3359375	0.3222748815165877
RNF138	3.0860326	0.30544615	0.0020284653879658558	0.010174383460446825	0.125	0.04739336492890995
CDC5L	2.3812819	0.304948	0.017252502970621197	0.05808105449095988	0.203125	0.12796208530805686
TTC39C	2.8718853	0.30477944	0.004080309335475619	0.01815333762296643	0.11197916666666667	0.04265402843601896
NLRC5	3.577958	0.30466792	0.0003462888402700759	0.002305654727492532	0.1484375	0.052132701421800945
ABHD5	2.6122146	0.30459145	0.008995779767555261	0.03454984189044921	0.11458333333333333	0.052132701421800945
ARRDC2	1.8612039	0.30454633	0.06271539350387174	0.15534057796991949	0.13541666666666666	0.08530805687203792
UBAP2L	0.9495818	0.3043952	0.34232479006184213	0.5098283434888697	0.14322916666666666	0.12322274881516587
CNOT1	1.8895667	0.3042771	0.058815946232564836	0.1473752196608083	0.203125	0.14691943127962084
FRG1CP	2.5836663	0.30418873	0.009775630182509256	0.03670599752394044	0.13802083333333334	0.06635071090047394
ATP2B4	3.5505178	0.3040478	0.000384473994092039	0.0025117209013697183	0.11197916666666667	0.02843601895734597
RSL24D1	2.3292155	0.30388793	0.019847652640702488	0.06451757583859648	0.2578125	0.17535545023696683
CYB5R4	2.4618032	0.30353892	0.013824053180076993	0.04833342461308436	0.20833333333333334	0.13270142180094788
KDM2A	2.7223148	0.30352372	0.006482636037018269	0.02630347988599813	0.16145833333333334	0.08530805687203792
PPP1R7	2.2615845	0.3033341	0.023723082735210073	0.07452844193910099	0.22135416666666666	0.14691943127962084
TSPAN4	1.0206436	0.3031387	0.3074233057593684	0.4772563360336706	0.20833333333333334	0.1895734597156398
FRG1BP	3.2657042	0.30311745	0.001091922797906444	0.005986712998502413	0.140625	0.052132701421800945
YY1AP1	3.0853236	0.30310565	0.002033307814854616	0.010194197056835823	0.109375	0.037914691943127965
DNAJC10	1.386842	0.30292517	0.16548994705294473	0.3121822907424379	0.22135416666666666	0.1848341232227488
SUGP2	3.544499	0.3028307	0.000393360076781499	0.0025551632957961385	0.13541666666666666	0.04265402843601896
PARL	2.5281038	0.30253035	0.011468039522318427	0.04162446619504776	0.15885416666666666	0.09004739336492891
RPL38	2.7873247	0.3024242	0.00531452008565719	0.02230029618021265	0.8072916666666666	0.7582938388625592
ZRANB2	2.7739635	0.3022685	0.005537789046055646	0.023017380007359697	0.3098958333333333	0.1990521327014218
PPIP5K2	1.4659635	0.30217066	0.14265823772588165	0.2778747058056467	0.18489583333333334	0.14691943127962084
FAM126B	3.438019	0.30193081	0.0005859864853471142	0.0035939246277918017	0.109375	0.02843601895734597
SNX27	2.6395195	0.30184174	0.008302362977389198	0.032189616348710204	0.171875	0.0947867298578199
IRAK4	2.7988572	0.3018294	0.0051283820246077316	0.021761714597644907	0.13802083333333334	0.061611374407582936
RHOT1	2.9100387	0.30137736	0.0036138393245479516	0.016379106752195515	0.18229166666666666	0.09004739336492891
RPL36	2.8012187	0.30120474	0.005090999456232065	0.021640535635010255	0.9348958333333334	0.9289099526066351
RBM23	2.6449053	0.30104306	0.008171376522846666	0.0317248209820068	0.17708333333333334	0.0995260663507109
TBC1D20	3.3866723	0.30077004	0.0007074582411143257	0.004225519008349339	0.10677083333333333	0.02843601895734597
UNC13D	2.411452	0.30047116	0.01588913678011975	0.05416147877376142	0.18489583333333334	0.10900473933649289
CDC42SE1	1.8813585	0.30017585	0.059923161104630154	0.1497554765488854	0.3645833333333333	0.3033175355450237
EIF3H	1.2671111	0.30001208	0.2051155741413574	0.36279420280791785	0.4348958333333333	0.41706161137440756
LSM8	1.9393277	0.2999147	0.052461453069654725	0.13433988408199796	0.20572916666666666	0.14691943127962084
ANO6	3.2826624	0.2994847	0.0010283171244931896	0.005698133590911341	0.1328125	0.04739336492890995
SECISBP2L	3.043972	0.29922208	0.0023347690130506673	0.011528552611545775	0.14583333333333334	0.061611374407582936
CSNK1G3	3.613366	0.29917884	0.000302247799105555	0.0020754106686178314	0.10416666666666667	0.023696682464454975
SBNO1	3.1034434	0.2987303	0.0019128276828668852	0.009716207527854678	0.15885416666666666	0.07109004739336493
HMGB1P5	2.9115672	0.29855672	0.0035962057585249016	0.016305653570200605	0.15885416666666666	0.07582938388625593
UBR5	3.094378	0.2978475	0.001972261064234022	0.00994328808383084	0.11979166666666667	0.04265402843601896
COPA	1.937395	0.2977905	0.05269708694439704	0.13482241724735344	0.23697916666666666	0.18009478672985782
ALDH3A2	2.8047292	0.29761204	0.0050358864778819535	0.021507602160843003	0.1015625	0.037914691943127965
UBALD2	1.7848895	0.29743773	0.07427925399519776	0.17470456075527574	0.234375	0.17535545023696683
CTSO	2.187838	0.29712853	0.028681405500203434	0.08592389597412806	0.109375	0.05687203791469194
CDKN1B	3.0673223	0.2967684	0.002159858958351426	0.010748671703064285	0.13802083333333334	0.05687203791469194
SRSF1	0.86653453	0.2966445	0.3861970966739956	0.5566655767121325	0.18229166666666666	0.16587677725118483
SLC36A4	3.0897822	0.29663587	0.0020030330283006994	0.010064492252138872	0.15104166666666666	0.06635071090047394
ZNF451	3.3717506	0.29638627	0.0007469207379729887	0.004431109217071323	0.10677083333333333	0.02843601895734597
CHP1	2.618244	0.29627243	0.008838362776730209	0.034002401712767465	0.18489583333333334	0.10426540284360189
RTF1	4.266077	0.29610184	1.9894021801790126e-05	0.00018405594583583318	0.2526041666666667	0.10900473933649289
ZMAT2	2.043496	0.29606986	0.041003378813219866	0.11286547972051318	0.1953125	0.13270142180094788
ATP5F1A	1.8945403	0.29592904	0.05815333438732632	0.1460030759634345	0.4270833333333333	0.3696682464454976
C1GALT1	2.331408	0.295725	0.01973185347139106	0.0642761379314377	0.171875	0.10426540284360189
WDR26	2.579197	0.29567316	0.009903031869451549	0.03703831166623679	0.171875	0.0947867298578199
CLK3	2.0176415	0.29547727	0.04362861572662213	0.11903069801632866	0.11458333333333333	0.06635071090047394
C3orf58	3.3032653	0.2952999	0.0009556595473866002	0.005365781812500882	0.11979166666666667	0.037914691943127965
XRN1	2.3833451	0.29520154	0.0171560980948223	0.05783443986789494	0.16145833333333334	0.0947867298578199
IKBKB	3.1667354	0.2951818	0.0015416052951298233	0.008079149569961353	0.10677083333333333	0.03317535545023697
MIF4GD	2.5549526	0.29515904	0.010620228857147761	0.03929622244875982	0.19010416666666666	0.11374407582938388
ANKRD12	1.8517687	0.29509893	0.06405904623380404	0.15754168365635923	0.3307291666666667	0.27488151658767773
SPINT1	2.99461	0.29498875	0.0027479598518098153	0.01293170892371456	0.1015625	0.03317535545023697
CBWD5	2.4504857	0.2949626	0.014266362047350727	0.049486172663336186	0.1328125	0.07109004739336493
AFTPH	1.9555948	0.2948528	0.05051290413730668	0.13043173845714487	0.21614583333333334	0.15639810426540285
YPEL5	2.18947	0.29484653	0.028562690506353405	0.08568057278172592	0.359375	0.2843601895734597
PDPK1	2.7714956	0.29483706	0.005579943787747814	0.023167310217589582	0.1328125	0.061611374407582936
HGF	2.2219121	0.29463977	0.026289244274201713	0.08029428096151532	0.11458333333333333	0.061611374407582936
ATF6	2.1228764	0.29453787	0.03376420293516205	0.09859181771969373	0.234375	0.17061611374407584
CCDC112	2.352964	0.2943656	0.018624443961315625	0.06150372737051801	0.13020833333333334	0.07109004739336493
ZNF22	2.3239658	0.2941669	0.020127332508231805	0.06529667837565492	0.1015625	0.04739336492890995
EFCAB14	1.7561297	0.29392767	0.0790662560650973	0.183956636489473	0.24479166666666666	0.1895734597156398
MSH3	2.2183123	0.29391062	0.026533553668861076	0.08097552997339921	0.125	0.07109004739336493
CRTC2	3.0272775	0.29375556	0.002467673069328315	0.011779844684924202	0.13802083333333334	0.05687203791469194
MYSM1	2.9841888	0.2930498	0.002843313479679141	0.013331021673702858	0.14322916666666666	0.061611374407582936
MSN	2.066471	0.29297274	0.03878401871811039	0.10826928851041517	0.7317708333333334	0.6919431279620853
POGK	2.6310644	0.29295653	0.008511788195285173	0.03287886812688586	0.11458333333333333	0.052132701421800945
PRELID1	2.5609267	0.2929178	0.010439340699288271	0.038714672778340724	0.6979166666666666	0.6303317535545023
WDFY1	1.9492242	0.29273936	0.05126865426312612	0.1320251619586385	0.1015625	0.05687203791469194
PHF11	1.533948	0.2926883	0.12504246158981377	0.2513665560102851	0.28125	0.24170616113744076
MDM2	3.101894	0.29237446	0.001922868218138363	0.009756080044604322	0.18489583333333334	0.09004739336492891
SPIDR	2.2521753	0.2916155	0.024311187701137358	0.07606930650940597	0.11458333333333333	0.061611374407582936
STT3B	1.7628537	0.29127088	0.077925169859099	0.1817087736347072	0.265625	0.1990521327014218
PCYT1A	2.401057	0.29119864	0.01634779030010667	0.05552611532967266	0.125	0.06635071090047394
STRN4	3.1606658	0.29118153	0.001574090367584317	0.008212582894985573	0.15885416666666666	0.06635071090047394
ARL8A	1.8072861	0.2911447	0.07071768101169978	0.16795483461603516	0.21875	0.17061611374407584
TRAFD1	2.3301272	0.290957	0.01979942271503917	0.06443412245572133	0.1640625	0.0995260663507109
PRKAA1	2.662079	0.29092124	0.007765962656503059	0.030377914862445718	0.12239583333333333	0.05687203791469194
TSNAX	1.9062544	0.29077	0.056617199787671706	0.1427738081602156	0.19270833333333334	0.13744075829383887
ECH1	2.2328138	0.2904685	0.02556122042948943	0.07846923821261317	0.5364583333333334	0.4786729857819905
STYX	1.834637	0.29032972	0.06655948948295316	0.1619481956627391	0.11979166666666667	0.07582938388625593
SLBP	2.4364142	0.28982827	0.01483368448571415	0.051189875848314664	0.17447916666666666	0.10426540284360189
RIT1	2.6221988	0.28975275	0.008736443049692766	0.033632950904915616	0.16666666666666666	0.09004739336492891
FAM214B	3.0376017	0.289392	0.0023846893833346463	0.011724393471885386	0.125	0.04739336492890995
ATP11A	2.661529	0.28935972	0.007778662820708328	0.030417180489190062	0.171875	0.0947867298578199
SMNDC1	2.7578664	0.28886175	0.005817997962780881	0.02399871650640229	0.16927083333333334	0.09004739336492891
HBP1	2.2757273	0.28845036	0.022862332857843615	0.07238155035569996	0.17447916666666666	0.10426540284360189
PARP4	2.3689582	0.28839973	0.017838265391139165	0.05973623105485232	0.1640625	0.0947867298578199
ACADVL	1.9996523	0.2882785	0.04553783019890188	0.1231223965576557	0.3932291666666667	0.3222748815165877
AL591846.1	3.3460562	0.28817397	0.0008196975968016604	0.00479072365271395	0.2109375	0.0995260663507109
LARP4B	2.3553922	0.2878643	0.018503162553963157	0.061280329084516826	0.1328125	0.07109004739336493
CALCOCO2	2.8358047	0.2878581	0.004571037232014061	0.019927001683705706	0.390625	0.3080568720379147
HIST1H2AC	2.556458	0.28777212	0.010574386983444393	0.03915195906443151	0.13802083333333334	0.07109004739336493
MSRB2	0.76564837	0.28750384	0.4438855610189215	0.6101090364732584	0.22135416666666666	0.1990521327014218
MAU2	3.1078758	0.28747723	0.0018843729073065266	0.009607695153451305	0.11197916666666667	0.037914691943127965
PHB2	0.9710278	0.28737998	0.33153445024354367	0.5017494883321405	0.2552083333333333	0.24170616113744076
LMBR1L	3.0589294	0.28729337	0.0022212944220111833	0.011015846382769002	0.10416666666666667	0.03317535545023697
FTH1P20	2.8179293	0.28722045	0.0048334459498481095	0.020840359782250753	0.19010416666666666	0.10426540284360189
CDK13	2.6495836	0.28713667	0.008059106131348916	0.03134218742572931	0.12239583333333333	0.05687203791469194
LARP1	1.3206916	0.2869288	0.18660420114603993	0.3384348575070877	0.2265625	0.1848341232227488
USP4	2.5174518	0.2867257	0.011820714548931643	0.04260667285359881	0.203125	0.12796208530805686
SEC14L1	2.4790194	0.28671816	0.01317441736823344	0.04658956757952191	0.3411458333333333	0.24644549763033174
OIP5-AS1	2.3524752	0.28660655	0.01864893781368662	0.0615490362389322	0.15625	0.09004739336492891
NDE1	3.0376015	0.28656602	0.0023846919682007387	0.011724393471885386	0.125	0.04739336492890995
C5orf15	2.1686387	0.28625694	0.030110119781355173	0.08948370073765735	0.1953125	0.13270142180094788
CX3CR1	2.8261626	0.2861861	0.004710933440830903	0.020396788743817316	0.2786458333333333	0.16113744075829384
TCN2	2.3423	0.2858273	0.01916531095876546	0.06283582295978599	0.125	0.06635071090047394
MGAM	3.300841	0.28581735	0.000963954939771705	0.00540174062865694	0.14322916666666666	0.052132701421800945
C15orf39	2.6799457	0.2857556	0.0073634087773936764	0.02914246923813652	0.23697916666666666	0.15165876777251186
FAM208A	2.2301805	0.28551888	0.025735462894139725	0.07896170758013976	0.1796875	0.11374407582938388
NRDC	1.7426744	0.2855079	0.08139052130355712	0.18821455098450587	0.3567708333333333	0.3080568720379147
WDFY3	2.59887	0.28549126	0.009353118634622098	0.035658569742806845	0.13802083333333334	0.07109004739336493
SETD7	3.3173966	0.2853349	0.0009086056514709211	0.0051267793450403675	0.11197916666666667	0.03317535545023697
TAOK3	1.2814015	0.28511906	0.20005268787254216	0.3563855389452805	0.3619791666666667	0.32701421800947866
RPL15	4.8206987	0.28506142	1.43056413801487e-06	1.6868550919461203e-05	0.984375	0.995260663507109
MAF1	1.9057834	0.28505442	0.05667831058819123	0.1428333429158961	0.23177083333333334	0.17061611374407584
DENND4B	2.31142	0.284741	0.020809671667946558	0.06711016327348501	0.18489583333333334	0.11848341232227488
PACS1	2.7440877	0.28381953	0.006067934579556466	0.024859168342062452	0.15885416666666666	0.08056872037914692
ARHGAP15	3.2703648	0.2835894	0.0010740890138297107	0.005900260130778017	0.1484375	0.05687203791469194
PINK1	2.1878996	0.28354257	0.028676917101983994	0.08592389597412806	0.140625	0.08056872037914692
PRR14L	3.1967702	0.28346437	0.001389756429775387	0.0073823137920100285	0.14322916666666666	0.05687203791469194
CTR9	2.2365468	0.28277108	0.02531597808634193	0.07786281712369929	0.14583333333333334	0.08530805687203792
RPL7A	2.9737577	0.28275427	0.0029417725589248943	0.013725068704890094	0.7916666666666666	0.7677725118483413
SNORD3A	3.517865	0.282467	0.00043503388222302123	0.0027890232027704947	0.12760416666666666	0.037914691943127965
SUMF1	2.82975	0.28244397	0.004658438705876002	0.020215465496900568	0.13020833333333334	0.05687203791469194
RAB2A	1.8755696	0.2823222	0.06071441301734249	0.15123673057252132	0.3854166666666667	0.3127962085308057
RNF113A	2.0567257	0.28212172	0.039712615854231116	0.11008159843533352	0.10416666666666667	0.05687203791469194
BRD7	2.1999543	0.2819192	0.02781014034533591	0.08408538332516753	0.21875	0.15165876777251186
AHSA2P	2.2863157	0.2818759	0.02223579936331774	0.07075083361884392	0.14322916666666666	0.08056872037914692
TTC37	2.5104105	0.28153038	0.012059086789720156	0.043315663520698676	0.125	0.061611374407582936
ITPK1	2.6696844	0.28144497	0.007592256160309993	0.029862003059449905	0.15625	0.08056872037914692
CLEC2B	2.2470021	0.28143793	0.024639896784061904	0.07685925761798834	0.5130208333333334	0.4218009478672986
SRSF6	1.4960202	0.28105903	0.13464840538597894	0.26532926259302464	0.2630208333333333	0.21800947867298578
KDM7A	2.801889	0.28096744	0.005080436645124966	0.021614662534724157	0.14322916666666666	0.06635071090047394
TMEM164	2.868832	0.2807881	0.004119903348940357	0.018266983183931905	0.11197916666666667	0.04265402843601896
HEXB	2.863679	0.28072134	0.004187523265155837	0.01849502931104391	0.5	0.3981042654028436
RCBTB2	2.1219714	0.2806262	0.03384014622656433	0.09873787302980695	0.24739583333333334	0.17535545023696683
RNF220	3.186053	0.2805939	0.001442281768387162	0.0076188217686508145	0.1484375	0.061611374407582936
SLC35C2	2.7838593	0.2805752	0.005371635647857622	0.0225068972909502	0.140625	0.06635071090047394
RNPEP	2.126879	0.28033033	0.033430145100725235	0.0979166464806169	0.2708333333333333	0.1990521327014218
ACPP	2.8637135	0.28018618	0.0041870659410923	0.01849502931104391	0.1171875	0.04739336492890995
C15orf61	2.6690466	0.28011978	0.007606690324095833	0.029898191827698314	0.13802083333333334	0.06635071090047394
MBD1	2.9692018	0.27995524	0.002985743906261136	0.013896175100993783	0.11458333333333333	0.04265402843601896
APOL3	3.1802185	0.27942622	0.0014716404586100733	0.0077559796494827945	0.13541666666666666	0.052132701421800945
TOPBP1	2.6758282	0.27929336	0.007454484136675479	0.02942139403994958	0.10416666666666667	0.04265402843601896
SUPT6H	1.4365379	0.2789956	0.15084936592782613	0.29095287898233313	0.13802083333333334	0.0995260663507109
LINC00324	3.5373895	0.27892345	0.0004041031645924632	0.0026094038931654467	0.12760416666666666	0.037914691943127965
BNIP2	3.103369	0.27871934	0.0019133088515379858	0.009716207527854678	0.3359375	0.21800947867298578
UBE2G1	3.0139856	0.27856007	0.0025784005774926	0.0122447236069952	0.1015625	0.03317535545023697
WDR33	2.062611	0.2784967	0.039149598436935114	0.10902347349266893	0.13802083333333334	0.08530805687203792
SETD3	1.646298	0.2784752	0.09970240497508878	0.21465982273325127	0.12760416666666666	0.08530805687203792
UPF1	2.9701803	0.2781471	0.002976251518283865	0.013868943657386397	0.10677083333333333	0.037914691943127965
FEZ2	2.2378428	0.27808523	0.02523131114250264	0.07762330670819471	0.2526041666666667	0.18009478672985782
NUP58	2.4895773	0.27803677	0.012789506716955683	0.045538529730080254	0.125	0.061611374407582936
TOLLIP	1.5528948	0.27796724	0.12044825814338565	0.24610904820213242	0.20572916666666666	0.16113744075829384
ACSS2	3.3175333	0.27741745	0.0009081606844150347	0.0051267793450403675	0.12760416666666666	0.04265402843601896
SLC12A9	2.8660564	0.2767794	0.004156200896045466	0.018385114765085364	0.15885416666666666	0.08056872037914692
MBNL1	1.9812641	0.2766777	0.04756165992629875	0.12655787757752435	0.5729166666666666	0.5308056872037915
MED28	1.9808918	0.27640143	0.04760340780584328	0.12663947324553326	0.14322916666666666	0.09004739336492891
ELMO1	2.1548254	0.2763037	0.0311754943829465	0.09194919948878336	0.109375	0.05687203791469194
TTC3	1.5549297	0.27616042	0.1199628133106395	0.24551228817613596	0.19010416666666666	0.14691943127962084
BAG6	1.847061	0.27594373	0.06473828687528703	0.1588019892307921	0.2734375	0.22274881516587677
MED25	2.3334095	0.27575946	0.019626657073736	0.06403603190305755	0.140625	0.07582938388625593
TNKS2	2.0421593	0.2755678	0.04113572548487903	0.11312077000968178	0.16666666666666666	0.10900473933649289
GTF2F1	0.9937021	0.27554053	0.32036792000166137	0.49207203306075853	0.15364583333333334	0.13270142180094788
CSDE1	2.0079064	0.27530217	0.04465322307769894	0.12123511604539408	0.5625	0.4786729857819905
NFIC	2.2628505	0.27470374	0.023644900464224784	0.07433372777373282	0.15625	0.0947867298578199
MARCH6	2.412997	0.27447566	0.015821947035054806	0.05396464681269737	0.1328125	0.07109004739336493
POGZ	2.6601436	0.27443868	0.007810734665524886	0.030532143102390472	0.10416666666666667	0.04265402843601896
NADSYN1	1.9157339	0.27438813	0.05539896386956919	0.1401347268482837	0.10677083333333333	0.061611374407582936
YTHDF3	2.379157	0.2743785	0.017352281337681866	0.05838255788114046	0.1484375	0.08056872037914692
CCDC88C	2.5472388	0.2743397	0.010857910606302637	0.04002015696374643	0.14322916666666666	0.07109004739336493
SPG21	1.9193329	0.27424377	0.0549422243757267	0.13916423314499074	0.3645833333333333	0.2985781990521327
SNX20	2.4047244	0.2742321	0.016184663394953794	0.055004748349417626	0.15364583333333334	0.08530805687203792
AP5M1	3.1068919	0.27403972	0.0018906547218134158	0.009631128333232318	0.10416666666666667	0.03317535545023697
CWC15	0.87445635	0.27390277	0.3818697709227097	0.5525891593924621	0.3072916666666667	0.2985781990521327
PHACTR2	1.0226597	0.27383313	0.3064688128337065	0.4762291113066681	0.13802083333333334	0.11374407582938388
CNOT2	1.9668579	0.27382055	0.0491995901100623	0.1280534206372601	0.23177083333333334	0.16587677725118483
BCL6	2.3237636	0.27379975	0.02013817341764293	0.06531330385182745	0.3229166666666667	0.23696682464454977
UBAC2	2.5367773	0.27376163	0.011187814675866572	0.04088006731258441	0.15364583333333334	0.08530805687203792
CLK2	2.9540684	0.2732862	0.0031361440195297793	0.014506931730938885	0.11458333333333333	0.04265402843601896
MARK3	1.7799743	0.2731072	0.07508015761428419	0.17614088423852672	0.234375	0.1895734597156398
PLCL2	2.051709	0.27300507	0.040197959933723396	0.11115728223686436	0.1171875	0.06635071090047394
CSNK1G2	1.8062762	0.2727695	0.0708752158476918	0.16829181551864641	0.16666666666666666	0.11374407582938388
MIER1	2.3579268	0.2726555	0.018377312210398237	0.06093417565757698	0.2604166666666667	0.1848341232227488
RAB18	2.2963426	0.27253884	0.02165630166849659	0.06919600191953078	0.2552083333333333	0.18009478672985782
MTHFR	2.7823467	0.27243692	0.0053967334649420275	0.022562413673775195	0.1015625	0.037914691943127965
PSD4	2.8989315	0.272288	0.003744366964039226	0.016804060067208245	0.12239583333333333	0.04739336492890995
C2orf68	3.1079576	0.2722627	0.0018838509094508337	0.009607695153451305	0.10416666666666667	0.03317535545023697
DCTN3	1.5063213	0.27224842	0.13198472168441752	0.2611861970883088	0.22916666666666666	0.18009478672985782
MOB4	2.5909493	0.2721238	0.009571157848107461	0.03614030544590927	0.12239583333333333	0.05687203791469194
HLA-DRB6	2.2527852	0.27177298	0.024272699393189375	0.07600434729147212	0.8697916666666666	0.8909952606635071
KLF10	1.6603637	0.27161044	0.0968413242170798	0.20984429556312417	0.4036458333333333	0.35071090047393366
AMPD2	2.5265818	0.2715319	0.011517856325926588	0.04175222918148388	0.1953125	0.11374407582938388
STX12	2.1326978	0.27145687	0.03294953166083027	0.09665759916730338	0.19010416666666666	0.12796208530805686
RARA	3.1475265	0.27143812	0.0016465822879101297	0.008540104049778095	0.28125	0.17061611374407584
PRPF8	1.7777088	0.27112663	0.07545169634008697	0.17687958194128717	0.1953125	0.14218009478672985
IPMK	2.7520545	0.27102885	0.0059222679701672575	0.024341917093353854	0.11458333333333333	0.04739336492890995
TOPORS	2.6011832	0.27062812	0.009290286526691184	0.03543909284279293	0.109375	0.04739336492890995
ACO2	1.813693	0.27041626	0.06972500006764475	0.16605117366430475	0.14583333333333334	0.0995260663507109
DHX36	1.7850134	0.27036497	0.07425913591997137	0.1746932030104165	0.1640625	0.11374407582938388
ZCCHC6	3.5859609	0.27035004	0.00033583932130744977	0.0022492966502103877	0.359375	0.21800947867298578
DHX9	1.118214	0.2702623	0.2634755774430412	0.4270172975693884	0.1796875	0.15165876777251186
USF3	1.9093153	0.27026048	0.056221427989575676	0.14196376490804236	0.13541666666666666	0.08530805687203792
RPL12	3.1843817	0.2699633	0.0014506361559706192	0.007655874696591359	0.7734375	0.7345971563981043
SP2	1.9324583	0.26964557	0.05330296545550817	0.1360070753226075	0.11197916666666667	0.06635071090047394
KCNAB2	2.1686082	0.26954088	0.030112447867695825	0.08948370073765735	0.22395833333333334	0.15639810426540285
USP34	2.2414114	0.26953125	0.024999428444714582	0.07748430595590365	0.15625	0.0947867298578199
AP1G2	2.7775507	0.2694662	0.005477028307847165	0.022798005626762007	0.1015625	0.037914691943127965
STX7	2.5814624	0.26932085	0.0098382727046021	0.03687251950981588	0.2890625	0.1943127962085308
CAMKK2	2.7011395	0.2691721	0.006910233594475892	0.027713699210418233	0.17708333333333334	0.0947867298578199
UHRF1BP1L	2.2876036	0.26915982	0.022160613452280317	0.07059023398543487	0.13020833333333334	0.07109004739336493
COL4A3BP	0.86464024	0.26901662	0.3872362906409934	0.5577137824652232	0.2630208333333333	0.25118483412322273
NUDT3	1.70615	0.26892784	0.08798013584573455	0.20004617053145465	0.16145833333333334	0.11374407582938388
MAP1LC3B	1.9794872	0.26867983	0.047761178303977504	0.12682608480704483	0.4895833333333333	0.43601895734597157
CYHR1	2.6875765	0.26865804	0.007197258336949265	0.02863366077924175	0.11979166666666667	0.052132701421800945
MINK1	3.149846	0.2684886	0.0016335647705462762	0.008476435544169733	0.10677083333333333	0.03317535545023697
TARDBP	0.6834976	0.2684651	0.49429247933332865	0.6436223212379046	0.1171875	0.10426540284360189
FLII	2.821831	0.26814356	0.004775034569466966	0.020635228816463524	0.4713541666666667	0.35545023696682465
TBC1D2B	2.7887418	0.26800585	0.0052913232708002855	0.02224380415458575	0.1015625	0.037914691943127965
SLC30A9	2.0568106	0.267762	0.03970444779844861	0.11008159843533352	0.13541666666666666	0.08056872037914692
MKNK2	2.7882714	0.26760563	0.00529901177850415	0.022267932541812585	0.22135416666666666	0.12796208530805686
PGLS	1.5810324	0.26699322	0.11387063105038715	0.2366901637951107	0.265625	0.22274881516587677
VPS28	1.2220373	0.26687175	0.221693537937252	0.3846143887748316	0.3515625	0.3222748815165877
CHD4	1.8763908	0.266701	0.06060163842785775	0.15118653289884337	0.2109375	0.14691943127962084
IRF3	2.5122857	0.26619008	0.01199519468093688	0.04311327286076905	0.140625	0.07109004739336493
RPL32	3.2529495	0.2660632	0.0011421378639727474	0.006208404963726266	0.9791666666666666	0.9715639810426541
AC093673.1	2.1796453	0.2654299	0.02928376328719662	0.08738476869143605	0.13541666666666666	0.08056872037914692
PHKG2	2.4346006	0.2651166	0.014908238311046422	0.05143162166123684	0.12239583333333333	0.061611374407582936
ST3GAL5	2.808773	0.26499796	0.00497306827602162	0.021321680345899825	0.2630208333333333	0.16113744075829384
EFHD2	3.692746	0.26490203	0.00022184555382038403	0.0015893924712572522	0.8307291666666666	0.7251184834123223
NMT1	2.0514352	0.264877	0.04022457611364673	0.11120396967687576	0.1953125	0.13270142180094788
SMIM29	1.8015099	0.2648076	0.07162255944097641	0.1696784914311832	0.13541666666666666	0.08530805687203792
ADI1	2.1729653	0.26466995	0.02978293426609484	0.08866765555141694	0.22395833333333334	0.15165876777251186
MKLN1	2.4074223	0.26466376	0.016065583355914646	0.05466508499841595	0.11197916666666667	0.052132701421800945
VPS37B	1.6481969	0.26442564	0.0993122698330402	0.214142667505627	0.1171875	0.07582938388625593
AKAP10	2.8511174	0.26431862	0.00435658780733707	0.019130811793479387	0.10416666666666667	0.037914691943127965
B3GNT2	1.7516267	0.2639743	0.07983800748223917	0.1851114191339417	0.109375	0.06635071090047394
FNBP4	1.3020289	0.2638952	0.19290650093579176	0.3469462741527399	0.2421875	0.2037914691943128
MIA3	1.4441253	0.26388925	0.1487037251594858	0.2878347897123979	0.22395833333333334	0.1848341232227488
GLUD1	2.8695328	0.26377264	0.0041107860052198505	0.018247801435758357	0.22395833333333334	0.13270142180094788
PPP1R11	1.6721815	0.2637249	0.09448853888840852	0.20892472239986903	0.23177083333333334	0.18009478672985782
DNAJB12	2.015764	0.26363173	0.043824671052622076	0.11942301250828996	0.16927083333333334	0.10900473933649289
E2F3	2.7618303	0.2634654	0.0057478327826107805	0.02376075881841924	0.12760416666666666	0.05687203791469194
CST7	3.2414968	0.26328176	0.0011890376201432753	0.006414515508856026	0.12760416666666666	0.04265402843601896
LEPROT	1.2840853	0.26326844	0.19911210414980207	0.35536627647854396	0.2916666666666667	0.26066350710900477
RBMX2	2.2412963	0.2629817	0.025006882796559132	0.07748430595590365	0.12760416666666666	0.07109004739336493
SPART	2.8859594	0.26279902	0.00390222467678601	0.01743034368919349	0.16666666666666666	0.08056872037914692
RPS6KA1	4.103756	0.26269794	4.0649595257643364e-05	0.00035571156702262274	0.3072916666666667	0.15165876777251186
PPP4R3A	1.9434714	0.26241714	0.05195922217480117	0.1333526667945369	0.17708333333333334	0.11848341232227488
PHF20	1.7866082	0.2623668	0.07400084118824454	0.17422905654582363	0.2109375	0.15639810426540285
BLCAP	2.4598784	0.26224783	0.013898403932932292	0.048459921677657725	0.1640625	0.09004739336492891
NUPL2	2.6537764	0.26218632	0.007959653021697644	0.031018756966547507	0.1328125	0.061611374407582936
RAB14	1.7468289	0.26212496	0.08066700981042599	0.18673039993799176	0.2760416666666667	0.2132701421800948
TMC8	2.5786023	0.26209286	0.009920089898444315	0.03707783682683178	0.10677083333333333	0.04739336492890995
CORO7	2.3082194	0.26191005	0.020986936465339966	0.06754837635295054	0.21354166666666666	0.14691943127962084
CYBA	4.1858788	0.26187155	2.8406512166296155e-05	0.00025516730189630493	0.9791666666666666	0.981042654028436
RPL29	3.0202572	0.26178476	0.0025256016220024735	0.012013956758118343	0.9557291666666666	0.957345971563981
STAMBP	2.5260925	0.2617526	0.011533912322908674	0.041789563552471376	0.12760416666666666	0.061611374407582936
EMILIN2	1.9738339	0.26145184	0.04840063252831513	0.12708978795456236	0.4453125	0.3933649289099526
JMJD6	2.3041656	0.2613865	0.02121334707690271	0.06808531002828382	0.11197916666666667	0.05687203791469194
RPS21	2.6216495	0.26137608	0.0087505391157897	0.033675870642308224	0.7578125	0.7630331753554502
CLASRP	2.54385	0.26134452	0.010963818242420282	0.04031946805210626	0.12239583333333333	0.05687203791469194
MLX	2.3914015	0.26118568	0.016784182315917856	0.056704928190915854	0.2604166666666667	0.17535545023696683
TFE3	2.1213942	0.26114637	0.03388863704734552	0.09885411460377073	0.1640625	0.10426540284360189
HIST1H1E	0.98761225	0.26112324	0.323342581954298	0.495110203887672	0.20833333333333334	0.1848341232227488
AHCTF1	2.5733542	0.26077595	0.01007180423868097	0.03752215038512187	0.10416666666666667	0.04265402843601896
UTRN	1.5986693	0.26063523	0.109894117008335	0.23026624396156106	0.2265625	0.17061611374407584
POLR2G	2.09867	0.2602793	0.035846007098820645	0.10241972420883337	0.296875	0.22748815165876776
TFAM	2.1598494	0.25996664	0.03078432387787545	0.09095983569397592	0.11979166666666667	0.06635071090047394
DRAM2	1.6472428	0.2597392	0.0995081620305748	0.21433282251841093	0.21354166666666666	0.16587677725118483
CCDC28A	2.6145558	0.2593237	0.008934353542025517	0.03433700759205636	0.13020833333333334	0.061611374407582936
NDFIP1	0.7725471	0.2592506	0.4397904297243741	0.6063037463840129	0.2864583333333333	0.2796208530805687
ADAMTSL4	1.7294012	0.25922793	0.08373730432667902	0.19270542582812375	0.15104166666666666	0.10426540284360189
IREB2	2.6922088	0.25906333	0.007098052102114096	0.028298096063766806	0.13802083333333334	0.06635071090047394
NOSIP	1.3239954	0.2588948	0.18550460221116183	0.33692188600615725	0.22135416666666666	0.1848341232227488
C12orf10	1.9991734	0.2588576	0.04558958893926758	0.12319214919174014	0.13020833333333334	0.08056872037914692
DCK	1.541305	0.2588091	0.12324258450588432	0.24949854191428675	0.11197916666666667	0.07582938388625593
SDHAF2	2.0085177	0.2583381	0.04458829250336328	0.12112834763276957	0.11979166666666667	0.07109004739336493
NSL1	2.6742408	0.25806922	0.007489863204322149	0.029530426836640745	0.13541666666666666	0.061611374407582936
CPNE2	2.345015	0.25794122	0.019026311020199287	0.06248767741212908	0.11458333333333333	0.05687203791469194
PAPD4	1.7974246	0.25771895	0.07226825216447341	0.17092466347159455	0.13541666666666666	0.09004739336492891
GMCL1	1.974379	0.2573562	0.04833867232207453	0.12708978795456236	0.1015625	0.05687203791469194
TAF10	2.3960924	0.2572118	0.01657091192860021	0.05608389801427311	0.13020833333333334	0.06635071090047394
PIGBOS1	2.5749786	0.25697932	0.010024631728112986	0.03739518188880802	0.12760416666666666	0.061611374407582936
COX4I1	3.2565777	0.2568031	0.0011276404348614325	0.006144215359430962	0.9270833333333334	0.9241706161137441
NBPF19	2.4049563	0.25664076	0.016174393954745667	0.05498620212047723	0.1171875	0.05687203791469194
CLDND1	2.194459	0.25642088	0.028202424227141216	0.08482255836254686	0.18229166666666666	0.11848341232227488
CD300A	1.716992	0.25617078	0.08598062639395442	0.19676613184682545	0.3255208333333333	0.27014218009478674
GPATCH2L	2.5508811	0.2559751	0.010745096195401241	0.03967014965300507	0.10677083333333333	0.04739336492890995
CNOT7	1.2826599	0.25591904	0.19961123960114935	0.355812484193874	0.1640625	0.12796208530805686
NIT1	3.0408103	0.2550594	0.0023594237691906828	0.011635207590320561	0.10416666666666667	0.03317535545023697
MGAT1	2.2518203	0.2549227	0.02433362132597294	0.07611167732564107	0.4375	0.35545023696682465
ANXA2P2	3.1844182	0.2548715	0.001450452632567219	0.007655874696591359	0.12239583333333333	0.04265402843601896
CABIN1	2.5806975	0.2548131	0.009860091482149865	0.03692605875943768	0.1171875	0.052132701421800945
OAZ1	4.594631	0.25478554	4.335150749756897e-06	4.677377947754703e-05	0.9869791666666666	0.990521327014218
ATP5MG	3.0185423	0.25476494	0.002539939847214812	0.012072010438289146	0.8697916666666666	0.8767772511848341
UBE4A	2.3297956	0.254266	0.019816961337695317	0.06445448341716672	0.13541666666666666	0.07109004739336493
GPBP1L1	2.6495934	0.25402194	0.008058868396648437	0.03134218742572931	0.16927083333333334	0.09004739336492891
PWWP2A	2.2940192	0.25376627	0.02178938970520599	0.0695628853790678	0.14583333333333334	0.08056872037914692
SCIMP	2.1518838	0.2536237	0.03140651134639142	0.09260665771454667	0.3880208333333333	0.3080568720379147
CHD2	1.5952885	0.25354266	0.11064772885990132	0.23133777675265005	0.22135416666666666	0.17535545023696683
LARP7	1.8910264	0.25327998	0.05862081936053312	0.14698298925026365	0.2265625	0.16587677725118483
PML	2.2742555	0.25326493	0.022950625136150687	0.07256055417976141	0.13020833333333334	0.07109004739336493
TAGLN2	1.1883938	0.25291187	0.23467828337367624	0.39789686698205556	0.7734375	0.7962085308056872
ABHD2	2.2675629	0.25281706	0.02335585751822685	0.07355678831401874	0.22395833333333334	0.14691943127962084
RNF34	2.3564608	0.25261432	0.018450020059182223	0.061130285240895005	0.12760416666666666	0.06635071090047394
TRIM52	2.6640399	0.25236347	0.0077208429425735	0.030242835605706137	0.1015625	0.037914691943127965
ADAP1	1.0245043	0.2523104	0.3055971478767381	0.4755213144000558	0.1796875	0.15639810426540285
MT-RNR2	8.514043	0.25229058	1.6797122371951867e-17	7.738867750883953e-16	1.0	1.0
DECR1	1.5862477	0.2522792	0.11268314393377293	0.23464873384131393	0.2604166666666667	0.21800947867298578
STAT3	-0.5088784	0.25223422	0.6108374469300601	0.7419024951673525	0.25	0.27488151658767773
PDLIM7	2.3830454	0.25212204	0.01717007983412375	0.057854713118460036	0.203125	0.12322274881516587
PIP4P1	2.6992912	0.25164327	0.006948731923446622	0.027770622930150788	0.11979166666666667	0.052132701421800945
GTF3A	1.381808	0.25152177	0.1670306428534244	0.31425854194685116	0.3645833333333333	0.3175355450236967
CLCN7	1.6799481	0.25150076	0.09296741438943633	0.2073859610047559	0.13802083333333334	0.0947867298578199
SRD5A1	3.3461704	0.25059143	0.000819360253568215	0.00479072365271395	0.10677083333333333	0.02843601895734597
TUBGCP3	2.525587	0.25054523	0.01155051335211451	0.04183079732528063	0.12239583333333333	0.05687203791469194
SLC35E2B	3.2094038	0.25049597	0.001330105941018598	0.0071017712533077105	0.1015625	0.02843601895734597
TNRC18	2.374196	0.25012752	0.01758721362123358	0.05908600495037191	0.11979166666666667	0.061611374407582936
COMMD7	-2.8329303	-0.25013468	0.0046123427331389725	0.020068974466742207	0.14322916666666666	0.23696682464454977
FMNL2	-4.5733314	-0.25021505	4.800305340692832e-06	5.140420695666008e-05	0.020833333333333332	0.10900473933649289
DOT1L	-3.1614265	-0.25022414	0.001569983549356806	0.008206144572255656	0.0390625	0.10426540284360189
POLR2K	-2.8674676	-0.25143355	0.004137711327522438	0.018317508573526296	0.09114583333333333	0.17061611374407584
TIMM23	-3.669266	-0.25148565	0.0002432477769998559	0.001723093056416834	0.09114583333333333	0.2037914691943128
HMOX1	-1.072283	-0.25211057	0.28359294466831264	0.4521743599299249	0.23177083333333334	0.2559241706161137
IER5	-1.7753246	-0.25221336	0.07584430590581433	0.177654169594062	0.2838541666666667	0.35545023696682465
SEC11C	-3.6159353	-0.25243306	0.0002992650704721752	0.0020574023436913803	0.13541666666666666	0.26540284360189575
SPATS2L	-3.6712039	-0.25330174	0.0002414107382804837	0.0017132665190017435	0.052083333333333336	0.14218009478672985
TPGS2	-3.6839688	-0.25368267	0.00022963033805501463	0.0016378004011339557	0.049479166666666664	0.13744075829383887
PNPT1	-3.489643	-0.2541293	0.00048366601830577785	0.0030314689660788908	0.044270833333333336	0.12322274881516587
TRAP1	-3.998074	-0.25522262	6.385996855185241e-05	0.0005333801174513638	0.049479166666666664	0.14691943127962084
HLA-DQA1	-2.4674044	-0.2554936	0.013609658067905648	0.04781819274027035	0.2760416666666667	0.3744075829383886
ABCE1	-3.5028367	-0.25558048	0.00046033164908055094	0.0029204605343666713	0.07291666666666667	0.17061611374407584
SNRNP25	-3.477191	-0.2561632	0.0005066966931769978	0.003156770128811547	0.033854166666666664	0.10426540284360189
ME2	-3.0642896	-0.25621295	0.0021818765141656308	0.01084861664528133	0.24479166666666666	0.36492890995260663
YIPF5	0.32081684	-0.25743857	0.7483491899875057	0.8445074414614558	0.11197916666666667	0.10426540284360189
POLR2H	-3.4576323	-0.25906616	0.0005449448050440596	0.0033693394710137587	0.033854166666666664	0.10426540284360189
SNRPA1	-1.7707937	-0.2607069	0.07659501357593738	0.17911883444917326	0.09895833333333333	0.14691943127962084
SNN	-3.3433285	-0.26116213	0.0008277987633097503	0.004833126555736948	0.20052083333333334	0.33175355450236965
LMNA	-3.8370938	-0.26147798	0.0001244988940875584	0.000957928864541712	0.059895833333333336	0.16113744075829384
CISD3	-2.1481125	-0.26293132	0.031704816066000806	0.09336578050776423	0.1796875	0.2559241706161137
MRTO4	-4.949161	-0.26304492	7.453408136188512e-07	9.368827432793171e-06	0.020833333333333332	0.11848341232227488
RBM17	-2.4329283	-0.26320562	0.014977268407756048	0.051638584437845685	0.25	0.3459715639810427
NFKBID	-3.2115784	-0.26377591	0.0013200791752671283	0.007054829119084288	0.049479166666666664	0.12322274881516587
XRCC6	-2.8203003	-0.26447302	0.004797870704913022	0.02071041581954522	0.28125	0.4028436018957346
SZRD1	-2.9781792	-0.26456866	0.0028996641355446733	0.013567388375402719	0.16145833333333334	0.27014218009478674
PLK3	-2.472399	-0.2655562	0.013420959353547928	0.04733018925607992	0.08854166666666667	0.15639810426540285
CYFIP1	-3.1994183	-0.26646888	0.00137705224180818	0.0073216374662169684	0.15364583333333334	0.26066350710900477
EMC4	-2.821307	-0.2668707	0.004782843077104264	0.020653350339755603	0.23697916666666666	0.35545023696682465
NDUFAB1	-3.3353767	-0.2669122	0.0008518393661153859	0.00495323999859257	0.2916666666666667	0.43601895734597157
GPR132	-3.781801	-0.2677172	0.0001556978140879256	0.00116122925833462	0.036458333333333336	0.11848341232227488
PSMB2	-2.5541036	-0.2679567	0.010646159866629437	0.03935393808997346	0.2916666666666667	0.3933649289099526
NDUFAF8	-3.9617705	-0.26834384	7.439601212062147e-05	0.0006133108473955418	0.12239583333333333	0.2559241706161137
POLD2	-3.9689305	-0.26907033	7.219596284454129e-05	0.0005960340111717694	0.03125	0.11374407582938388
YWHAE	-1.986987	-0.26936668	0.04692384133853886	0.1253862982072369	0.4401041666666667	0.5071090047393365
STRAP	-3.3191054	-0.269503	0.0009030637271641178	0.005116026600733122	0.13020833333333334	0.24644549763033174
RFLNB	-2.0433035	-0.26958853	0.04102240817340375	0.11288956215862857	0.203125	0.2796208530805687
CALU	-3.1442397	-0.2704105	0.0016651900049391602	0.008617056610704187	0.09375	0.1848341232227488
CD44	-2.725006	-0.2704387	0.006430029081885883	0.0261085686885672	0.7239583333333334	0.7914691943127962
SNRPF	-3.42511	-0.27062428	0.0006145502535731033	0.003745506204012215	0.125	0.23696682464454977
SMIM20	-3.471297	-0.27070072	0.0005179505720958201	0.0032198603029199354	0.057291666666666664	0.14218009478672985
BZW1	-2.7110753	-0.270766	0.00670653779641474	0.027039132273053924	0.3229166666666667	0.45023696682464454
ZNF706	-2.5400598	-0.2717156	0.011083348505900165	0.04068048185943311	0.4375	0.5402843601895735
PSMC5	-2.308031	-0.27194324	0.020997412693054315	0.06756306320215112	0.203125	0.2843601895734597
B3GALT6	-3.7125788	-0.27202386	0.00020515824006636822	0.0014826932643885662	0.044270833333333336	0.12796208530805686
RHOU	-3.0502212	-0.27243093	0.0022867295988760255	0.011315795754334114	0.046875	0.11374407582938388
MORF4L2	-3.6811264	-0.27345818	0.00023220593743681912	0.0016551372683425423	0.18489583333333334	0.32701421800947866
PTGIR	-2.1155252	-0.2737	0.0343852042408266	0.09997082535768059	0.08333333333333333	0.13744075829383887
EIF1B	-0.6584852	-0.2740731	0.5102264276180379	0.6587397923122826	0.4817708333333333	0.46919431279620855
CISD1	-3.3499668	-0.27445814	0.0008082125237302724	0.004738140736861001	0.044270833333333336	0.11848341232227488
THUMPD3-AS1	-3.214231	-0.2745981	0.001307943479432	0.006999794939573785	0.0625	0.14218009478672985
CANX	-3.2291589	-0.27542663	0.0012415492809164847	0.006660653978969996	0.53125	0.6398104265402843
CASP5	-4.0129433	-0.27561313	5.99663745706544e-05	0.0005038057322384539	0.026041666666666668	0.10426540284360189
CCNK	-2.1803443	-0.2759245	0.029231945574405154	0.0872529284569366	0.17708333333333334	0.25118483412322273
SNHG8	-3.5453584	-0.27621967	0.00039207954223755817	0.0025497443651715077	0.22395833333333334	0.35545023696682465
SOCS3	-2.9043105	-0.27711567	0.003680630240631793	0.016576618498012955	0.15104166666666666	0.25118483412322273
RNMT	-3.7695785	-0.27765945	0.00016352356702065057	0.001211686301412421	0.10416666666666667	0.22274881516587677
NFKB2	-3.5017254	-0.27845776	0.0004622556280443661	0.0029294136472739476	0.11197916666666667	0.22274881516587677
MT-ND5	-5.2618623	-0.2793712	1.426035227903416e-07	2.0215730166283415e-06	1.0	1.0
KCNJ2-AS1	-5.313079	-0.28014228	1.077883686400359e-07	1.566908269823219e-06	0.010416666666666666	0.10426540284360189
MRPL4	-3.5612028	-0.28069487	0.0003691600101151597	0.002432538797909928	0.08333333333333333	0.1848341232227488
VAMP5	-2.5954916	-0.28074706	0.009445569635171451	0.035867423945320366	0.3515625	0.47393364928909953
KLF5	-5.56897	-0.28107587	2.5624951903370207e-08	4.1589588131805113e-07	0.020833333333333332	0.13744075829383887
EIF3B	-2.847114	-0.28114772	0.0044117546396135274	0.01931368142230811	0.15364583333333334	0.25118483412322273
SMS	-3.153633	-0.2812021	0.0016125168253432248	0.008378634491301358	0.23697916666666666	0.3744075829383886
GRAMD1A	-3.3046553	-0.2820272	0.0009509324326422268	0.005341865277959727	0.11979166666666667	0.22748815165876776
MTCH2	-2.683546	-0.28208444	0.007284594479900962	0.02890061684977375	0.16927083333333334	0.26066350710900477
TBL2	-3.8688622	-0.28231287	0.00010934445558566193	0.0008646157436136839	0.033854166666666664	0.11374407582938388
DYNLT3	-3.8368502	-0.28318596	0.00012462250138632256	0.0009582346573621276	0.059895833333333336	0.15639810426540285
GOLT1B	-4.0018144	-0.283854	6.285865379947879e-05	0.0005257854892480561	0.0546875	0.15165876777251186
ARHGDIA	-3.3005261	-0.28511915	0.0009650371783729252	0.005405154313769139	0.4817708333333333	0.6161137440758294
FZD1	-2.4526434	-0.2860622	0.01418108178086765	0.049205296212630964	0.06770833333333333	0.12796208530805686
MRRF	-3.9822004	-0.2861293	6.828017397846896e-05	0.0005665717268540206	0.03125	0.11374407582938388
GALM	-4.6421695	-0.28617555	3.4476950978974885e-06	3.7769284936315154e-05	0.018229166666666668	0.10426540284360189
PDCL3	-3.4507656	-0.28669828	0.0005589986439636365	0.0034450477378255183	0.1171875	0.22748815165876776
YRDC	-3.39322	-0.28675395	0.0006907613149661408	0.00413227161508017	0.09114583333333333	0.1895734597156398
APRT	-3.154518	-0.2873584	0.0016076352573277139	0.00835707026852887	0.5520833333333334	0.6682464454976303
VASP	-2.831043	-0.2875997	0.004639647628428131	0.020149226074655958	0.5833333333333334	0.6919431279620853
FUOM	-3.1741354	-0.28782377	0.001502835918058016	0.00789852953069498	0.059895833333333336	0.13744075829383887
MRPL20	-3.0402777	-0.2878363	0.002363600829363706	0.011650777858632316	0.2526041666666667	0.3791469194312796
SLC31A2	-2.729244	-0.28788576	0.006347971876382215	0.025830458212088032	0.2916666666666667	0.4028436018957346
EEF1B2	-3.8420568	-0.28802195	0.00012200763475682615	0.0009522262532318958	0.6041666666666666	0.7203791469194313
SNRPD1	-2.796199	-0.2885787	0.005170754479240842	0.02186113283113883	0.19010416666666666	0.2938388625592417
KDM6B	-2.760176	-0.28863117	0.005777021932264578	0.02384691206577134	0.19010416666666666	0.2938388625592417
ILF2	-2.842562	-0.28875995	0.004475254489647579	0.019561690053065506	0.22395833333333334	0.33649289099526064
ATP5MD	-3.8291345	-0.28898644	0.00012859476383570624	0.0009808569903783575	0.4713541666666667	0.6682464454976303
PSMC3	-3.3403504	-0.29025805	0.0008367272347992189	0.004875290864261027	0.1953125	0.33175355450236965
DCXR	-3.646458	-0.29070565	0.00026588010587337644	0.0018706564591805413	0.10677083333333333	0.22274881516587677
S100P	-3.8601696	-0.29073685	0.00011330834531015399	0.0008916399128883054	0.028645833333333332	0.10426540284360189
KRT10	-3.624621	-0.29124853	0.0002893856201725697	0.0019966908792824764	0.2552083333333333	0.4075829383886256
TIPARP	-3.8650944	-0.29186884	0.00011104622622449104	0.0008768584525508185	0.044270833333333336	0.13270142180094788
UBE2V2	-2.9695835	-0.2928456	0.002982036346809503	0.013884575101322487	0.15364583333333334	0.2559241706161137
RELB	-3.575149	-0.2931621	0.0003500285654615315	0.0023279548247750054	0.07552083333333333	0.17535545023696683
DAD1	-3.37465	-0.2935099	0.0007390961173871094	0.004391530024578842	0.4140625	0.5450236966824644
MRPL54	-1.9246696	-0.29402396	0.054270703449262214	0.13773812918953132	0.14583333333333334	0.2132701421800948
GRB2	-2.9078143	-0.29494834	0.0036396431465318606	0.016440732093973495	0.5598958333333334	0.6682464454976303
EIF3I	-2.6106453	-0.294973	0.009037158685797499	0.03468544680682641	0.3411458333333333	0.45023696682464454
RELA	-3.1153789	-0.29502386	0.001837087867504309	0.009400163893463608	0.1484375	0.26066350710900477
PSMC4	-3.4199333	-0.29568282	0.00062636490914749	0.003810886822108211	0.16927083333333334	0.2985781990521327
COX7B	-3.4787052	-0.29577976	0.0005038426587650562	0.0031441322878479148	0.4713541666666667	0.6255924170616114
CCT4	-2.5876625	-0.29626212	0.009662958618459132	0.03641456635043339	0.2526041666666667	0.35545023696682465
TCEAL4	-3.832176	-0.29810935	0.0001270148795930027	0.0009709873849736978	0.09114583333333333	0.20853080568720378
B4GALT1	-3.41477	-0.2988287	0.000638358967249066	0.0038735472967540248	0.109375	0.21800947867298578
SLC35B1	-4.1903577	-0.29926768	2.7851487513854235e-05	0.00025077312555815484	0.08333333333333333	0.20853080568720378
UBE2N	-2.2530124	-0.30208838	0.024258360001759804	0.07598026901866982	0.19791666666666666	0.27488151658767773
BAX	-2.9450843	-0.3022705	0.0032286666759646686	0.014905351692756485	0.3776041666666667	0.5071090047393365
CD84	-4.3178186	-0.30425942	1.575789347825322e-05	0.00015194066741141038	0.1328125	0.2890995260663507
FAM96B	-2.5795872	-0.305859	0.00989184798559438	0.03702071899227035	0.3697916666666667	0.4786729857819905
NUCKS1	-2.8325427	-0.30607688	0.00461794196881807	0.020068974466742207	0.3020833333333333	0.41232227488151657
GUK1	-3.190518	-0.30676773	0.0014201800001885849	0.00751596881989568	0.3671875	0.5071090047393365
HMGCS1	-4.3964844	-0.3068857	1.1001817959832505e-05	0.00010827456676059104	0.044270833333333336	0.14691943127962084
TMED2	-3.1182926	-0.30704272	0.0018190217601013559	0.009316065724302148	0.2630208333333333	0.3791469194312796
ATP5PF	-2.8019795	-0.307654	0.005079010841871106	0.021614662534724157	0.5755208333333334	0.6682464454976303
FDX1	-3.4517367	-0.30817842	0.0005569911236290523	0.003434859005498248	0.125	0.23696682464454977
PARK7	-2.4849758	-0.3083298	0.012956022944261115	0.04598804540575566	0.484375	0.5639810426540285
BCAT1	-4.7652903	-0.3083998	1.8858201072996917e-06	2.1743068159441248e-05	0.020833333333333332	0.11374407582938388
TPMT	-3.652412	-0.30868542	0.0002597887860984343	0.0018311823997290008	0.109375	0.22274881516587677
RGL1	-6.078185	-0.3087714	1.2155031610289527e-09	2.449442525205787e-08	0.0078125	0.11848341232227488
CYB5A	-4.348535	-0.3100884	1.3704984873224373e-05	0.0001331442752481014	0.049479166666666664	0.15639810426540285
DARS	-3.0026932	-0.31091243	0.002676020062158687	0.012624362192495936	0.13020833333333334	0.23222748815165878
COX5A	-3.1614945	-0.3116488	0.001569617852563372	0.008206144572255656	0.3515625	0.4928909952606635
ITPA	-3.5425582	-0.3119992	0.00039626600037192584	0.0025681992741064235	0.1328125	0.25118483412322273
GPAA1	-3.4158368	-0.31317353	0.0006358634200383036	0.003862506877914756	0.12760416666666666	0.24170616113744076
OSTC	-3.5447047	-0.31421772	0.0003930532748686214	0.002554622706853736	0.23697916666666666	0.3886255924170616
PSMA7	-2.5508513	-0.3142373	0.010746016006567749	0.03967014965300507	0.9114583333333334	0.9478672985781991
SLC16A3	-3.030024	-0.31521642	0.002445342962796612	0.011779844684924202	0.3489583333333333	0.4928909952606635
MCRIP2	-4.0333796	-0.31523186	5.498036936050448e-05	0.00046464918662213325	0.06770833333333333	0.17535545023696683
KCNN4	-3.4458551	-0.3155515	0.0005692553416133176	0.0035025910249185605	0.057291666666666664	0.14218009478672985
PVT1	-4.4516907	-0.31590346	8.5196744201983e-06	8.599452290210758e-05	0.020833333333333332	0.10426540284360189
B4GALT5	-3.8349872	-0.3166124	0.00012557084693427397	0.000961643764792905	0.0859375	0.1990521327014218
GPI	-3.48495	-0.31696212	0.0004922289959758425	0.003080070376790787	0.1953125	0.33175355450236965
PPARG	-6.0188675	-0.31779373	1.7564160366291831e-09	3.4661156536312687e-08	0.005208333333333333	0.10900473933649289
TMEM147	-3.6534452	-0.3178905	0.0002587450381478239	0.001828336923857165	0.23958333333333334	0.3886255924170616
BACH1	-1.5661682	-0.31887037	0.11730924238765288	0.24172685365578392	0.3958333333333333	0.4549763033175355
CD53	-3.725078	-0.31895503	0.000195254666244893	0.0014155963302754744	0.7161458333333334	0.8341232227488151
MAGOH	-3.324754	-0.31977412	0.0008849654687163188	0.005116026600733122	0.10677083333333333	0.2037914691943128
P4HB	-3.6709633	-0.3198863	0.0002416379768710616	0.0017138147260886095	0.4375	0.6066350710900474
CHMP4B	-3.0460722	-0.32008862	0.002318521302340685	0.01146318667267186	0.4557291666666667	0.5687203791469194
CLEC10A	-4.25227	-0.32014844	2.1161410359859187e-05	0.00019467816004166752	0.06510416666666667	0.18009478672985782
AK2	-3.0515823	-0.32075506	0.0022763853350000677	0.011269488231243838	0.23177083333333334	0.35071090047393366
NDUFA6	-4.4327726	-0.32086062	9.302901320335258e-06	9.299645711824205e-05	0.2864583333333333	0.5023696682464455
NDUFB4	-3.071961	-0.32122383	0.0021265752435386744	0.010605957543724528	0.3802083333333333	0.5213270142180095
SSBP1	-3.5688086	-0.3219156	0.00035860831807786576	0.0023725875172887633	0.3098958333333333	0.46445497630331756
EXOSC8	-2.8717885	-0.32281	0.004081561732312337	0.01815333762296643	0.09375	0.17535545023696683
NUTF2	-3.3963428	-0.32297906	0.0006829278448424283	0.00408969263897777	0.140625	0.26066350710900477
G3BP1	-3.4130747	-0.32382032	0.0006423433288496091	0.0038894620431561386	0.11458333333333333	0.22274881516587677
LGALS1	-3.9021943	-0.3240962	9.532455879835439e-05	0.0007681088919816623	0.9453125	0.9620853080568721
NPM3	-5.451827	-0.3252793	4.9854900611494876e-08	7.605368416381047e-07	0.013020833333333334	0.11374407582938388
CNDP2	-4.554681	-0.3253357	5.246522276914791e-06	5.581635338550131e-05	0.16666666666666666	0.3459715639810427
NPL	-2.8120172	-0.3253705	0.004923187019301203	0.021147494316742683	0.2994791666666667	0.4075829383886256
HTRA1	-4.917209	-0.32538852	8.77868350917026e-07	1.091460693969308e-05	0.0234375	0.12322274881516587
NAXE	-3.5381572	-0.32656464	0.0004029300686390986	0.002605477625506701	0.0859375	0.1848341232227488
LACC1	-4.984016	-0.32706994	6.227796851359977e-07	8.004365222006648e-06	0.028645833333333332	0.13744075829383887
C1orf54	-3.725763	-0.32927886	0.00019472523035955617	0.0014126542743417706	0.044270833333333336	0.12796208530805686
SNU13	-3.2135892	-0.33030245	0.001310871186368925	0.00701217892109145	0.2760416666666667	0.41706161137440756
UCP2	-3.4038951	-0.3304781	0.0006643225274691616	0.003999235615839115	0.5026041666666666	0.6255924170616114
DOCK10	-3.4144006	-0.33104157	0.0006392254042178722	0.0038767460024381143	0.09114583333333333	0.1895734597156398
HLA-DPB1	-3.1704535	-0.3316172	0.0015220119172376504	0.007984622665912485	0.7682291666666666	0.8293838862559242
EBNA1BP2	-4.226798	-0.33169135	2.3704002213967923e-05	0.00021632741956613218	0.09114583333333333	0.22274881516587677
SNRPB	-3.570543	-0.33264604	0.00035624181084050615	0.002361772500046519	0.2838541666666667	0.44549763033175355
CNIH4	-2.1599708	-0.33305648	0.030774934185372377	0.09095561251993398	0.234375	0.3080568720379147
PDXK	-2.778775	-0.33457807	0.005456429729089847	0.022728824675384833	0.2604166666666667	0.36492890995260663
MARCKSL1	-2.8692348	-0.33458248	0.0041146609521849585	0.018253858449871093	0.078125	0.15165876777251186
ORMDL2	-3.8562274	-0.33468944	0.00011515038476036028	0.0009042668702899495	0.11197916666666667	0.23222748815165878
CCDC167	-4.2185516	-0.3347198	2.4587650742882242e-05	0.00022332154005419118	0.044270833333333336	0.14218009478672985
MDH1	-3.8319025	-0.33474895	0.00012715607253874748	0.0009711800032270914	0.3020833333333333	0.4549763033175355
DNAJA1	-2.6411839	-0.33479276	0.008261685259809498	0.03205365561242218	0.4296875	0.5497630331753555
ANKH	-4.7933316	-0.3352636	1.640341810768193e-06	1.9144581746514173e-05	0.033854166666666664	0.14218009478672985
ASPH	-4.122476	-0.33743563	3.748214487821397e-05	0.0003296928309303101	0.109375	0.24644549763033174
RPL35	-4.2836823	-0.33752704	1.8382544774695892e-05	0.00017174076581821362	0.7864583333333334	0.8767772511848341
METTL26	-3.5106282	-0.33779785	0.0004470493356322704	0.0028456744896570036	0.14322916666666666	0.26540284360189575
YWHAG	-3.9155672	-0.3379893	9.019195625835802e-05	0.0007308746753248218	0.11197916666666667	0.24170616113744076
CLDN7	-5.164417	-0.338141	2.4118979005866263e-07	3.3202825797714202e-06	0.018229166666666668	0.11848341232227488
MRPL11	-3.4864473	-0.33934534	0.0004894815797560161	0.0030645570028998577	0.09635416666666667	0.1990521327014218
ODC1	-3.847696	-0.34122142	0.0001192338367089391	0.0009344072827409727	0.044270833333333336	0.13270142180094788
RIN2	-4.733623	-0.34165928	2.2054701103878285e-06	2.517452695433699e-05	0.06770833333333333	0.2037914691943128
COA4	-3.377369	-0.3430023	0.0007318283910747012	0.0043574107328918895	0.10416666666666667	0.2037914691943128
RPF2	-4.357658	-0.34387165	1.3146156220664965e-05	0.00012783657955516415	0.07291666666666667	0.1990521327014218
HNRNPR	-2.8945541	-0.34488386	0.0037969756575908682	0.017026783305978517	0.24739583333333334	0.36018957345971564
CRELD2	-4.269607	-0.3454099	1.9581768708310308e-05	0.00018160818933535193	0.049479166666666664	0.15165876777251186
RNF141	-3.3636122	-0.3455653	0.0007692956332868555	0.0045332500804206345	0.21875	0.35545023696682465
RALA	-3.0913534	-0.34561557	0.001992462553127485	0.010015784044009964	0.13541666666666666	0.23696682464454977
SLC25A39	-4.98946	-0.34605494	6.054834061119746e-07	7.826078504791202e-06	0.1015625	0.27014218009478674
IDH2	-3.7560666	-0.34634265	0.0001726048775366562	0.0012748437819869642	0.1171875	0.23696682464454977
MPHOSPH6	-4.5742106	-0.3465428	4.780183179724379e-06	5.1236747665601084e-05	0.06770833333333333	0.1943127962085308
AK4	-6.5913024	-0.34665105	4.359844011707049e-11	1.0340596530814113e-09	0.0	0.10900473933649289
PARP1	-3.676046	-0.34665745	0.0002368770160456778	0.0016852781975952144	0.13802083333333334	0.26540284360189575
DAZAP1	-3.9162138	-0.3470098	8.995050200718717e-05	0.0007294353697190352	0.13541666666666666	0.27014218009478674
AURKAIP1	-3.7827847	-0.34751233	0.00015508353166823624	0.001158159760026972	0.2786458333333333	0.44075829383886256
ARPC2	-4.7860236	-0.34753495	1.7011816560957785e-06	1.975376179120972e-05	0.9479166666666666	0.966824644549763
BEX3	-5.0931096	-0.34767702	3.522378453798779e-07	4.696230596628338e-06	0.013020833333333334	0.10426540284360189
MAPK1IP1L	-1.9894468	-0.34809956	0.04665190959933107	0.12489332687018669	0.23177083333333334	0.3127962085308057
PMVK	-4.1867113	-0.34864306	2.8302513997460067e-05	0.0002544331431431776	0.09895833333333333	0.22748815165876776
PTP4A1	-3.5044763	-0.34887755	0.00045750636514189723	0.002905763050645535	0.19270833333333334	0.33175355450236965
ADGRE2	-2.1288242	-0.34922564	0.03326881164835147	0.09751909745871316	0.15364583333333334	0.21800947867298578
TNFRSF12A	-5.173343	-0.34957254	2.2994186732821108e-07	3.176923550292793e-06	0.018229166666666668	0.11848341232227488
QTRT1	-4.9667177	-0.35188872	6.809562572184829e-07	8.645117994420428e-06	0.0234375	0.12322274881516587
MYL12B	-5.1350985	-0.35216954	2.8199630557159133e-07	3.82670996135511e-06	0.7369791666666666	0.8767772511848341
TPM4	-4.468712	-0.35267183	7.869207768269756e-06	7.956952916836303e-05	0.4192708333333333	0.6018957345971564
SLC2A1	-5.4974346	-0.35278317	3.8535657956744216e-08	6.031622298818622e-07	0.010416666666666666	0.10900473933649289
SLC39A4	-4.2265453	-0.35305357	2.373065948457781e-05	0.00021639785735896733	0.044270833333333336	0.14218009478672985
DNAJC15	-4.578696	-0.35398337	4.67884446286972e-06	5.024480905333592e-05	0.1484375	0.3127962085308057
IMPDH2	-4.532746	-0.3549471	5.822185571736992e-06	6.125625445917759e-05	0.0390625	0.14218009478672985
SIVA1	-3.3278582	-0.35572517	0.0008751637833101096	0.005078527876130681	0.16666666666666666	0.2890995260663507
ARID5B	-5.2715683	-0.35598853	1.352627976767761e-07	1.9222795102672188e-06	0.041666666666666664	0.17061611374407584
CCT5	-3.2291336	-0.35646495	0.0012416587585512072	0.006660653978969996	0.3255208333333333	0.4597156398104265
SSR4	-3.913393	-0.35745126	9.100821240237929e-05	0.0007369665732881544	0.4895833333333333	0.6682464454976303
PPIA	-4.743253	-0.3576938	2.1031306357874604e-06	2.410267868054917e-05	0.6692708333333334	0.8246445497630331
SAV1	-4.939213	-0.3577121	7.843864915280434e-07	9.837980298791904e-06	0.0234375	0.12322274881516587
SELENOM	-5.3538947	-0.3577626	8.60810347734313e-08	1.2754131452193873e-06	0.010416666666666666	0.10426540284360189
CMTM6	-3.4956796	-0.35863906	0.00047285604012515636	0.002975408480972289	0.4088541666666667	0.5592417061611374
LDLRAD4	-3.9959662	-0.3595694	6.443092212094613e-05	0.0005377558189583131	0.049479166666666664	0.14218009478672985
CTSZ	-2.9183784	-0.35995963	0.003518571883231401	0.01599172726245107	0.6979166666666666	0.7819905213270142
C19orf70	-3.340761	-0.36002377	0.0008354911052299966	0.0048705721267132355	0.234375	0.36492890995260663
ABRACL	-3.0189762	-0.3605725	0.0025363039329700456	0.012059845500672385	0.4244791666666667	0.5450236966824644
MAP3K13	-4.6624155	-0.36247256	3.1251932508276423e-06	3.4500925684982265e-05	0.0625	0.1895734597156398
SPN	-2.3420577	-0.36275372	0.019177743896562467	0.0628585489851184	0.109375	0.17061611374407584
MCRIP1	-3.5369408	-0.3641402	0.0004047902015937063	0.00261012011479102	0.12239583333333333	0.23696682464454977
SDF4	-3.3584707	-0.3650986	0.0007837502817811795	0.004608919567489324	0.2109375	0.33649289099526064
BCL3	-4.2020435	-0.36535454	2.6451646498275898e-05	0.00023930048526468758	0.13541666666666666	0.2796208530805687
LSM4	-3.7749362	-0.36590788	0.00016004859690092716	0.00118902163081274	0.22395833333333334	0.3744075829383886
ICAM2	-0.9894682	-0.36608085	0.3224341087724889	0.49407957270179825	0.171875	0.1990521327014218
ANXA2	-4.638007	-0.368625	3.5178487863408505e-06	3.846405763897661e-05	0.9140625	0.9620853080568721
MRPL14	-3.67066	-0.3688827	0.00024192490111219945	0.0017147853102406892	0.140625	0.26540284360189575
DYNLL1	-3.1401486	-0.36923218	0.001688621380494319	0.008717661693365604	0.4375	0.5924170616113744
CCT6A	-3.5137346	-0.37033707	0.0004418540512687022	0.002825195517513258	0.23177083333333334	0.3744075829383886
BZW2	-3.8799062	-0.37268972	0.00010449680544147295	0.0008320421595639512	0.06510416666666667	0.16587677725118483
CMKLR1	-5.709507	-0.37271374	1.1330393538889466e-08	1.9585639421384424e-07	0.015625	0.12796208530805686
BOLA3	-5.605435	-0.37365478	2.077327639358807e-08	3.429992139785221e-07	0.018229166666666668	0.13270142180094788
DCTPP1	-4.0446324	-0.37539023	5.240532331270221e-05	0.0004442012048745812	0.036458333333333336	0.12322274881516587
ATP6V1F	-4.522912	-0.3767086	6.099458359924808e-06	6.37624988293695e-05	0.546875	0.6966824644549763
NOP16	-4.9849167	-0.37680876	6.198845862964399e-07	7.976127570971986e-06	0.036458333333333336	0.15165876777251186
FPGS	-4.798506	-0.37804142	1.598538764416286e-06	1.8675770881616038e-05	0.041666666666666664	0.15639810426540285
MUC1	-5.692354	-0.37851256	1.2529947643672124e-08	2.1528899515277848e-07	0.010416666666666666	0.11374407582938388
NCL	-3.980462	-0.3794371	6.878144473851354e-05	0.0005699033992619694	0.6015625	0.7109004739336493
CALHM6	-2.739309	-0.37961307	0.006156846013214313	0.025178282944519233	0.11979166666666667	0.2037914691943128
ATP6V1C1	-4.2257476	-0.38032615	2.3814896195820465e-05	0.00021699282610322538	0.08333333333333333	0.2037914691943128
TMEM134	-2.736013	-0.38195318	0.006218859242933768	0.025413693029242214	0.1015625	0.1848341232227488
MZT2A	-4.6493897	-0.38270697	3.3291846203924417e-06	3.657621487750388e-05	0.0546875	0.17535545023696683
NCBP2	-3.2956872	-0.3831399	0.0009818126965649705	0.005477632749487965	0.11458333333333333	0.2132701421800948
PFDN6	-2.8989577	-0.38368955	0.0037440545811106996	0.016804060067208245	0.1640625	0.26066350710900477
NOL7	-4.543548	-0.38394365	5.531513112776508e-06	5.862993397642335e-05	0.2890625	0.4928909952606635
CIB1	-2.9004195	-0.3839701	0.0037266360551192136	0.01675080392045324	0.296875	0.41706161137440756
NRIP1	-3.738487	-0.38399124	0.0001851311100677625	0.0013538966016559569	0.10677083333333333	0.22274881516587677
GBP4	-3.1062646	-0.38447174	0.0018946702857804722	0.009647282836598785	0.13802083333333334	0.23696682464454977
MFF	-3.0745049	-0.38546443	0.002108523737125154	0.01052052062025852	0.15104166666666666	0.25118483412322273
ACTG1	-5.0734544	-0.3857623	3.906584972365957e-07	5.184278733362767e-06	0.9244791666666666	0.9478672985781991
ARL5B	-4.8466225	-0.3858985	1.25581026326575e-06	1.4993613446263803e-05	0.044270833333333336	0.16113744075829384
ANKLE2	-3.2682545	-0.3864833	0.0010821303913053817	0.0059387232714002355	0.16145833333333334	0.27014218009478674
PCBD1	-4.9555182	-0.38688016	7.213783220040067e-07	9.107700228969923e-06	0.08854166666666667	0.24170616113744076
AGR3	-6.5913024	-0.387106	4.359844011707049e-11	1.0340596530814113e-09	0.0	0.10900473933649289
PTGES3	-3.3696709	-0.38724303	0.0007525804429285204	0.004455432197358174	0.3359375	0.47393364928909953
[truncated: 460 more rows]
