# Supplementary material for: Plasma Exosome Proteins ILK1 and CD14 Correlated with Organ-Specific Metastasis in Advanced Gastric Cancer Patients
Source: Cancers (Basel). 2023 Aug 5;15(15):3986. doi: 10.3390/cancers15153986 (PMC10417498; doi:10.3390/cancers15153986)
Supplement: Supplementary file 1 [file cancers-15-03986-s001.zip › Supplementary Table 6_sub_clusterNonClassicalMono_CDKN1C_diffgenes.xls]

names	scores	logfoldchanges	pvals	pvals_adj	pct_nz_group	pct_nz_reference
CDKN1C	19.918364	3.5348663	2.8206377835749525e-88	3.2228607315127407e-84	0.7627118644067796	0.009328358208955223
FCGR3A	13.201014	2.9188313	8.656214712769582e-40	1.978118186162105e-36	0.9830508474576272	0.35074626865671643
LYPD2	16.010374	2.9025455	1.0815865076742822e-57	6.179103718343174e-54	0.4576271186440678	0.0
SMIM25	12.206659	2.466265	2.864091188737503e-34	5.454184320419117e-31	0.9491525423728814	0.375
CD52	7.777003	2.3036032	7.426291760404047e-15	1.4142134942396106e-12	0.8305084745762712	0.498134328358209
RHOC	11.589601	2.1868129	4.652982104904369e-31	5.907219281181924e-28	0.711864406779661	0.1455223880597015
HES4	15.592283	1.9954826	8.214417724601426e-55	3.1285978973765294e-51	0.559322033898305	0.016791044776119403
CD79B	13.86671	1.9043818	1.0079562830237437e-43	2.8792271224573237e-40	0.5423728813559322	0.029850746268656716
LST1	12.11824	1.8803465	8.45551556702515e-34	1.3801817266975623e-30	1.0	0.9384328358208955
MTSS1	11.780065	1.8221277	4.945505798942256e-32	7.063418657339277e-29	0.6440677966101694	0.09328358208955224
IFITM3	10.07413	1.7915077	7.189443640226342e-24	3.571590566662007e-21	1.0	0.7593283582089553
TCF7L2	11.504832	1.7689353	1.2473108613646624e-30	1.4251773901952632e-27	0.6271186440677966	0.09514925373134328
ABI3	10.345271	1.7085227	4.396692234634646e-25	2.6440318669966034e-22	0.7288135593220338	0.18470149253731344
SIGLEC10	10.597449	1.6868861	3.0621843541443047e-26	2.3325678953635217e-23	0.6610169491525424	0.1287313432835821
GPBAR1	8.59594	1.6643481	8.258620425814119e-18	2.3015365118378563e-15	0.6949152542372882	0.2332089552238806
MS4A7	8.753143	1.6054306	2.0749056247822538e-18	6.078941453528726e-16	0.9322033898305084	0.5559701492537313
CEBPB	9.326595	1.4275942	1.0932627211479454e-20	4.307455121322905e-18	1.0	0.7425373134328358
C1QA	6.7255397	1.4260154	1.7494255612145325e-11	2.437675178346006e-09	0.3559322033898305	0.08022388059701492
SPN	10.168989	1.4045405	2.7272434970638952e-24	1.4838801998786697e-21	0.5423728813559322	0.08582089552238806
ICAM2	6.463423	1.3673397	1.0236064321780659e-10	1.2311291677964824e-08	0.4745762711864407	0.14925373134328357
IFITM2	8.854102	1.3633701	8.4360395501058345e-19	2.5365838920923494e-16	1.0	0.8097014925373134
CSF1R	6.5652127	1.3508741	5.1958710000025597e-11	6.7463661415942325e-09	0.7288135593220338	0.40111940298507465
IL3RA	9.062847	1.3374157	1.2708921178477442e-19	4.5378791682901017e-17	0.3389830508474576	0.03544776119402985
AC079325.2	10.7100725	1.3329996	9.129070283481451e-27	8.023750543004544e-24	0.3559322033898305	0.022388059701492536
EVL	7.9020686	1.3020916	2.7431199110540538e-15	5.804238537722892e-13	0.4915254237288136	0.11940298507462686
SEPT9	7.897109	1.2676362	2.8544646729182294e-15	5.930020609593398e-13	0.7457627118644068	0.2873134328358209
CALHM6	7.634476	1.2510564	2.2674006516479043e-14	4.1785999751175735e-12	0.4745762711864407	0.11380597014925373
NAP1L1	6.5423994	1.2509748	6.05395751163768e-11	7.772193093030577e-09	0.7796610169491526	0.46828358208955223
RPS19	10.147973	1.2484165	3.383159979216256e-24	1.757090269205679e-21	1.0	0.9794776119402985
HES1	10.3198	1.2451507	5.734199639205598e-25	3.275948253878158e-22	0.3898305084745763	0.033582089552238806
PTPN6	6.7958264	1.2449687	1.0769335732492027e-11	1.5191411120920235e-09	0.847457627118644	0.5447761194029851
BATF3	8.634427	1.2414984	5.902223329177945e-18	1.68597009397968e-15	0.3389830508474576	0.041044776119402986
ADA	9.248343	1.2313807	2.279989528954817e-20	8.683720119279247e-18	0.4745762711864407	0.07835820895522388
LINC02345	9.837082	1.2201307	7.793893233179408e-23	3.562120963292317e-20	0.23728813559322035	0.007462686567164179
DTWD1	2.3622131	1.2100443	0.018166199504698114	0.18444240244113272	0.15254237288135594	0.06902985074626866
AIF1	10.540136	1.2075456	5.641681314141142e-26	3.791873570316276e-23	1.0	0.9832089552238806
LILRB1	7.468436	1.2025032	8.115379200753277e-14	1.4075822433201082e-11	0.6610169491525424	0.2630597014925373
LY6E	7.1094275	1.2020514	1.1652536860248e-12	1.8752378333125865e-10	0.847457627118644	0.4626865671641791
RHOB	6.4236045	1.1968049	1.3308452917967706e-10	1.583983156673948e-08	0.7966101694915254	0.44029850746268656
LILRA5	6.391178	1.1951283	1.6461227394602905e-10	1.8998584263710384e-08	0.5423728813559322	0.19962686567164178
LTB	6.8754683	1.1841807	6.178662438476648e-12	9.289131187109761e-10	0.4745762711864407	0.13805970149253732
SAT1	9.10588	1.1840019	8.557014340257821e-20	3.153949866186641e-17	1.0	0.9813432835820896
WARS	7.6580544	1.1795571	1.887707101891866e-14	3.535892023969911e-12	0.8305084745762712	0.39365671641791045
DRAP1	6.8212643	1.1709738	9.024271245588956e-12	1.2888915406512427e-09	0.7457627118644068	0.4552238805970149
SELPLG	6.4887547	1.1703585	8.6548805511016e-11	1.0633404857729772e-08	0.7457627118644068	0.40671641791044777
NR4A1	7.5696244	1.1442174	3.74304512797046e-14	6.6825052550297614e-12	0.3898305084745763	0.08022388059701492
CNIH4	5.7454023	1.1237888	9.170274578188892e-09	7.998439490869182e-07	0.5254237288135594	0.23134328358208955
PECAM1	6.5377584	1.120554	6.244771692504066e-11	7.928084595394606e-09	0.8305084745762712	0.4608208955223881
CYTIP	6.509246	1.1193277	7.552909497365378e-11	9.483466364494153e-09	0.4067796610169492	0.11194029850746269
SLC44A2	5.9439554	1.1112465	2.782249838710241e-09	2.671427450176741e-07	0.3728813559322034	0.11007462686567164
CUX1	6.3337464	1.0932732	2.3927899937772703e-10	2.6803939675391263e-08	0.559322033898305	0.23507462686567165
CX3CR1	6.945859	1.0773443	3.761645682109339e-12	5.730741808504174e-10	0.576271186440678	0.19962686567164178
LILRA1	7.7795997	1.068329	7.275448293232412e-15	1.408970715228365e-12	0.5932203389830508	0.17350746268656717
ITGA4	5.0349503	1.0633758	4.779727282430989e-07	3.1207522245175126e-05	0.6610169491525424	0.3805970149253731
CKB	10.694905	1.0580795	1.0752894590102552e-26	8.775898113322268e-24	0.2711864406779661	0.007462686567164179
CSK	7.1007295	1.0518022	1.2410016793417376e-12	1.9694007205775963e-10	0.7796610169491526	0.38992537313432835
RRAS	6.292739	1.0317589	3.119122759257064e-10	3.394199680692497e-08	0.4745762711864407	0.15485074626865672
CDH23	8.448121	1.0170677	2.960285931549444e-17	7.353092837800858e-15	0.288135593220339	0.027985074626865673
SH2D1B	10.584679	1.0136163	3.509846480865537e-26	2.5064691181481017e-23	0.2542372881355932	0.005597014925373134
AC064805.1	9.641568	1.0123852	5.336632309859451e-22	2.1777271704447886e-19	0.3389830508474576	0.027985074626865673
FCER1G	9.74583	1.0112262	1.9220220294797628e-22	8.133712484753989e-20	1.0	0.9776119402985075
COTL1	8.414165	1.0106636	3.957050217385446e-17	9.61984165613747e-15	1.0	0.9067164179104478
KLF2	5.7535	1.0071788	8.74144088716108e-09	7.683054121284808e-07	0.5932203389830508	0.251865671641791
RASGRP2	5.929697	1.0059317	3.034943546659869e-09	2.842398767552103e-07	0.4576271186440678	0.15858208955223882
P2RX1	5.739351	1.0036829	9.504017947845519e-09	8.226735535763856e-07	0.5423728813559322	0.21641791044776118
HMOX1	5.4865956	1.0011196	4.097534236938765e-08	3.1849269517865533e-06	0.5084745762711864	0.21082089552238806
LYN	7.253656	1.0000153	4.056701060194899e-13	6.621695187683845e-11	0.9661016949152542	0.7145522388059702
PLD4	7.571774	0.9978121	3.681613891101406e-14	6.677161955511852e-12	0.2542372881355932	0.027985074626865673
RAP1B	5.16098	0.9878108	2.4566012872942256e-07	1.670781327894275e-05	0.6779661016949152	0.417910447761194
YIPF5	0.7802231	0.9777377	0.43525958239306484	0.7269303543381012	0.13559322033898305	0.10634328358208955
UQCRB	5.5351925	0.9761746	3.108863786932455e-08	2.4840473866776386e-06	0.847457627118644	0.5597014925373134
CTSC	5.444527	0.974294	5.194319063060639e-08	3.956685974302058e-06	0.7796610169491526	0.5149253731343284
RABGAP1L	5.3816853	0.97180533	7.379172391665047e-08	5.4396402417525694e-06	0.4576271186440678	0.1791044776119403
ABRACL	4.2434063	0.9713344	2.2015229590476342e-05	0.000885725398946418	0.6101694915254238	0.45149253731343286
SERPINA1	8.916759	0.9682958	4.801354378103304e-19	1.613537503653187e-16	1.0	0.9869402985074627
LILRB2	5.426871	0.9632497	5.7350623848545765e-08	4.311106763772921e-06	0.8135593220338984	0.6567164179104478
WASF2	4.340362	0.96193933	1.4224805372596543e-05	0.0006156538870730609	0.711864406779661	0.48507462686567165
HCK	6.6731787	0.9607741	2.5032162817137306e-11	3.404970147007272e-09	0.9152542372881356	0.7686567164179104
BIN2	6.1959734	0.94563156	5.792583147685402e-10	6.01691409504122e-08	0.847457627118644	0.5
NAAA	5.776416	0.94274294	7.630859703244375e-09	6.758930462734126e-07	0.559322033898305	0.25
MAFB	5.600914	0.9407663	2.132242717854632e-08	1.765435166246886e-06	0.7966101694915254	0.5223880597014925
IL2RG	4.7075634	0.93470013	2.5069521710751692e-06	0.00013837891549132794	0.4067796610169492	0.1791044776119403
PBXIP1	0.76672846	0.9339561	0.44324297307868843	0.7269303543381012	0.1016949152542373	0.07462686567164178
INSIG1	5.501019	0.92494315	3.776021683035414e-08	2.9755050862319064e-06	0.4576271186440678	0.16791044776119404
ADGRE2	4.6288214	0.9217527	3.677530585760448e-06	0.00019099756578590398	0.3728813559322034	0.15485074626865672
SLC2A6	5.1050544	0.91975653	3.3069902759783123e-07	2.209688356334982e-05	0.4576271186440678	0.21082089552238806
MAST3	0.9107872	0.9163558	0.3624075105438248	0.7254520098225489	0.1694915254237288	0.13432835820895522
KDM1B	6.705413	0.9103091	2.0083745301299908e-11	2.7647816122006354e-09	0.4576271186440678	0.13246268656716417
PLAC8	4.990872	0.9056251	6.010734413406102e-07	3.752931770905908e-05	0.6101694915254238	0.31529850746268656
SH2D3C	6.040532	0.9055719	1.5360700915491158e-09	1.526185814438278e-07	0.3898305084745763	0.11194029850746269
LRRC25	5.2445216	0.9021522	1.5668853698856222e-07	1.1051377923650073e-05	0.6610169491525424	0.3694029850746269
DNASE2	3.6079621	0.8956982	0.00030861164532343984	0.008396563260891804	0.3389830508474576	0.1623134328358209
IFI30	5.1674447	0.8951135	2.3731585882293954e-07	1.6236952113238967e-05	0.288135593220339	0.08022388059701492
HIGD2A	4.6001244	0.8916551	4.222389127454496e-06	0.00021373664583485984	0.6949152542372882	0.46828358208955223
TBC1D10C	5.8513155	0.8904729	4.876996345444207e-09	4.422584146273453e-07	0.423728813559322	0.13805970149253732
L1TD1	8.575586	0.87877756	9.858362088219315e-18	2.5606103576368097e-15	0.1694915254237288	0.0037313432835820895
S1PR4	5.7822323	0.8746181	7.3715860975618746e-09	6.580292402401717e-07	0.4576271186440678	0.1623134328358209
CYFIP2	5.137318	0.8686456	2.786866921259767e-07	1.8731024377831822e-05	0.22033898305084745	0.048507462686567165
PSME2	5.799934	0.86756486	6.6341145021839456e-09	5.968613567082973e-07	0.9152542372881356	0.6548507462686567
RNF149	6.299937	0.8671806	2.9776664363647237e-10	3.2714246828753205e-08	0.8135593220338984	0.4626865671641791
UNC119	5.240838	0.86659867	1.5984908776321752e-07	1.1205126851426522e-05	0.4406779661016949	0.16417910447761194
SYTL1	5.079347	0.8660418	3.7873419824130543e-07	2.5013970804076047e-05	0.288135593220339	0.08208955223880597
CSTB	3.413997	0.8656645	0.0006401730549147877	0.015175554617129388	0.7796610169491526	0.6716417910447762
TNFRSF1B	5.571353	0.85109323	2.5276850927972786e-08	2.062952133592979e-06	0.847457627118644	0.6958955223880597
ZCCHC6	3.2636518	0.84804773	0.0010998618735035505	0.022974445642873067	0.4745762711864407	0.291044776119403
SH3BP2	4.4429727	0.8450239	8.872440542539232e-06	0.00040713456079941073	0.5423728813559322	0.32276119402985076
C1QB	3.837813	0.8262984	0.0001241350305895169	0.003984176571673653	0.22033898305084745	0.07276119402985075
SOD1	4.2445216	0.823422	2.190604492604256e-05	0.0008844468880740718	0.576271186440678	0.35634328358208955
SIDT2	5.6988306	0.8202084	1.2063207806871237e-08	1.0209941659356353e-06	0.3220338983050847	0.08395522388059702
PTPRC	6.979361	0.8187233	2.9652503928042528e-12	4.5785068902947824e-10	1.0	0.8843283582089553
PSMB9	4.0935497	0.8159967	4.2481859744773714e-05	0.0015708664383293994	0.7457627118644068	0.6399253731343284
PIK3CG	5.0061803	0.81486636	5.552080662960234e-07	3.5440264611722704e-05	0.2033898305084746	0.04291044776119403
VASP	4.2480793	0.81382626	2.1561122425249933e-05	0.0008736077476273254	0.7796610169491526	0.6044776119402985
PTGIR	4.717836	0.81309235	2.3836644202111592e-06	0.0001322123770161782	0.2711864406779661	0.08395522388059702
C11orf21	4.119467	0.8122328	3.797500447681912e-05	0.001427310530105708	0.3050847457627119	0.125
HSPA8	5.1006794	0.8118838	3.3843640043314043e-07	2.2482408786913156e-05	0.8135593220338984	0.6156716417910447
CCDC90B	3.168646	0.8097555	0.0015315080819424001	0.029760223374615417	0.22033898305084745	0.09888059701492537
ATG3	4.003918	0.8058986	6.230191207451673e-05	0.002163713213870602	0.6779661016949152	0.5
SWAP70	3.9383876	0.8049389	8.203099989512273e-05	0.0027648560613618652	0.3220338983050847	0.14365671641791045
PCM1	1.7948127	0.8025687	0.07268354768738579	0.4052030793458099	0.3898305084745763	0.30970149253731344
EIF5B	3.2262285	0.79855686	0.0012543315027375211	0.025456468472964327	0.423728813559322	0.2798507462686567
PSMA7	3.2805579	0.7955698	0.0010360201648066361	0.021880899081479895	0.9830508474576272	0.917910447761194
ST3GAL5	4.479565	0.7925949	7.479531419904452e-06	0.00035169187655896404	0.4406779661016949	0.20335820895522388
ARAP2	4.7560716	0.7925552	1.9739632691162812e-06	0.00011002197225815916	0.3559322033898305	0.13619402985074627
IL10RB-AS1	2.016397	0.7870527	0.04375848086972573	0.31346984477585343	0.13559322033898305	0.06902985074626866
FAM110A	4.4400187	0.78239197	8.995117621405353e-06	0.000409303803562749	0.3898305084745763	0.17164179104477612
C11orf68	2.8197687	0.78187734	0.0048058276324912	0.07244463633935624	0.15254237288135594	0.05783582089552239
AC004687.1	3.869879	0.7816967	0.00010888935440879086	0.003534573191689899	0.3898305084745763	0.19776119402985073
RPS6KA1	2.0772748	0.78160524	0.03777619295443025	0.2854700930537831	0.3559322033898305	0.24067164179104478
UNC93B1	4.6792994	0.7798415	2.878569691654201e-06	0.00015587932368171044	0.6271186440677966	0.3451492537313433
ALDH3B1	3.623796	0.7798035	0.00029031073256911063	0.008051190364889946	0.3559322033898305	0.17537313432835822
RABEP1	1.789243	0.7795839	0.07357569137168259	0.40756260495619684	0.1864406779661017	0.11940298507462686
HLA-E	7.468189	0.7795565	8.130616843963517e-14	1.4075822433201082e-11	1.0	0.9720149253731343
CTBS	0.35808522	0.7768908	0.7202795430174878	0.8867486325307419	0.2033898305084746	0.19962686567164178
UBE2L6	2.6781847	0.7761841	0.00740223820274639	0.09924207451323862	0.5423728813559322	0.4123134328358209
ICAM4	6.1639457	0.7727747	7.095429784658541e-10	7.303818082838603e-08	0.1694915254237288	0.018656716417910446
PILRA	4.8434224	0.7705684	1.2762143259429015e-06	7.36465903445636e-05	0.8305084745762712	0.6902985074626866
BLOC1S1	4.8455987	0.76928073	1.2623046477046622e-06	7.32136695668704e-05	0.711864406779661	0.45149253731343286
PLAGL2	5.8985896	0.769109	3.666214600627887e-09	3.3782393569979223e-07	0.2711864406779661	0.05783582089552239
ZNF703	4.9142118	0.76769835	8.914026976869134e-07	5.3606143283003546e-05	0.23728813559322035	0.061567164179104475
MAPKAPK3	3.6898468	0.7673566	0.0002243892566597499	0.006413174508231705	0.5084745762711864	0.32649253731343286
FCGR3B	3.719329	0.7655797	0.00019975270049899476	0.005853939408151558	0.6440677966101694	0.4496268656716418
ITGB2-AS1	3.9228225	0.7640731	8.751763453662704e-05	0.002923907871975148	0.4576271186440678	0.23507462686567165
GDI2	4.2598977	0.76149094	2.045203300214028e-05	0.0008405932700807728	0.6440677966101694	0.43097014925373134
MICAL1	5.576555	0.75708103	2.4532843164051513e-08	2.0166350071399467e-06	0.3898305084745763	0.12686567164179105
IVD	5.5058	0.7554034	3.6749561521712345e-08	2.9159756246325365e-06	0.2542372881355932	0.05783582089552239
MLX	4.414754	0.75491333	1.0112491944771244e-05	0.00044959273525663906	0.4406779661016949	0.20708955223880596
MT2A	3.767985	0.75098026	0.00016457059082687845	0.0050397854340122625	0.5084745762711864	0.28171641791044777
EMG1	3.6699183	0.74756753	0.00024262810782627836	0.006896190945330987	0.22033898305084745	0.07835820895522388
POU2F2	4.9624224	0.7465263	6.961940165669105e-07	4.2767273297276986e-05	0.7457627118644068	0.43843283582089554
VPS35	3.6371343	0.7461651	0.0002756881680969953	0.007701743297496989	0.5084745762711864	0.333955223880597
MT-ND4L	5.9874682	0.7451877	2.131324762914604e-09	2.081411687270279e-07	0.9491525423728814	0.917910447761194
AC005912.1	4.5638075	0.7425867	5.023414889475418e-06	0.00025064427304430625	0.6101694915254238	0.375
CIRBP	5.062763	0.73987526	4.1322272722363706e-07	2.71349590876855e-05	0.6779661016949152	0.38992537313432835
NAPSB	3.5884407	0.7354846	0.00033266158952359644	0.00893417452891264	0.4915254237288136	0.30597014925373134
VSIR	4.80381	0.7352594	1.5567451316692553e-06	8.849437748484037e-05	0.9322033898305084	0.7201492537313433
C3AR1	4.508323	0.7318761	6.534197174087807e-06	0.0003177010081324565	0.4576271186440678	0.20335820895522388
LYST	4.670752	0.7295794	3.000991084975566e-06	0.00016023048662117204	0.7796610169491526	0.5130597014925373
CNN2	2.428733	0.7274612	0.015151680218035595	0.16694609273989847	0.4745762711864407	0.34328358208955223
ATF3	2.9980526	0.7256	0.0027171087811572684	0.04791000761343048	0.1694915254237288	0.06529850746268656
SPI1	5.422689	0.72405887	5.870913355985742e-08	4.384382745457064e-06	0.9661016949152542	0.8861940298507462
CCDC115	2.7710433	0.72043496	0.005587698309218187	0.08071433739712644	0.23728813559322035	0.11380597014925373
TMEM134	1.779522	0.71928704	0.07515423341371402	0.4120121731631874	0.2033898305084746	0.12313432835820895
TSC22D3	4.169795	0.7176963	3.0487359737489578e-05	0.001180842618171376	0.8305084745762712	0.5839552238805971
PSMA4	3.7760513	0.715986	0.000159334177397426	0.004920411651197269	0.6779661016949152	0.5373134328358209
SCIMP	4.616111	0.70944285	3.909978111195135e-06	0.00020215117601138287	0.6271186440677966	0.3302238805970149
FGD2	3.4657967	0.7063759	0.000528662647281165	0.013018317689298689	0.2711864406779661	0.11194029850746269
PKN1	2.5348845	0.7055282	0.011248442404516076	0.133462827532711	0.3220338983050847	0.21641791044776118
RARA	3.172184	0.7043856	0.0015129713540894712	0.029500359542365698	0.3898305084745763	0.22574626865671643
LYNX1	7.797916	0.7032186	6.293781502439051e-15	1.239874955980493e-12	0.1694915254237288	0.007462686567164179
BTBD10	5.0173736	0.70109093	5.238264338028533e-07	3.400705018540569e-05	0.2542372881355932	0.06716417910447761
ARRB1	4.237593	0.70024455	2.25928704024998e-05	0.0009057759200665358	0.3559322033898305	0.14738805970149255
C5AR1	4.0240445	0.6995844	5.720712691125091e-05	0.002005057153644027	0.6779661016949152	0.44776119402985076
RNASET2	5.365407	0.69905746	8.076682691707638e-08	5.9156523356058636e-06	0.9152542372881356	0.7761194029850746
FTLP3	4.4351816	0.69496614	9.1994791382486e-06	0.00041546738590366995	0.7627118644067796	0.5354477611940298
RTL8A	3.3874075	0.6922136	0.0007055648022904318	0.016319399657834965	0.2033898305084746	0.07462686567164178
PRDX4	2.8585715	0.6914144	0.004255532691137181	0.06579663941668935	0.288135593220339	0.15111940298507462
TMOD3	3.3510754	0.69100136	0.0008049838018302593	0.0182133562766585	0.5254237288135594	0.2966417910447761
TTYH3	1.4782422	0.6899308	0.1393429746119194	0.54979402747175	0.2033898305084746	0.1417910447761194
CAPZB	4.6551704	0.68774027	3.237127891011121e-06	0.00017123807075320865	0.8983050847457628	0.7444029850746269
EIF2B3	3.389248	0.6874905	0.0007008460359677077	0.016243137539486873	0.22033898305084745	0.08395522388059702
FKBP1A	4.612585	0.68521374	3.976921486428917e-06	0.0002046860581258415	0.847457627118644	0.75
AC099560.2	4.1503043	0.6830028	3.3203349753854094e-05	0.0012688343621656752	0.423728813559322	0.20708955223880596
RBBP8	5.138363	0.6781835	2.7714253437203597e-07	1.8731024377831822e-05	0.2542372881355932	0.06343283582089553
TUBA1B	4.6980567	0.6779874	2.626485582819135e-06	0.00014427992437159343	0.847457627118644	0.625
TPM3	5.2254367	0.677785	1.7374434389870698e-07	1.203153256597955e-05	0.9491525423728814	0.8638059701492538
IER5	3.1949487	0.67580587	0.0013985573649425256	0.027791159046666604	0.4406779661016949	0.2947761194029851
BID	3.7978034	0.6739354	0.00014598409063523618	0.004569901971501942	0.711864406779661	0.5335820895522388
MYOF	4.0620112	0.6733727	4.865173903656499e-05	0.0017480967617351936	0.3559322033898305	0.16044776119402984
PTMAP2	4.440801	0.671569	8.962460483009145e-06	0.000409303803562749	0.7627118644067796	0.5578358208955224
PFKL	3.129744	0.6697332	0.0017495869019379176	0.03323295879584222	0.4406779661016949	0.27611940298507465
M6PR	4.140038	0.6689671	3.472485251555418e-05	0.0013225538828090734	0.4745762711864407	0.2574626865671642
REST	3.9704196	0.66512686	7.174611666379802e-05	0.002447077997016586	0.3728813559322034	0.17164179104477612
TMPO	4.3601346	0.6635268	1.2998248758697152e-05	0.0005712230396802833	0.4745762711864407	0.2332089552238806
SLC9A3R1	4.6062155	0.6608733	4.100639481656472e-06	0.00020916922641699487	0.4915254237288136	0.22388059701492538
UBE2N	2.898788	0.6598668	0.0037460824348123215	0.06003189046306534	0.3559322033898305	0.21082089552238806
PPM1N	8.19414	0.656852	2.52390594224564e-16	6.007947770020559e-14	0.1694915254237288	0.005597014925373134
EIF4A2	2.806015	0.6554965	0.00501583707482008	0.07462363856366437	0.6779661016949152	0.5167910447761194
DCTN2	0.7483154	0.65283096	0.45426992715924086	0.7269303543381012	0.1864406779661017	0.15671641791044777
UCP2	4.3485527	0.651524	1.3703903399636483e-05	0.0005953642594838268	0.711864406779661	0.5279850746268657
JTB	4.2674265	0.64876163	1.977407212728174e-05	0.0008215947204593497	0.711864406779661	0.5597014925373134
YWHAZ	4.87939	0.6478223	1.0641449162640898e-06	6.33277073605911e-05	0.8135593220338984	0.6809701492537313
SECTM1	4.087508	0.6475988	4.360313048614417e-05	0.0015968249004316773	0.4406779661016949	0.21641791044776118
SEC14L1	4.3170786	0.647212	1.5810784547604e-05	0.0006766068323630085	0.5254237288135594	0.2835820895522388
CCDC88B	2.510317	0.647064	0.012062276638477325	0.1413575106371712	0.2542372881355932	0.13805970149253732
TBC1D8	5.434295	0.6460847	5.501346303351722e-08	4.16280681205939e-06	0.23728813559322035	0.05037313432835821
MTATP6P1	6.264898	0.64252263	3.7306955644421735e-10	4.021408256539271e-08	1.0	0.9757462686567164
GCC2	3.469986	0.6402173	0.0005204853604334643	0.012872436641369618	0.4067796610169492	0.21828358208955223
RAC2	4.508569	0.63762707	6.52663921101757e-06	0.0003177010081324565	0.7457627118644068	0.5093283582089553
PAXX	2.8812509	0.63695604	0.003961001276850103	0.06251160302388022	0.2711864406779661	0.13805970149253732
PITPNM1	3.8236647	0.63413405	0.00013148267869330608	0.004161554256924419	0.23728813559322035	0.08582089552238806
AC104809.2	8.553989	0.6338357	1.1890563778629535e-17	3.019146260769357e-15	0.15254237288135594	0.0018656716417910447
AGPAT3	2.6063423	0.633023	0.00915149515702559	0.11501307291822642	0.1864406779661017	0.08955223880597014
TIMM10B	4.50374	0.6326314	6.676790697852139e-06	0.00032325851912567174	0.15254237288135594	0.029850746268656716
TCIRG1	3.238248	0.632492	0.0012026617450996428	0.024677485657468638	0.4745762711864407	0.30223880597014924
PTP4A2	3.473804	0.6313151	0.0005131356465469068	0.01276976082729947	0.6779661016949152	0.5690298507462687
ARHGDIB	5.9038887	0.6304226	3.5503132922131448e-09	3.298038998116048e-07	1.0	0.9664179104477612
P2RY13	3.6142848	0.6277298	0.0003011779013360453	0.008255853131438323	0.6440677966101694	0.417910447761194
LIMD2	4.9635844	0.6262749	6.920390533895425e-07	4.274182823799412e-05	0.8983050847457628	0.6697761194029851
DOK1	2.3437328	0.6261614	0.019091845118732867	0.19041144302491134	0.1864406779661017	0.09514925373134328
ARHGAP4	2.2332282	0.6203731	0.025533901154406256	0.22704307750213687	0.3389830508474576	0.22574626865671643
CASP3	4.0861583	0.61888605	4.38574381067341e-05	0.0016010066703116418	0.22033898305084745	0.06902985074626866
WSB1	3.8687222	0.61699814	0.00010940721924806858	0.0035413226264261522	0.6779661016949152	0.48134328358208955
BTK	2.6991162	0.6165101	0.006952388968130572	0.0943444137171733	0.3728813559322034	0.23134328358208955
MYL6	5.860017	0.6159151	4.62819867134558e-09	4.230543841503568e-07	1.0	0.9645522388059702
CPPED1	3.5893822	0.6142293	0.00033146267048792324	0.00893417452891264	0.6779661016949152	0.4944029850746269
EIF2B5	1.6360619	0.6137309	0.10182662315083853	0.47724584705733425	0.15254237288135594	0.08955223880597014
MIEN1	3.1667352	0.6134868	0.0015416058916729815	0.029905583901961776	0.4406779661016949	0.27425373134328357
THEMIS2	4.16615	0.6096962	3.097866364666915e-05	0.001195818279820411	0.6949152542372882	0.4197761194029851
ATP5F1D	1.8989242	0.60953355	0.057574445586506026	0.35694281892100804	0.4406779661016949	0.3451492537313433
RPS27	7.0161066	0.60756254	2.2813572104323246e-12	3.570792806356129e-10	1.0	1.0
PFN1	7.2594724	0.60615647	3.886034909040595e-13	6.435048531985193e-11	1.0	0.9981343283582089
CHCHD10	2.794881	0.6056581	0.005191879812268117	0.0763018361856152	0.4067796610169492	0.2574626865671642
EPS8	0.5681693	0.60541433	0.5699200354337771	0.8076621489629001	0.1694915254237288	0.15298507462686567
LGALS9	3.0125213	0.60424864	0.0025908730594096487	0.04603937103703677	0.6779661016949152	0.5578358208955224
GSTP1	3.7551394	0.6038404	0.0001732451025551758	0.005195534230434222	0.9152542372881356	0.8936567164179104
RAB10	2.40122	0.60335106	0.01634050541639564	0.17462049335383795	0.559322033898305	0.4496268656716418
ANP32B	2.198718	0.60275286	0.027897968028457395	0.23892207079950692	0.4576271186440678	0.34701492537313433
OAS1	2.7912235	0.6000645	0.0052509200136303235	0.07682075809953914	0.4915254237288136	0.3451492537313433
LSM6	3.145631	0.5995376	0.0016572889049129124	0.03171889954360961	0.423728813559322	0.27798507462686567
ZFAND5	3.787176	0.5985912	0.00015236920047337728	0.004743788786400025	0.7288135593220338	0.5130597014925373
FTH1P11	3.2530622	0.5980007	0.0011416846124328716	0.0237179788757418	0.2033898305084746	0.08022388059701492
CDIP1	4.218958	0.5970301	2.454342835708052e-05	0.0009737264319722293	0.1694915254237288	0.041044776119402986
CAP1	4.490574	0.5964739	7.103158545106501e-06	0.00034146203785725905	0.8983050847457628	0.8097014925373134
C15orf39	3.3019621	0.5952952	0.0009601103861695249	0.02054348552878837	0.3728813559322034	0.1884328358208955
ADGRE1	4.5323243	0.5949697	5.833818539076881e-06	0.0002873155630495364	0.22033898305084745	0.05970149253731343
BANF1	3.2088406	0.5935649	0.0013327135142823224	0.026858727762338396	0.5932203389830508	0.42723880597014924
CRBN	2.569337	0.5902213	0.010189331438681143	0.1237229553861538	0.3728813559322034	0.24440298507462688
OLIG1	3.1217315	0.5901189	0.0017979085775401648	0.034011429481744904	0.3389830508474576	0.17537313432835822
GYG1	1.7178953	0.5892209	0.08581571262676271	0.4401099971023222	0.2711864406779661	0.1921641791044776
HMGN2	3.6959045	0.58894515	0.00021910536171162472	0.0063060399569698335	0.5084745762711864	0.3208955223880597
PMVK	4.264111	0.58792317	2.0069956433720065e-05	0.0008308671094626284	0.3220338983050847	0.125
SNAP23	2.298669	0.5874021	0.02152373290256621	0.20614431864603647	0.4067796610169492	0.3003731343283582
RDH11	0.3775586	0.58622146	0.7057585257018085	0.8795154805581289	0.2542372881355932	0.25
ZNF706	3.52798	0.58600426	0.00041874362021919963	0.010824806797793157	0.6271186440677966	0.457089552238806
RARRES3	2.847037	0.58595306	0.004412820796452883	0.06767904754398744	0.3389830508474576	0.19029850746268656
RTF1	-0.24021666	0.5857104	0.8101623031240686	0.9252904398171119	0.1864406779661017	0.20335820895522388
PPP1CA	4.6937475	0.5856306	2.6824488147604604e-06	0.00014664909166245464	0.8305084745762712	0.6119402985074627
DNAJC7	1.5034603	0.58307546	0.13272039102606162	0.5358527165596396	0.3898305084745763	0.29850746268656714
TNFRSF8	5.983491	0.58299834	2.1840522405488486e-09	2.1148288898738258e-07	0.22033898305084745	0.03544776119402985
MEF2C	1.9905856	0.5825578	0.046526471999080166	0.3258796701635815	0.5084745762711864	0.3917910447761194
MCRS1	3.5426927	0.58233136	0.0003960640937805394	0.010355671248367147	0.2542372881355932	0.10634328358208955
NEDD9	3.4789245	0.5807254	0.0005034304063738427	0.012614464524621768	0.23728813559322035	0.09701492537313433
TMC6	3.9787297	0.5798105	6.92844124939158e-05	0.002384468967335789	0.22033898305084745	0.0708955223880597
RIPOR2	3.9042962	0.5787997	9.449999205594995e-05	0.003111691381069983	0.6779661016949152	0.41044776119402987
FTH1P10	3.5548625	0.5779477	0.00037817678007490954	0.00998013900006829	0.3050847457627119	0.13805970149253732
GRK6	3.4831762	0.5750888	0.0004955018878209311	0.012470494648110042	0.3728813559322034	0.18470149253731344
SHOC2	3.1488273	0.5742195	0.0016392697349097908	0.03149871501805558	0.4576271186440678	0.2891791044776119
AC012615.1	3.689708	0.57356936	0.00022451162290326287	0.006413174508231705	0.1694915254237288	0.05037313432835821
LYPLAL1	2.9542863	0.5734273	0.003133931336778943	0.05376621539645075	0.22033898305084745	0.10074626865671642
SNHG8	3.1309645	0.573381	0.0017423326829175037	0.033179822058358996	0.423728813559322	0.2537313432835821
HNRNPR	2.176006	0.57314795	0.02955480680645401	0.24775731663282724	0.3728813559322034	0.27798507462686567
ASAH1	4.3510804	0.57310086	1.3546826565722806e-05	0.0005907864135112549	0.847457627118644	0.707089552238806
PRELID1	3.1895943	0.57286483	0.0014247268049879947	0.02814214683527923	0.7796610169491526	0.6623134328358209
PAIP1	2.9782474	0.57011765	0.0028990178292568084	0.050571263690211136	0.288135593220339	0.15298507462686567
FZD1	2.386027	0.56927633	0.017031491307302606	0.17804375084834362	0.1694915254237288	0.08022388059701492
EML4	2.7547185	0.56859213	0.005874264343423886	0.08389918048495167	0.3898305084745763	0.26492537313432835
HP1BP3	2.455775	0.56777525	0.014058111863236246	0.1584102427508258	0.4915254237288136	0.3712686567164179
POLR2J4-2	4.8512683	0.5669391	1.226745114112648e-06	7.151423302985264e-05	0.11864406779661017	0.014925373134328358
AC025884.1	8.575561	0.56665176	9.860568504815301e-18	2.5606103576368097e-15	0.13559322033898305	0.0
PTPRA	4.4471507	0.56505316	8.701671003473342e-06	0.0004009084390551871	0.4406779661016949	0.1921641791044776
ARPC5	2.935193	0.5650226	0.0033334014900512484	0.055635791641892224	0.8135593220338984	0.7574626865671642
APOBEC3G	3.5881002	0.5649963	0.00033309630223322115	0.00893417452891264	0.2542372881355932	0.10261194029850747
NUB1	3.704463	0.56459117	0.00021183899991027234	0.00615594616334849	0.3898305084745763	0.19402985074626866
HCAR3	4.2610574	0.5639493	2.0346208590791414e-05	0.0008392627413660025	0.3050847457627119	0.11194029850746269
SARS	2.9593701	0.5626498	0.0030826869449824775	0.053206617875180946	0.4067796610169492	0.25
RPL41	4.1529636	0.56150913	3.281971782193729e-05	0.001262619851291096	0.9661016949152542	0.8843283582089553
TMA7	4.662341	0.5607147	3.126326280047624e-06	0.00016614606546894953	0.8813559322033898	0.8190298507462687
HAGH	4.3844037	0.56058836	1.1630398751820146e-05	0.0005130846955146602	0.288135593220339	0.09701492537313433
TRIM14	3.2085977	0.5584227	0.0013338398323803674	0.026858727762338396	0.2033898305084746	0.08022388059701492
GNB2	3.4092326	0.5548082	0.0006514592542176439	0.015411125131865008	0.7966101694915254	0.6791044776119403
VAMP5	3.0756273	0.5541942	0.0021006018610694515	0.03902679164972285	0.559322033898305	0.376865671641791
NOL4L	6.85259	0.553972	7.252468009949474e-12	1.0761909023595154e-09	0.1694915254237288	0.013059701492537313
UBASH3B	4.766994	0.5511258	1.8699483782261165e-06	0.00010473544200790003	0.1864406779661017	0.03917910447761194
VPS4B	4.136132	0.5503297	3.532097144885992e-05	0.0013376455425868534	0.4915254237288136	0.23507462686567165
CALM1	3.7052164	0.5496657	0.00021121035395398836	0.00615594616334849	0.8983050847457628	0.7611940298507462
RHOG	2.741418	0.5495642	0.006117466025848593	0.08650763219225992	0.6779661016949152	0.5634328358208955
PHF19	4.5467687	0.5479239	5.447586006374436e-06	0.0002706265987340622	0.2033898305084746	0.05037313432835821
RGS19	3.1203558	0.5466187	0.0018063263362362444	0.03411418961625674	0.576271186440678	0.4216417910447761
DYNLL1	0.5768309	0.5464164	0.5640536729577662	0.8076621489629001	0.4915254237288136	0.4925373134328358
BSDC1	2.492603	0.54594404	0.012681052988145192	0.14739950299343538	0.11864406779661017	0.04477611940298507
SLC24A4	3.1986027	0.5457499	0.0013809532130800955	0.02753712288421147	0.3220338983050847	0.16417910447761194
CDC16	2.798738	0.545688	0.0051302750494098106	0.07555041432537281	0.1694915254237288	0.06902985074626866
NECAP2	3.3699286	0.545232	0.0007518765330194024	0.017250886076866853	0.4576271186440678	0.2667910447761194
APOBEC3C	4.428278	0.5444046	9.498839703666461e-06	0.0004256225194278156	0.4576271186440678	0.20522388059701493
DDX5	4.8523088	0.5414715	1.2203256820681313e-06	7.151423302985264e-05	0.9830508474576272	0.957089552238806
GIMAP2	3.1893213	0.5408371	0.0014260723803279079	0.02814214683527923	0.423728813559322	0.23134328358208955
CEP57	0.8693653	0.5406719	0.38464737214368994	0.7269303543381012	0.13559322033898305	0.10820895522388059
CCM2	2.6759682	0.5403948	0.00745137261999286	0.09969482851995132	0.3220338983050847	0.1884328358208955
TPPP3	4.1104174	0.540228	3.949448421715691e-05	0.0014651427813806325	0.2033898305084746	0.05783582089552239
SYNGR2	3.8260546	0.53638715	0.00013021342041685246	0.004155917714198202	0.8135593220338984	0.6343283582089553
EXOSC6	1.9978372	0.5362095	0.04573430972160778	0.32356670147312105	0.11864406779661017	0.055970149253731345
UTRN	3.8843298	0.53436697	0.0001026125478700005	0.0033403161594376804	0.3898305084745763	0.1865671641791045
HK3	3.5714777	0.534025	0.00035497294830014344	0.00947645071793794	0.5932203389830508	0.36380597014925375
MT-TW	4.187333	0.5322771	2.822513771556908e-05	0.0010969402161159602	0.7457627118644068	0.48880597014925375
CEPT1	3.6438293	0.53119636	0.00026861157702543945	0.00755949723914451	0.1864406779661017	0.05970149253731343
PRR13	3.6218505	0.5311377	0.00029250323313685634	0.00809235337002838	0.8305084745762712	0.6940298507462687
TMEM107	3.6916144	0.5309878	0.00022283520782137258	0.0063972740818266415	0.1694915254237288	0.05037313432835821
CALCOCO2	1.5662489	0.53073764	0.11729036751473869	0.5084065778540987	0.423728813559322	0.35447761194029853
CFP	3.207827	0.52940065	0.0013374184536823954	0.026858727762338396	0.7966101694915254	0.5970149253731343
CYBRD1	-0.70519155	0.5292451	0.48069104210109626	0.7480762526623708	0.11864406779661017	0.15671641791044777
ACTR3	2.1282048	0.5290392	0.0333201030407691	0.26438576204432485	0.7457627118644068	0.6697761194029851
OSTF1	3.3482018	0.5266826	0.0008133779862734825	0.018366910812570775	0.6440677966101694	0.44216417910447764
DDX24	2.7256908	0.52648044	0.006416705262931312	0.08908538801245829	0.3389830508474576	0.20149253731343283
AC026271.1	4.4802723	0.5252886	7.454783314130593e-06	0.00035169187655896404	0.2033898305084746	0.054104477611940295
RSRP1	3.454373	0.5249583	0.0005515740702612763	0.013427129827599114	0.7288135593220338	0.5690298507462687
LRRFIP1	2.9325416	0.52413046	0.0033619979248847177	0.05591584903891235	0.8135593220338984	0.7238805970149254
APOBEC3A	1.9689091	0.5240603	0.04896353029145062	0.3344036444172832	0.4576271186440678	0.34328358208955223
ITGB1	3.4298809	0.5224154	0.0006038464086264129	0.014464463448564766	0.4745762711864407	0.27425373134328357
CKAP2	2.376286	0.52192414	0.01748790032987421	0.18082963725714274	0.1694915254237288	0.08208955223880597
IFT57	3.3271065	0.5213374	0.0008775283306084997	0.01943147035955953	0.1694915254237288	0.055970149253731345
ADGRE5	2.443806	0.52033	0.014533238208613047	0.16169111954392668	0.5423728813559322	0.44029850746268656
ATP1A1	1.7194114	0.520062	0.08553949389888883	0.4395755931459865	0.4915254237288136	0.416044776119403
RBCK1	3.6362977	0.5190889	0.00027658461173489296	0.007707940911421675	0.3559322033898305	0.166044776119403
PSME1	3.7616851	0.5190816	0.00016877250255596156	0.005101573053450838	0.9322033898305084	0.8824626865671642
LPCAT3	3.365686	0.5181311	0.00076353577149468	0.017378804233263375	0.2711864406779661	0.11940298507462686
ARPC3	4.85133	0.51798975	1.2263656757979795e-06	7.151423302985264e-05	0.9830508474576272	0.9421641791044776
FLII	2.6731272	0.5176858	0.0075147753423600245	0.10030820451145518	0.559322033898305	0.416044776119403
TUBA1A	3.3162754	0.51743585	0.0009122587806763631	0.02000665801920945	0.7288135593220338	0.5111940298507462
RAP1GAP2	3.242228	0.5172351	0.0011859907932209382	0.02443251856630825	0.15254237288135594	0.048507462686567165
MDH2	1.0893744	0.5172143	0.275988783403622	0.69200084247746	0.4067796610169492	0.36380597014925375
GSDMD	2.3339431	0.5171525	0.0195987026227764	0.1927346924201336	0.3220338983050847	0.1958955223880597
COMMD6	2.3684788	0.5166092	0.017861408427634576	0.18336428813490804	0.6779661016949152	0.585820895522388
COX17	2.3301628	0.51461214	0.019797547036815518	0.19416890338425244	0.4745762711864407	0.36380597014925375
PPWD1	1.6734469	0.5141928	0.09423936329102238	0.4623335186298751	0.1864406779661017	0.11380597014925373
SH3BP1	2.81491	0.51364815	0.004879088782070703	0.07330940914484735	0.3559322033898305	0.1958955223880597
CLEC4F	7.9692826	0.5134756	1.5959798293024568e-15	3.440691609360353e-13	0.13559322033898305	0.0018656716417910447
PLEKHJ1	1.096638	0.5127762	0.27279967085979184	0.6888509535656033	0.1694915254237288	0.1287313432835821
CD300LF	3.4336183	0.51270115	0.0005955821303089885	0.01435679624664663	0.3728813559322034	0.1828358208955224
C1orf162	3.9156327	0.5117582	9.016743395080855e-05	0.0029949218032614493	0.9491525423728814	0.7723880597014925
NDUFB5	2.7067215	0.51171774	0.006795120307213055	0.092761104695599	0.3898305084745763	0.25
COX7C	3.3035936	0.5113724	0.000954540758464839	0.020462631718985463	0.8135593220338984	0.7313432835820896
JUP	2.4984293	0.5090941	0.012474505300045626	0.1454425485288993	0.2542372881355932	0.1417910447761194
SAP18	2.7251303	0.50898546	0.006427612023123297	0.0891285133206393	0.6440677966101694	0.498134328358209
RELT	2.5143883	0.5088795	0.011923909361846922	0.1400232151782764	0.22033898305084745	0.11753731343283583
RHOF	2.7095912	0.50855106	0.006736621050060355	0.0924041201896634	0.11864406779661017	0.041044776119402986
PTPN1	3.5893118	0.5080731	0.0003315520110717021	0.00893417452891264	0.423728813559322	0.22574626865671643
ACAA2	3.2034194	0.50803566	0.0013580607804811338	0.0271524568928021	0.3898305084745763	0.208955223880597
ATP1B3	1.5755558	0.5079357	0.11512820109051086	0.5030419983404119	0.3389830508474576	0.26492537313432835
EMP3	4.3965654	0.5074302	1.0997714581928121e-05	0.0004870538248570183	0.9661016949152542	0.9776119402985075
NOP53	2.9262378	0.5072563	0.0034308858861666226	0.05640682725824978	0.6271186440677966	0.5
TSR3	-0.52650994	0.5064865	0.5985339409034657	0.8167828692601153	0.1016949152542373	0.13432835820895522
PDCD10	2.5484507	0.5063174	0.010820257462718579	0.12905246531213202	0.3728813559322034	0.22574626865671643
CARD16	3.36675	0.50518155	0.0007605960178487954	0.01734644730527013	0.864406779661017	0.7089552238805971
SLC1A5	2.8127756	0.5036535	0.004911589423764741	0.07345526276954965	0.2033898305084746	0.08955223880597014
ZCRB1	3.1979432	0.50285405	0.0013841154494081075	0.02755209603647567	0.2542372881355932	0.11194029850746269
COX6A1	2.870142	0.5027007	0.004102875639623153	0.06428768236242835	0.6779661016949152	0.5522388059701493
SMAP2	3.0478039	0.5022775	0.0023052039081015293	0.042142815766348915	0.8305084745762712	0.628731343283582
PTP4A3	5.9968805	0.5010992	2.0114416508293478e-09	1.9812700260669078e-07	0.15254237288135594	0.014925373134328358
ZFR	3.780798	0.50106573	0.0001563265198274464	0.004840614676282934	0.5084745762711864	0.291044776119403
PPDPF	1.7727848	0.5009985	0.07626436673348931	0.4147532861955492	0.4745762711864407	0.39365671641791045
OPRL1	5.361026	0.5007594	8.275072772063022e-08	6.022355509145993e-06	0.1016949152542373	0.007462686567164179
ENY2	2.1176515	0.5003455	0.0342045886968078	0.26934016554152057	0.5254237288135594	0.42723880597014924
NACA	3.2381704	0.50034344	0.0012029896298976046	0.024677485657468638	0.864406779661017	0.8376865671641791
SNRPA1	1.5679086	0.4998996	0.11690245485973813	0.5071098896079604	0.1694915254237288	0.11007462686567164
PWWP2B	4.8621883	0.49913305	1.1609500979691257e-06	6.873065191396492e-05	0.1694915254237288	0.03171641791044776
NBPF14	2.6365156	0.49892434	0.008376234126979458	0.10826566870460101	0.22033898305084745	0.11194029850746269
MRM2	0.9320984	0.4982449	0.3512856830068799	0.7236570674384646	0.1016949152542373	0.0708955223880597
CAT	3.2545817	0.49815667	0.0011355949021433275	0.02363443962092834	0.5254237288135594	0.3283582089552239
IGSF6	4.135909	0.4956615	3.535523839149569e-05	0.0013376455425868534	0.9322033898305084	0.7686567164179104
MYO1G	3.473301	0.4953969	0.0005140985454715347	0.01276976082729947	0.4745762711864407	0.27238805970149255
SNX18	3.432633	0.49536866	0.0005977508996094891	0.014378740587237943	0.3728813559322034	0.19029850746268656
COX6B1	2.1593614	0.4947432	0.030822133876340096	0.25446076710336846	0.8813559322033898	0.8283582089552238
RAB29	3.4846401	0.4939149	0.0004927994725626714	0.01245736011836523	0.22033898305084745	0.08208955223880597
SOX15	6.3035483	0.49329942	2.909073117307227e-10	3.227094120228386e-08	0.13559322033898305	0.009328358208955223
TBXAS1	3.1165767	0.49323246	0.001829640376018289	0.03449747679271448	0.5423728813559322	0.3656716417910448
FAM89B	4.235975	0.49290547	2.2756247276507898e-05	0.0009091359488859413	0.4067796610169492	0.1884328358208955
RAB8A	3.47681	0.4927125	0.0005074175179518345	0.012658848384536379	0.5084745762711864	0.2947761194029851
C12orf57	1.7621902	0.49156845	0.07803716163305954	0.41744035993414713	0.1864406779661017	0.11380597014925373
GUCY1A1	8.0149355	0.49093825	1.1019472484257788e-15	2.4687939726495973e-13	0.11864406779661017	0.0
YBX1P1	2.6605024	0.48958427	0.007802414476244325	0.103183319219407	0.2542372881355932	0.13246268656716417
MAT2B	2.1231327	0.48952055	0.03374272655212128	0.2668127291242476	0.3559322033898305	0.2630597014925373
CAMK1	3.0142736	0.48948172	0.002575952836557093	0.04591706257488509	0.3728813559322034	0.22574626865671643
SIVA1	0.50533646	0.4880429	0.6133225455745239	0.8262968288803809	0.22033898305084745	0.208955223880597
AAMP	2.14323	0.48803753	0.03209464206922744	0.25932543427262844	0.3220338983050847	0.21828358208955223
ZNF211	3.785524	0.48662946	0.0001533850564007727	0.0047624392783566	0.15254237288135594	0.041044776119402986
FTH1P8	3.3428085	0.48431537	0.0008293508254910892	0.018653863252088947	0.2711864406779661	0.11940298507462686
RNF167	2.899994	0.48379314	0.0037316984124303176	0.059958276670911574	0.3220338983050847	0.1828358208955224
RPL27A	3.4307306	0.48338395	0.0006019580144285175	0.014449521581639162	1.0	0.960820895522388
CCNDBP1	2.2804515	0.4831144	0.022580920075854136	0.21286454081069758	0.4067796610169492	0.28544776119402987
CHST2	4.83083	0.4828954	1.3596492736024592e-06	7.806709849337537e-05	0.15254237288135594	0.026119402985074626
FGR	3.6400075	0.48287433	0.0002726300546700195	0.007634977952597163	0.864406779661017	0.6343283582089553
INPP5D	3.2282107	0.4825933	0.0012456721219335325	0.025325711148065023	0.4576271186440678	0.27611940298507465
NAP1L4	3.0463004	0.48223674	0.0023167614485381928	0.042219005280697594	0.288135593220339	0.13992537313432835
WASHC3	2.160909	0.48123783	0.030702372043132	0.2538388588746934	0.2033898305084746	0.12126865671641791
TBCB	2.0899637	0.48055613	0.0366210546979982	0.2804505167421765	0.423728813559322	0.31902985074626866
KNOP1	3.5488844	0.47956482	0.0003868669450579708	0.010138398427138474	0.1694915254237288	0.05223880597014925
USE1	2.1966255	0.47861636	0.028047199722608957	0.2391547045003955	0.13559322033898305	0.05970149253731343
JOSD2	1.4303857	0.47847286	0.15260635472709083	0.560023543694064	0.2033898305084746	0.1455223880597015
NTAN1	4.057348	0.4771343	4.9633122852444354e-05	0.0017666917810343589	0.2711864406779661	0.09701492537313433
TRAPPC6A	1.6194189	0.47701824	0.10535715991833097	0.4811959105378022	0.2033898305084746	0.13246268656716417
ATP5ME	2.2172382	0.4765749	0.026606825859037748	0.23220489304273223	0.6610169491525424	0.5634328358208955
IL21R	6.6258445	0.4760585	3.452687707250481e-11	4.6412246756522345e-09	0.13559322033898305	0.007462686567164179
KIAA1109	3.3915174	0.4754852	0.000695067265747937	0.016141948330154324	0.22033898305084745	0.08768656716417911
G3BP2	1.0894885	0.47518244	0.27593854482047686	0.69200084247746	0.2711864406779661	0.22574626865671643
DDAH2	2.4675922	0.47331297	0.013602513432789313	0.15464907311746337	0.2033898305084746	0.10074626865671642
SPRYD3	4.5363836	0.4711987	5.72270297854497e-06	0.00028306322178725036	0.1864406779661017	0.04291044776119403
S100A4	4.964257	0.46929047	6.896471123730472e-07	4.274182823799412e-05	1.0	1.0
CEBPA	2.5744588	0.4683052	0.010039706023267527	0.12244424013011679	0.3050847457627119	0.17164179104477612
TAGLN	5.0126634	0.46782255	5.368173853586551e-07	3.4624134139740235e-05	0.13559322033898305	0.018656716417910446
UBE2R2	3.143695	0.46760538	0.0016682917461358095	0.03182287394214985	0.576271186440678	0.38619402985074625
EEF1B2P6	3.0480924	0.46741366	0.002302991169972209	0.042142815766348915	0.2542372881355932	0.12126865671641791
PSMB8-AS1	3.153819	0.46717575	0.001611489811379284	0.03110284220408733	0.3728813559322034	0.2126865671641791
AIP	2.6735115	0.4652533	0.00750616876902431	0.10030820451145518	0.3050847457627119	0.17537313432835822
CDK9	0.5754452	0.46469808	0.5649902665820336	0.8076621489629001	0.1016949152542373	0.08208955223880597
TMSB4XP4	2.597683	0.4646661	0.009385511193901432	0.11643740597341777	0.3898305084745763	0.2462686567164179
GNAI2	3.1295168	0.46454856	0.0017509400660858582	0.03323295879584222	0.9830508474576272	0.9272388059701493
MARCH7	1.5725588	0.46427968	0.11582101917953547	0.5045257206044118	0.3559322033898305	0.251865671641791
C1D	2.2225437	0.46411675	0.02624658511511797	0.23033293511930716	0.2711864406779661	0.17164179104477612
ZRANB2	2.2797544	0.46391523	0.02262226520267245	0.21286454081069758	0.3728813559322034	0.2593283582089552
RARA-AS1	2.0815883	0.46380037	0.037380098324303127	0.2839652090210225	0.11864406779661017	0.054104477611940295
RUNX3	3.0734181	0.46307594	0.0021162170099332796	0.039253077200483204	0.1864406779661017	0.06902985074626866
ARV1	2.5936325	0.4624796	0.00949679468304679	0.11734282158082952	0.1016949152542373	0.033582089552238806
TMEM179B	1.9297549	0.46172422	0.053637224094473177	0.34492082171146043	0.4406779661016949	0.34701492537313433
CKS1B	4.640848	0.4616079	3.469823262372721e-06	0.00018270138523442724	0.13559322033898305	0.022388059701492536
FBXO33	1.6205621	0.46103838	0.10511159144810646	0.4811959105378022	0.1016949152542373	0.05223880597014925
CST3	3.9074123	0.46102664	9.328992721832784e-05	0.0030807245907416587	1.0	0.996268656716418
GRK2	1.4700485	0.46073163	0.14154861166255098	0.54979402747175	0.3898305084745763	0.332089552238806
SPATA6	2.708084	0.46049494	0.006767287408558231	0.09271346034794525	0.1016949152542373	0.03171641791044776
THAP11	2.5133007	0.46005717	0.011960731441902893	0.14031141422503332	0.22033898305084745	0.11194029850746269
GLRX2	1.4578841	0.4598173	0.14487251362747372	0.5547296718188722	0.1016949152542373	0.055970149253731345
URM1	1.9276606	0.45956597	0.05389736008606145	0.34492082171146043	0.22033898305084745	0.14365671641791045
PHTF2	3.767027	0.4593393	0.00016520323793217423	0.0050397854340122625	0.1864406779661017	0.055970149253731345
SGPP1	4.1143146	0.45927513	3.883318724114855e-05	0.0014500261353508604	0.15254237288135594	0.03544776119402985
ZNF106	1.654711	0.45916137	0.09798312205383329	0.4668703722214759	0.4576271186440678	0.3675373134328358
NSMF	3.05988	0.45724678	0.0022142566700991883	0.04067539664397641	0.11864406779661017	0.033582089552238806
ADRB2	3.0319579	0.45708075	0.002429731993877258	0.043997017055533355	0.1694915254237288	0.06343283582089553
PSMD4	2.508779	0.45687792	0.012114921111108642	0.14182898423722062	0.5932203389830508	0.5
RFK	3.1700518	0.45623714	0.0015241176773858754	0.029667067430683158	0.1864406779661017	0.0708955223880597
HIST1H1C	0.7727783	0.45618105	0.43965362060435087	0.7269303543381012	0.23728813559322035	0.19962686567164178
AUP1	1.8682715	0.45526278	0.06172424907566369	0.3743424999673744	0.4406779661016949	0.35261194029850745
DENND3	2.7355518	0.4546063	0.006227575691620281	0.0875230994495121	0.3220338983050847	0.18470149253731344
SP110	1.6327094	0.45454487	0.10253014356730296	0.47894906802943726	0.4406779661016949	0.3694029850746269
MFSD12	1.9084612	0.4542604	0.05633162900538327	0.3521034972732545	0.2033898305084746	0.125
BAX	2.2106085	0.453996	0.02706296060303852	0.23505935301940925	0.5084745762711864	0.4141791044776119
YIF1A	3.2031596	0.4521205	0.0013592863069037985	0.0271524568928021	0.3220338983050847	0.16791044776119404
COX20	3.5039246	0.45188555	0.00045845498704759124	0.011718806894867512	0.3559322033898305	0.16791044776119404
PTGES3	2.1735082	0.4512455	0.029742087721644626	0.24859772809620448	0.4745762711864407	0.375
RHBDF2	1.9841405	0.45084384	0.04724017379940268	0.3287248634786693	0.22033898305084745	0.13246268656716417
NEURL1	6.6160135	0.44999817	3.69014061024774e-11	4.902737978219846e-09	0.13559322033898305	0.007462686567164179
CASP10	1.9860051	0.44752693	0.04703275901469572	0.3278806006723083	0.11864406779661017	0.054104477611940295
RPL26	3.3344564	0.44728076	0.0008546625451584238	0.019147792629372842	0.847457627118644	0.6660447761194029
MAP1S	3.3352838	0.44482002	0.0008521238273755917	0.01912842210529177	0.1864406779661017	0.06716417910447761
MYL12B	2.8625245	0.44464695	0.004202808799339273	0.06533509298129325	0.8135593220338984	0.7835820895522388
OXR1	1.9904	0.44401118	0.046546899639515665	0.3258796701635815	0.2542372881355932	0.16417910447761194
TMEM258	1.4925168	0.44399074	0.13556373707491903	0.5440643694478485	0.6101694915254238	0.542910447761194
SUN2	2.1452165	0.44390398	0.03193553477129956	0.25897474825895583	0.3898305084745763	0.27238805970149255
ELOVL1	1.8362129	0.44370311	0.06632618303045705	0.38883682263006786	0.3559322033898305	0.25
KMT2C	0.14443155	0.44326052	0.885159713222645	0.9612997702957838	0.23728813559322035	0.24253731343283583
MRPL32	3.2989256	0.44239247	0.00097055627336363	0.020728179400846425	0.2711864406779661	0.12126865671641791
AP2A1	3.4042077	0.44232994	0.0006635628493442388	0.015600553737875045	0.288135593220339	0.125
GSK3A	3.2291484	0.44209197	0.0012415945765914304	0.02528780683089783	0.2542372881355932	0.11380597014925373
AP001267.1	3.5390537	0.44187292	0.0004015642000090694	0.010475508103432939	0.13559322033898305	0.03544776119402985
CORO1B	2.2317858	0.4417897	0.025629130123966313	0.22735903788543407	0.3728813559322034	0.2630597014925373
NDUFC1	1.61883	0.4410825	0.10548385615280834	0.4811959105378022	0.3898305084745763	0.31902985074626866
ABHD6	3.7016652	0.44091123	0.00021418907710771634	0.00619575796210827	0.11864406779661017	0.026119402985074626
JUNB	3.0665326	0.44068635	0.0021655714996331975	0.040103435907307805	0.9830508474576272	0.9533582089552238
ARPC1A	1.9252228	0.4400915	0.05420150033343042	0.34492082171146043	0.23728813559322035	0.15111940298507462
PPCDC	2.2752643	0.43960652	0.02289008751156466	0.21432115825638143	0.1864406779661017	0.09514925373134328
MAN2A1	0.9005964	0.43933406	0.367802962956586	0.7254520098225489	0.11864406779661017	0.08208955223880597
C9orf78	1.5605721	0.43839446	0.11862473411923798	0.5113985304548353	0.3728813559322034	0.3003731343283582
SNAP29	2.6530013	0.438292	0.007977958973748577	0.10462929969976294	0.2711864406779661	0.15111940298507462
CD68	2.2942412	0.43796664	0.021776642561868412	0.20786960560727524	0.423728813559322	0.2947761194029851
RGL4	4.0579076	0.43782213	4.951430872844254e-05	0.0017666917810343589	0.11864406779661017	0.022388059701492536
AL139246.5	4.1176796	0.43771157	3.8270594941309005e-05	0.0014337043206537595	0.1864406779661017	0.048507462686567165
RPS29	4.277806	0.43651256	1.887445927635542e-05	0.0007957917774599153	0.9661016949152542	0.957089552238806
AP000547.3	4.439253	0.43588534	9.027179984055027e-06	0.000409303803562749	0.13559322033898305	0.024253731343283583
CCNK	1.6902397	0.43548656	0.09098210091090177	0.45198325435128855	0.2711864406779661	0.1958955223880597
RAB37	3.288079	0.43515944	0.0010087348396256052	0.02134408199548549	0.13559322033898305	0.03917910447761194
NDUFB7	2.7105799	0.43504754	0.006716565783531712	0.09223976038778045	0.576271186440678	0.39552238805970147
YIPF1	0.36867705	0.43498805	0.7123684601663307	0.8819505933319421	0.11864406779661017	0.10261194029850747
C20orf27	2.2832928	0.4347231	0.02241312845036356	0.2122928946753502	0.3389830508474576	0.23134328358208955
GABPB1-IT1	3.046377	0.43453172	0.0023161733866190184	0.042219005280697594	0.1864406779661017	0.07276119402985075
SEPT6	3.3164673	0.43372494	0.0009116323638056476	0.02000665801920945	0.23728813559322035	0.09701492537313433
RNF141	2.4916968	0.4333957	0.012713448963921131	0.14759127522323165	0.3898305084745763	0.2537313432835821
CCND3	2.5995162	0.43324852	0.00933552835020286	0.11606936553799553	0.4915254237288136	0.3582089552238806
SEPT7	2.1567235	0.43312043	0.031027221045961596	0.2550907243378016	0.6779661016949152	0.5671641791044776
RGS12	5.6886578	0.43293992	1.2804184459948374e-08	1.0757397914659568e-06	0.11864406779661017	0.009328358208955223
PSMC3	1.6943315	0.43270728	0.09020230273343938	0.4504256097281019	0.3389830508474576	0.2332089552238806
ULK2	4.273612	0.43243998	1.9233172959176366e-05	0.0008049752169653816	0.15254237288135594	0.03171641791044776
PUF60	2.2229154	0.43231145	0.026221506813804016	0.23028972855843557	0.3728813559322034	0.24440298507462688
HAT1	2.3775742	0.43197036	0.01742693304388023	0.18052596279181823	0.1864406779661017	0.0914179104477612
HSBP1	2.9119997	0.4315681	0.003591229451609912	0.058368972566280014	0.711864406779661	0.5783582089552238
RPL41P5	1.8850933	0.43067786	0.05941723178731538	0.36382705809317556	0.4745762711864407	0.3787313432835821
LAPTM4A	1.661378	0.43032315	0.09663753989991243	0.4663997707753617	0.6101694915254238	0.5652985074626866
H2AFZ	3.4960458	0.4290329	0.0004722076420244006	0.012016580217752341	0.7288135593220338	0.5111940298507462
CDC42EP3	2.4336414	0.4278244	0.014947799202134028	0.16522382263493463	0.5084745762711864	0.3656716417910448
PPM1F	2.4474282	0.42638204	0.014387973419537178	0.1608581059605008	0.2711864406779661	0.15485074626865672
MIDN	2.1177652	0.42608982	0.03419495178948165	0.26934016554152057	0.2711864406779661	0.166044776119403
DLST	2.4493222	0.42584762	0.01431252990408815	0.16032839870991294	0.11864406779661017	0.04664179104477612
MORF4L1	2.4335399	0.4252582	0.014951989550544583	0.16522382263493463	0.7288135593220338	0.6417910447761194
GBP4	2.1991832	0.4252032	0.027864904162027367	0.23892207079950692	0.2711864406779661	0.1623134328358209
ILK	2.306278	0.42490107	0.021095108444531344	0.203060412036407	0.4576271186440678	0.333955223880597
PRADC1	4.0308547	0.42464885	5.557435612200516e-05	0.0019538233632308646	0.1864406779661017	0.05037313432835821
MT-CO1	6.3358803	0.42409202	2.3599001277649994e-10	2.6697246395884042e-08	1.0	0.9981343283582089
PAG1	2.5496118	0.42359763	0.010784290180694612	0.1288925728081764	0.22033898305084745	0.11007462686567164
ADK	2.5907745	0.42334133	0.00957602190666915	0.11803195933721866	0.1864406779661017	0.08768656716417911
RPIA	3.0163717	0.42319557	0.002558193684618584	0.04591114371811771	0.2033898305084746	0.08768656716417911
RPS3AP26	2.0857592	0.42176658	0.03700045441363562	0.28282845308120574	0.3898305084745763	0.26492537313432835
IFITM1	4.940082	0.42175904	7.808973760076601e-07	4.74602841396996e-05	0.15254237288135594	0.024253731343283583
DNM1L	2.1020398	0.42156196	0.03554979112081188	0.27611399915583484	0.22033898305084745	0.125
MT-CO2	6.3773727	0.42152515	1.8015166576528413e-10	2.0584129330341366e-08	1.0	0.9981343283582089
NTHL1	3.4152803	0.4206213	0.0006371639228752779	0.015158931593050777	0.1016949152542373	0.022388059701492536
STXBP2	3.013376	0.4206123	0.002583585592759284	0.04598138470851648	0.7288135593220338	0.6231343283582089
DUSP1	3.6121829	0.42059857	0.00030363047406608103	0.008299717216935508	0.9830508474576272	0.9347014925373134
SLC46A3	2.7152174	0.42036882	0.006623230494849211	0.09117714654716516	0.15254237288135594	0.061567164179104475
CPT1A	0.9382618	0.41983312	0.3481098878998239	0.7208234105007951	0.11864406779661017	0.08582089552238806
BAZ2A	1.9890423	0.41979015	0.04669653837634842	0.3258796701635815	0.23728813559322035	0.15111940298507462
UBLCP1	1.9787602	0.41976193	0.04784300880638559	0.33066032602239764	0.22033898305084745	0.13432835820895522
RNPS1	1.7759366	0.4196451	0.07574335917932841	0.41321395658147636	0.3220338983050847	0.23880597014925373
TRIM27	1.6809349	0.41960138	0.09277554798738277	0.45691957383786014	0.2542372881355932	0.17164179104477612
ARPC2	3.700126	0.4194838	0.00021549248697750884	0.006217720091426808	1.0	0.9496268656716418
TSPAN14	2.6975813	0.4188154	0.006984520703030559	0.09466801133194207	0.4067796610169492	0.2630597014925373
CCDC57	1.7404717	0.41817325	0.0817762243865014	0.43005061320571814	0.15254237288135594	0.08582089552238806
TIPRL	2.8456101	0.41799873	0.0044326415511273505	0.06770937189215559	0.2711864406779661	0.13992537313432835
NDUFA4	1.7699404	0.41785955	0.07673706846086276	0.4171254729942045	0.8135593220338984	0.7313432835820896
AMPD2	2.473877	0.41774395	0.013365568584517163	0.15329110310490718	0.2711864406779661	0.15485074626865672
MAPK1IP1L	-2.0776293	0.41719252	0.037743515596457965	0.2854119187327126	0.13559322033898305	0.27425373134328357
HAX1	1.231316	0.4167792	0.2182046984592031	0.647249970040201	0.1864406779661017	0.13805970149253732
RELL2	5.0013003	0.4153597	5.694493756938296e-07	3.614738092598721e-05	0.1016949152542373	0.009328358208955223
CACUL1	1.5966119	0.4150918	0.1103522563148171	0.4940771475913402	0.1694915254237288	0.11007462686567164
HNRNPA1P48	2.5979073	0.41508833	0.00937938350838423	0.11643740597341777	0.2542372881355932	0.13619402985074627
UPRT	3.2420406	0.41507706	0.001186771206397784	0.02443251856630825	0.11864406779661017	0.03171641791044776
SPPL2A	2.0693974	0.41482678	0.03850880767751121	0.28954067905701963	0.2711864406779661	0.17350746268656717
AC147067.1	3.125417	0.41477013	0.0017755323115900665	0.033643834481306964	0.1016949152542373	0.026119402985074626
YWHAH	2.951957	0.4144481	0.003157668245716292	0.054011253556219094	0.576271186440678	0.38619402985074625
EHBP1L1	2.4487753	0.41443416	0.014334287772882167	0.1604148600322739	0.576271186440678	0.4533582089552239
CFL1	4.8146667	0.41410396	1.4744576678677955e-06	8.423576656528717e-05	1.0	0.9776119402985075
TADA3	1.4861113	0.41371334	0.13724969543904383	0.5475611103654032	0.22033898305084745	0.15858208955223882
SS18L2	2.041132	0.4128232	0.04123770451698167	0.30184625996863074	0.22033898305084745	0.13805970149253732
ATP5MF	2.4784644	0.412766	0.01319492953250134	0.15198111374834708	0.7796610169491526	0.710820895522388
UBE2I	2.5302758	0.41263822	0.011397289834693493	0.13480893752713027	0.576271186440678	0.44776119402985076
CHCHD5	1.0160687	0.41193837	0.3095966486696865	0.7039782245235839	0.22033898305084745	0.1791044776119403
EIF2B2	3.3949606	0.41161704	0.0006863844674453036	0.015972767668085617	0.11864406779661017	0.029850746268656716
NAGA	1.4916255	0.41154486	0.1357973519851603	0.5446193554869925	0.3559322033898305	0.2966417910447761
RPL18AP3	2.8848524	0.4110211	0.003915973419744635	0.06200180518582845	0.7627118644067796	0.5970149253731343
TNFRSF10C	2.0961862	0.41098604	0.03606567807094657	0.27881355726565327	0.1694915254237288	0.08955223880597014
RPS7P10	3.1449459	0.4105426	0.0016611761043986795	0.03174013071715604	0.1864406779661017	0.0708955223880597
PEF1	3.180124	0.4085219	0.001472120248836213	0.028901109902409915	0.2033898305084746	0.07835820895522388
ARL4A	2.2370307	0.40782768	0.02528433700614693	0.22640536512538206	0.2711864406779661	0.16791044776119404
DUSP5	2.042703	0.40761483	0.041081860670569015	0.30089829488584713	0.1864406779661017	0.1044776119402985
LSM1	2.433831	0.40608758	0.014939965327099267	0.16522382263493463	0.2033898305084746	0.1044776119402985
GCH1	1.186794	0.40575853	0.2353088524306184	0.6601220351569598	0.1864406779661017	0.13619402985074627
UBAC1	1.7526101	0.4056054	0.07966896589081057	0.4225110156317166	0.2711864406779661	0.1865671641791045
ARPC1B	2.3385751	0.40540826	0.019357428091869286	0.19157847225055127	0.5254237288135594	0.3917910447761194
SPART	1.4028298	0.4053329	0.16066759866706404	0.5738562031299109	0.1864406779661017	0.13059701492537312
DYNLT1	2.1407156	0.40531272	0.032296973767769396	0.259563656948054	0.5932203389830508	0.4906716417910448
RAB1B	1.9549875	0.40530097	0.05058454325612714	0.3389906107005916	0.4067796610169492	0.32649253731343286
MRPL35	2.1186244	0.40414065	0.034122227067169816	0.2691829421179455	0.13559322033898305	0.06343283582089553
VMO1	3.59564	0.40389875	0.0003235952041897673	0.008761608538085974	0.1016949152542373	0.020522388059701493
AL591846.1	2.020231	0.40302458	0.04335944121817466	0.3111965925621003	0.2542372881355932	0.1623134328358209
AMD1	2.6815817	0.40247172	0.007327499214682594	0.09849883061995685	0.288135593220339	0.16417910447761194
CMTM6	2.3661432	0.40241116	0.01797448669831236	0.18373687078051004	0.576271186440678	0.4496268656716418
ANAPC10	3.3997035	0.4016105	0.0006745894257362157	0.015794792578815574	0.15254237288135594	0.04477611940298507
ATP5MC3	2.4353423	0.40158045	0.01487770461052261	0.1648813316002244	0.6440677966101694	0.5186567164179104
HEXDC	2.462568	0.40098017	0.01379460007586652	0.15605653511569392	0.13559322033898305	0.055970149253731345
CENPC	0.7765455	0.40066412	0.4374269443335511	0.7269303543381012	0.11864406779661017	0.0914179104477612
AC007969.1	2.3294082	0.40023214	0.019837448745339204	0.19439338710484197	0.5254237288135594	0.39738805970149255
RASAL3	2.6056488	0.399906	0.009170042834631915	0.11501307291822642	0.1694915254237288	0.07649253731343283
ITGAL	1.9900743	0.3991566	0.04658275604626147	0.3258796701635815	0.4067796610169492	0.3041044776119403
POLR2I	1.5209242	0.39743912	0.12827886344707914	0.530268519863912	0.23728813559322035	0.16977611940298507
AL590867.2	2.5443733	0.39709428	0.010947406151381196	0.13016135555221806	0.3898305084745763	0.26492537313432835
ATP5MD	2.289715	0.39702424	0.022037833614533285	0.20931362167885065	0.6440677966101694	0.5298507462686567
GNAI3	2.920981	0.39675105	0.003489312752284285	0.05695555358228605	0.4745762711864407	0.30223880597014924
NDUFS7	1.961963	0.39643607	0.04976679185798148	0.33732901344805577	0.3898305084745763	0.30597014925373134
MRPS33	1.2972896	0.39617166	0.19453156261118454	0.6128253747988405	0.1864406779661017	0.1287313432835821
COMMD7	2.183814	0.39428338	0.028975911799763256	0.24419275843051502	0.2711864406779661	0.166044776119403
FAM162A	1.8830382	0.39396	0.05969519349045882	0.36455226126241713	0.23728813559322035	0.14738805970149255
PSMB2	1.6788104	0.39320764	0.09318900191798257	0.45875809388835365	0.3898305084745763	0.3208955223880597
SMARCC2	2.4151032	0.39298543	0.015730756813277524	0.17111133676538506	0.23728813559322035	0.13059701492537312
PCGF5	2.2211702	0.39296368	0.026339436503647878	0.23079325267690232	0.2542372881355932	0.14925373134328357
PBDC1	2.3012574	0.3928069	0.02137708318957765	0.20508358734182555	0.2542372881355932	0.14925373134328357
BRI3	3.2555904	0.39135772	0.0011315687504625254	0.023593621428439442	0.9661016949152542	0.8582089552238806
FIBP	1.7606866	0.3913405	0.07829145500560074	0.4186046630294778	0.2711864406779661	0.1865671641791045
MXD3	2.8197591	0.39101693	0.004805971848873799	0.07244463633935624	0.15254237288135594	0.055970149253731345
KIF22	2.1566052	0.39091548	0.031036430145600803	0.2550907243378016	0.2033898305084746	0.11194029850746269
TOMM7	2.1017783	0.39071172	0.035572693757904165	0.27611399915583484	0.4915254237288136	0.3917910447761194
CASP6	3.4260366	0.39070037	0.0006124578564396408	0.014640049095563466	0.1016949152542373	0.022388059701492536
GPATCH8	1.1439288	0.39020568	0.25265316155640516	0.6752281962412688	0.13559322033898305	0.09514925373134328
GSTA4	6.2076817	0.38992107	5.377195011897936e-10	5.651230168400394e-08	0.1016949152542373	0.0037313432835820895
SMC5	2.4087248	0.3897819	0.016008359623147356	0.17272097927675326	0.3050847457627119	0.18097014925373134
FRG1	0.575491	0.38976282	0.5649592834098716	0.8076621489629001	0.2542372881355932	0.23880597014925373
KDM1A	2.6565363	0.38944918	0.00789479138540279	0.10413135171274229	0.2033898305084746	0.09701492537313433
TMBIM4	1.7056619	0.38937	0.08807103989225278	0.44776523648152083	0.3559322033898305	0.2593283582089552
TMEM50B	-0.022676345	0.38892627	0.9819084454279717	0.9941112205034691	0.11864406779661017	0.11940298507462686
RPS27L	2.2176363	0.3887486	0.026579636674549954	0.23218572526254416	0.5423728813559322	0.4123134328358209
TPR	1.8242842	0.38863742	0.06810912206337756	0.3930377922707839	0.4915254237288136	0.4216417910447761
UNC13D	2.8644524	0.3885489	0.004177310514422909	0.06502717975176589	0.288135593220339	0.14365671641791045
SNX5	1.9194564	0.3880924	0.054926604453894017	0.3467355704365707	0.288135593220339	0.1921641791044776
COX6C	3.0073597	0.38806915	0.002635276604419803	0.046538903372644	0.7796610169491526	0.7052238805970149
ATPAF2	1.6483934	0.38802874	0.09927197931601954	0.4704582956835173	0.13559322033898305	0.07835820895522388
CAPNS1	2.0917256	0.38762927	0.03646306532803904	0.28017954568807946	0.6271186440677966	0.5466417910447762
PTMAP4	2.0265074	0.38739905	0.04271282248819683	0.30849349541728	0.1864406779661017	0.10634328358208955
MINOS1	2.8752253	0.38713622	0.0040373923792563935	0.06362930389708077	0.3898305084745763	0.23134328358208955
TSTD1	2.3618746	0.38705128	0.01818279152173349	0.18444240244113272	0.1694915254237288	0.08208955223880597
BAG1	2.011445	0.38700807	0.044278467610566294	0.31679760232832216	0.288135593220339	0.19029850746268656
PGGT1B	2.2478876	0.38645878	0.024583350455059074	0.22169641854735989	0.1864406779661017	0.09328358208955224
PAIP2	2.111856	0.38520476	0.03469879850724242	0.2722997745492801	0.6271186440677966	0.5186567164179104
TRIP4	1.9406472	0.38512963	0.05230108091745436	0.34492082171146043	0.11864406779661017	0.055970149253731345
ATP5PF	2.2102015	0.38505298	0.027091175342412763	0.23505935301940925	0.6610169491525424	0.6026119402985075
PSMB8	0.7684206	0.3849375	0.44223736032773076	0.7269303543381012	0.576271186440678	0.6063432835820896
FTH1P2	2.6093373	0.38392046	0.009071777612819711	0.1146893882104827	0.15254237288135594	0.06343283582089553
TAPBPL	1.5876442	0.38385737	0.11236681072987822	0.49739483643868404	0.15254237288135594	0.0914179104477612
ARFIP1	2.1970026	0.38381737	0.028020259081740106	0.23910342066315343	0.1864406779661017	0.10074626865671642
POLR3GL	2.9304862	0.38366172	0.0033843210384752144	0.056092081609602995	0.1864406779661017	0.07649253731343283
TMEM131L	2.2262275	0.3836253	0.02599894296665519	0.22886280611479368	0.1864406779661017	0.09701492537313433
DUSP6	2.1815777	0.38357267	0.029140708196313158	0.245185369551601	0.7288135593220338	0.6231343283582089
KAT6A	1.935173	0.3833753	0.05296906132841713	0.34492082171146043	0.2033898305084746	0.12126865671641791
MRPS5	0.95118225	0.38217703	0.3415118556498883	0.719105200439819	0.3559322033898305	0.32276119402985076
C12orf49	2.3699734	0.38190997	0.01778936171796357	0.18278889117756453	0.1016949152542373	0.03731343283582089
EFL1	3.2759287	0.3817397	0.0010531511131456801	0.02216078198674501	0.1016949152542373	0.024253731343283583
FUNDC2	1.9796287	0.3807289	0.047745269178462266	0.33066032602239764	0.23728813559322035	0.15671641791044777
TLE4	1.9892702	0.38043624	0.04667138312620233	0.3258796701635815	0.2711864406779661	0.166044776119403
FAM32A	2.0303838	0.38020316	0.04231755071417258	0.3068022426777512	0.3728813559322034	0.27425373134328357
POLR2K	1.5370309	0.37991545	0.12428572603432368	0.5196080152463163	0.1694915254237288	0.11380597014925373
HSPA7	2.1940048	0.37943256	0.028235069192517184	0.2403978394886001	0.1864406779661017	0.09514925373134328
CATIP	1.0300745	0.37928942	0.30297506734193547	0.7039782245235839	0.13559322033898305	0.09514925373134328
TMEM9B	2.3958664	0.37886986	0.016581128192646403	0.176484978891006	0.3728813559322034	0.24440298507462688
RPL8	3.5993521	0.3787428	0.00031901099792172637	0.008658003948345951	0.9830508474576272	0.9384328358208955
AC025164.1	1.7563552	0.37870356	0.07902777361027395	0.42155524802567235	0.13559322033898305	0.07276119402985075
CLECL1	1.9826525	0.37857923	0.04740625296697553	0.3294792253045392	0.2542372881355932	0.16044776119402984
H3F3A	2.371887	0.37838948	0.017697500663564163	0.18200867919161487	0.5254237288135594	0.3712686567164179
OAZ2	2.043591	0.37812123	0.040993959641804814	0.30063991198155443	0.3898305084745763	0.2891791044776119
TANK	1.3438543	0.37746742	0.1789955119777218	0.5982598523245789	0.3728813559322034	0.2966417910447761
TES	2.2601135	0.37711793	0.02381420747155099	0.21798362924473796	0.3728813559322034	0.24813432835820895
IP6K2	2.989334	0.37690392	0.0027958626466898233	0.04899620644337104	0.3050847457627119	0.15671641791044777
UTP3	0.35999858	0.37636876	0.7188482001130452	0.8860366272375031	0.1016949152542373	0.08582089552238806
CALHM2	2.7789838	0.37551016	0.0054529229728363035	0.07936955144920714	0.288135593220339	0.14365671641791045
ATM	2.0599234	0.375271	0.03940586180550107	0.2927512204093987	0.22033898305084745	0.1287313432835821
ALG3	2.608546	0.37525165	0.009092777112819337	0.11480007877466711	0.2542372881355932	0.13432835820895522
PARP1	2.281719	0.37476492	0.02250593987507432	0.2126988163875924	0.288135593220339	0.17164179104477612
JAK1	1.6958389	0.37447405	0.08991639342585674	0.4504256097281019	0.6101694915254238	0.5727611940298507
ING4	2.018807	0.37378377	0.04350729417961422	0.31206173464926057	0.11864406779661017	0.055970149253731345
CCDC88C	2.6425874	0.3736289	0.008227522314892172	0.10658465982988431	0.22033898305084745	0.10634328358208955
UBE2E2	1.8118167	0.37352455	0.07001451728931192	0.3993938465040829	0.1864406779661017	0.11567164179104478
PRKAB1	3.2366283	0.37285617	0.0012095085617040053	0.024766747000053702	0.13559322033898305	0.041044776119402986
POLB	2.6649022	0.3725717	0.00770107203371368	0.10221571364222327	0.15254237288135594	0.061567164179104475
NSL1	2.1248002	0.37230566	0.03360329314260105	0.26607846669948687	0.1864406779661017	0.10074626865671642
CCDC144B	2.4094436	0.37191722	0.01597686907527581	0.1725441456087915	0.1694915254237288	0.08022388059701492
SLC25A5	2.1932764	0.37182832	0.028287476398399364	0.24066470984967323	0.7966101694915254	0.7723880597014925
FAM45A	2.4639168	0.37034938	0.013742798217631495	0.15591894143993634	0.3898305084745763	0.251865671641791
CTAGE5	1.4403961	0.37014404	0.149755382935535	0.560023543694064	0.22033898305084745	0.15111940298507462
PHYKPL	2.006416	0.3700946	0.04481187694562969	0.31921477928975367	0.2711864406779661	0.17537313432835822
SUPT4H1	1.2170975	0.36930218	0.22356711852060007	0.6472574483565045	0.4745762711864407	0.44776119402985076
FUS	1.7282542	0.36930102	0.08394266682085304	0.4348969669937705	0.4406779661016949	0.35074626865671643
CCZ1B	0.81465507	0.36844313	0.41526976401423654	0.7269303543381012	0.11864406779661017	0.08955223880597014
NDUFB6	0.97509205	0.36842602	0.32951459900044067	0.7171492967960067	0.288135593220339	0.251865671641791
TSG101	1.9018788	0.3684076	0.057187001729788446	0.3555052675541691	0.2711864406779661	0.1791044776119403
SETX	1.3667578	0.3683481	0.17170124400945275	0.5928855890154147	0.3728813559322034	0.30223880597014924
LMO2	1.5385208	0.36825573	0.12392131930686852	0.5188438968121215	0.5084745762711864	0.4197761194029851
IMP3	1.8667437	0.3679224	0.06193738860538768	0.3749276145280917	0.2542372881355932	0.16044776119402984
HIST1H4C	2.3157403	0.36765665	0.02057244505744759	0.19993991224231708	0.5423728813559322	0.40298507462686567
PYCARD	2.9439836	0.3673381	0.003240172327074394	0.05434299179125853	0.8135593220338984	0.6865671641791045
MT-ATP8	2.8101752	0.36678675	0.0049514555442209856	0.0737618396978735	0.6779661016949152	0.5205223880597015
CAPZA1	2.7495842	0.36649588	0.005967092765610464	0.0847597265640479	0.5932203389830508	0.44029850746268656
ANKRD12	1.7660743	0.36619532	0.07738338245047052	0.41744035993414713	0.3898305084745763	0.30223880597014924
DOK2	1.8926386	0.3658994	0.05840595434593578	0.3596630492488694	0.4915254237288136	0.41044776119402987
PDCD6	1.9737868	0.36536378	0.04840598781557701	0.3327838849463195	0.3898305084745763	0.27798507462686567
BNIP2	1.5370545	0.36526012	0.12427995563358596	0.5196080152463163	0.3728813559322034	0.28544776119402987
TLN1	2.0330544	0.36520383	0.042047042988543906	0.3054105080228191	0.7627118644067796	0.7686567164179104
ARCN1	-0.5388437	0.36512896	0.5899947239979328	0.8103473634331507	0.11864406779661017	0.15298507462686567
DEDD2	1.8737582	0.3646615	0.06096375948282658	0.3703199977941395	0.288135593220339	0.18470149253731344
GOLPH3	2.425285	0.36427456	0.01529636687026081	0.1681174141363316	0.2711864406779661	0.15485074626865672
STK10	1.4280553	0.36416504	0.15327594478224876	0.560023543694064	0.3389830508474576	0.27611940298507465
RWDD4	1.7264564	0.36414886	0.08426533637051035	0.4350579848384735	0.13559322033898305	0.07649253731343283
LCP2	2.7127337	0.36408073	0.006673070788555064	0.09175271580027697	0.6271186440677966	0.4552238805970149
PLOD3	2.9088604	0.36362645	0.0036274862230717474	0.058873817565216036	0.1864406779661017	0.07462686567164178
CHMP6	2.5969658	0.3636086	0.009405129230081513	0.11655423707474118	0.1694915254237288	0.07462686567164178
PQLC3	1.9148725	0.3632711	0.05550875501551928	0.3490605585070574	0.3050847457627119	0.20335820895522388
MVP	2.484527	0.36311576	0.012972358774131615	0.14987074959881477	0.4067796610169492	0.26492537313432835
TSPAN3	2.4130154	0.3624782	0.015821153199481457	0.1716737858093781	0.288135593220339	0.17164179104477612
DDX21	1.4965295	0.36216024	0.13451573014076934	0.5417612733833029	0.5084745762711864	0.4533582089552239
APH1B	2.787332	0.36174214	0.005314401091374322	0.07755089000005493	0.1864406779661017	0.07835820895522388
ESRRA	2.4871402	0.36159497	0.01287746068286864	0.14922704438383072	0.288135593220339	0.16791044776119404
GPR65	1.9407989	0.36138347	0.05228267972959135	0.34492082171146043	0.3389830508474576	0.23134328358208955
RPL26P19	1.9495968	0.3606228	0.051224197585283474	0.34177068181696707	0.2033898305084746	0.11940298507462686
USP5	1.5604568	0.3605724	0.11865197831575078	0.5113985304548353	0.1016949152542373	0.054104477611940295
ZFAND2B	2.2340798	0.3603128	0.025477822612524733	0.22704307750213687	0.2033898305084746	0.11194029850746269
MIR22HG	2.6999888	0.35868585	0.006934178232283658	0.09420918012137107	0.23728813559322035	0.12126865671641791
ATP5F1E	3.231305	0.3579466	0.0012322646312782626	0.025142599423188264	0.9322033898305084	0.9309701492537313
CXCL16	2.3439395	0.35790873	0.019081268294910844	0.19041144302491134	0.4745762711864407	0.34328358208955223
PTMA	4.201048	0.35744652	2.6568262832236414e-05	0.00103961976411347	1.0	0.9906716417910447
KLF13	0.92399144	0.35739508	0.3554907649410617	0.7254520098225489	0.3898305084745763	0.33955223880597013
CPNE3	2.7739592	0.35738805	0.0055378644724981465	0.08009574615539723	0.288135593220339	0.14925373134328357
CHST15	2.2332318	0.3572331	0.025533659413371445	0.22704307750213687	0.3559322033898305	0.25
NOP16	1.9211286	0.35688567	0.05471549207880646	0.34559381563982455	0.13559322033898305	0.0708955223880597
EPC1	-0.43004063	0.35664728	0.6671660878091021	0.8623007795570483	0.22033898305084745	0.26119402985074625
NUP62	1.1842722	0.3563438	0.23630536141893022	0.6617708479344845	0.3389830508474576	0.2835820895522388
GDE1	1.8145996	0.35529375	0.06958546763295531	0.3979397163033771	0.1694915254237288	0.09888059701492537
RALB	1.048037	0.35521623	0.2946215213228256	0.6982670613222579	0.3220338983050847	0.2798507462686567
FAM126A	3.0883675	0.3548696	0.0020125939366406873	0.03745260312712784	0.1694915254237288	0.061567164179104475
SLC39A1	1.8301191	0.3547862	0.06723213154403573	0.39082638166756634	0.23728813559322035	0.15111940298507462
RPL14	2.6427367	0.3546338	0.008223895884380383	0.10658465982988431	0.9322033898305084	0.8992537313432836
CYSLTR1	2.739112	0.35450402	0.006160540345202771	0.08679449319887406	0.22033898305084745	0.10074626865671642
SSBP4	1.3928432	0.35422668	0.16366719360287707	0.5792688916504942	0.22033898305084745	0.15858208955223882
HCLS1	2.267371	0.35418937	0.02336756973796121	0.21636778916202984	0.847457627118644	0.7966417910447762
PLXNB2	2.5825176	0.35406888	0.00980823411800103	0.12037474009911897	0.4406779661016949	0.29850746268656714
RASA1	2.3380911	0.35378605	0.019382523535938848	0.19157847225055127	0.15254237288135594	0.06902985074626866
XRCC5	1.3888977	0.35368997	0.16486385862126218	0.5792688916504942	0.576271186440678	0.5298507462686567
SRSF5	2.3920145	0.35359138	0.016756182387288283	0.17662005531102945	0.8135593220338984	0.7798507462686567
UBN2	2.8675296	0.35311624	0.0041369013557034295	0.06457409138014669	0.11864406779661017	0.03731343283582089
VPS29	2.149068	0.3530401	0.03162900662994964	0.25797131341681917	0.5932203389830508	0.457089552238806
VAV1	1.9492317	0.35276324	0.0512677544762638	0.34177068181696707	0.1864406779661017	0.10634328358208955
SMC3	2.7602403	0.35240608	0.005775885717839947	0.08280460503392627	0.3050847457627119	0.1623134328358209
HIST2H2AC	1.2274371	0.3520947	0.219658343680862	0.6472574483565045	0.13559322033898305	0.0914179104477612
RGS18	1.8630702	0.35164076	0.062452379957316145	0.3749276145280917	0.4406779661016949	0.3358208955223881
HK1	1.6124812	0.35105884	0.10685726480847385	0.4852746850960343	0.3389830508474576	0.27052238805970147
CALM2	3.1502202	0.35094637	0.0016314744208103605	0.03143545823301717	0.8813559322033898	0.835820895522388
PSMB10	2.3134077	0.35086837	0.020700242524622003	0.2007818090715883	0.11864406779661017	0.048507462686567165
RBM33	1.1771666	0.35072836	0.23912903029201982	0.6636655205629091	0.2033898305084746	0.1417910447761194
MPC1	1.9340583	0.3506025	0.0531059636298197	0.34492082171146043	0.23728813559322035	0.1455223880597015
C1orf123	0.70440537	0.3503424	0.4811803649242711	0.7485854313167556	0.13559322033898305	0.11007462686567164
MYD88	2.253045	0.35016775	0.02425630112423403	0.2196137057412821	0.5423728813559322	0.45149253731343286
CSNK2B	2.441468	0.34990513	0.014627681754858443	0.16242555075900153	0.4745762711864407	0.3283582089552239
KPNA4	2.670941	0.34988123	0.007563892340283671	0.10072847771571239	0.2542372881355932	0.13246268656716417
TRAK1	1.3551599	0.34979644	0.17536660841778795	0.5982598523245789	0.15254237288135594	0.10074626865671642
EMC8	2.0727067	0.3497775	0.03819958889491581	0.287907983320124	0.1864406779661017	0.09888059701492537
MRPS34	1.3322134	0.3495412	0.18279005493698675	0.6011972273200952	0.3220338983050847	0.2555970149253731
SNW1	1.6975774	0.3492286	0.08958755252661615	0.4504256097281019	0.3898305084745763	0.2947761194029851
CHST7	2.2903728	0.3477334	0.021999717671622544	0.20925494865826563	0.13559322033898305	0.05970149253731343
GMPS	2.6527028	0.34750915	0.00798501219483575	0.10462929969976294	0.1694915254237288	0.0708955223880597
KDM4C	2.2902737	0.34700054	0.022005456622787727	0.20925494865826563	0.11864406779661017	0.048507462686567165
EPRS	0.64642787	0.34670398	0.5180022850670821	0.7762221782526532	0.2033898305084746	0.18097014925373134
MOSPD2	1.4379094	0.34665877	0.15045976962207033	0.560023543694064	0.3050847457627119	0.25
COPS9	2.3623235	0.34640664	0.01816079160248604	0.18444240244113272	0.4915254237288136	0.3805970149253731
CASP8AP2	0.9549612	0.34565043	0.33959733139791737	0.719105200439819	0.1016949152542373	0.0708955223880597
CASP1	2.3613002	0.3451005	0.018210975006813745	0.18444240244113272	0.6271186440677966	0.47574626865671643
ZMYM2	2.2915704	0.3449141	0.021930440407647456	0.20898850049856535	0.15254237288135594	0.06902985074626866
RPF1	2.1559546	0.34458464	0.031087201953215883	0.25517411603264706	0.15254237288135594	0.07276119402985075
IMPDH1	2.056143	0.34439757	0.03976872833135964	0.29468060305714344	0.3898305084745763	0.2667910447761194
ACER3	1.4571565	0.34433258	0.14507317603953504	0.5551259576114291	0.13559322033898305	0.08582089552238806
PSMA5	1.3327292	0.3440785	0.182620669674614	0.6008130641238525	0.3220338983050847	0.2555970149253731
COX5B	2.1438403	0.3438919	0.03204569246883326	0.25932543427262844	0.7966101694915254	0.7873134328358209
MED4	1.3702308	0.3438769	0.17061485596739967	0.5902044639066026	0.3220338983050847	0.24813432835820895
MCTP1	1.6728392	0.34297067	0.09435896692343972	0.4623335186298751	0.22033898305084745	0.1455223880597015
MTPN	1.7457498	0.3428802	0.08085443926733449	0.42711179984677017	0.4915254237288136	0.41044776119402987
EIF3K	1.7800084	0.342747	0.07507458230227321	0.4120121731631874	0.6779661016949152	0.5970149253731343
RAB30-AS1	2.5440018	0.3425739	0.010959055104820216	0.13016441125538022	0.13559322033898305	0.054104477611940295
TAP2	2.235776	0.34250346	0.025366452147249544	0.22643522049568227	0.22033898305084745	0.11753731343283583
UNC50	1.8653994	0.3416058	0.06212545446035973	0.3749276145280917	0.1694915254237288	0.09888059701492537
AP001324.1	1.8992544	0.3415622	0.05753102905129424	0.35686728444087296	0.2033898305084746	0.11753731343283583
RPL23AP42	3.1139457	0.3411921	0.001846035070410937	0.03474925323643388	0.576271186440678	0.3582089552238806
NDUFA9	1.7190837	0.34088537	0.08559913309555575	0.4395755931459865	0.2542372881355932	0.1791044776119403
STIM2	2.587633	0.33917266	0.00966379420934779	0.11898546620259469	0.15254237288135594	0.061567164179104475
NDUFA13	2.4264371	0.33833107	0.015247887272851847	0.16784427743699923	0.4067796610169492	0.2574626865671642
CWC25	1.3328222	0.33820432	0.18259014064678558	0.6008130641238525	0.2542372881355932	0.1921641791044776
SURF1	1.5975138	0.33805826	0.11015121917314782	0.49337037642978715	0.23728813559322035	0.17350746268656717
TESC	2.4466195	0.33791152	0.014420296245314764	0.16099886319205184	0.3220338983050847	0.1921641791044776
C6orf226	3.4839315	0.33746737	0.0004941057930691292	0.012462809694498611	0.1694915254237288	0.05223880597014925
TLR1	2.4836128	0.33727065	0.013005713552917589	0.15010432631882462	0.2542372881355932	0.13059701492537312
RPS23	2.889549	0.33723027	0.0038579494458412466	0.06147967973247152	0.9322033898305084	0.9067164179104478
CORO1A	2.6092546	0.33678004	0.009073972251205703	0.1146893882104827	0.8135593220338984	0.6884328358208955
PIK3AP1	2.1071234	0.33646291	0.03510688616186462	0.2743716014264468	0.4067796610169492	0.291044776119403
RPL21P28	2.3580775	0.33610213	0.01836985985784775	0.18558268676902598	0.423728813559322	0.27425373134328357
STX7	1.0578681	0.3359804	0.2901155429078256	0.6930504581886069	0.288135593220339	0.251865671641791
EAF2	2.8285196	0.33597422	0.0046763841011944595	0.07095931572410079	0.23728813559322035	0.10820895522388059
MBD2	2.8404942	0.3356553	0.004504369051184824	0.0686225610384504	0.4067796610169492	0.23507462686567165
SLC16A7	3.056373	0.33521047	0.002240324117417166	0.04108819159808754	0.1694915254237288	0.061567164179104475
TGDS	3.1103806	0.33468163	0.00186846369411469	0.03511359567262245	0.11864406779661017	0.033582089552238806
CFD	2.58634	0.33456737	0.009700122508491239	0.11930419782779429	0.6440677966101694	0.47947761194029853
WDR13	1.3938866	0.33417213	0.16335186828235937	0.5792688916504942	0.1694915254237288	0.11380597014925373
FBXW2	1.8326912	0.33416814	0.06684850507741319	0.39082638166756634	0.2033898305084746	0.125
DNAJC1	1.554158	0.33370024	0.12014672912833221	0.5141532659838429	0.1864406779661017	0.12313432835820895
WDR1	1.7345923	0.33368626	0.08281303281223748	0.43444523090570497	0.4576271186440678	0.3712686567164179
STK24	1.0658792	0.33326662	0.2864782343366574	0.6930504581886069	0.22033898305084745	0.17350746268656717
ARID3B	2.794661	0.3331791	0.005195416467040839	0.0763018361856152	0.1016949152542373	0.029850746268656716
PFDN6	1.7465358	0.33294314	0.08071788584602388	0.4267850826824011	0.2711864406779661	0.19029850746268656
SH3BGRL	2.8698013	0.33275813	0.004107299853367118	0.06428768236242835	0.8305084745762712	0.6660447761194029
TMEM80	2.925779	0.33269387	0.0034359488685228295	0.05640682725824978	0.15254237288135594	0.055970149253731345
RPE	2.0016499	0.33236846	0.04532239868729199	0.32124921054652494	0.11864406779661017	0.055970149253731345
NUCB1	2.032806	0.33140093	0.042072128446343185	0.3054105080228191	0.423728813559322	0.32276119402985076
SP140	2.9491014	0.3313847	0.0031869930073923558	0.05434299179125853	0.1016949152542373	0.027985074626865673
PAF1	1.8642701	0.33131614	0.06228378044489553	0.3749276145280917	0.13559322033898305	0.0708955223880597
GNLY	3.1465538	0.33068237	0.0016520685447397804	0.03167203891308176	0.3050847457627119	0.14365671641791045
PINK1	2.132285	0.3306272	0.0329834158734074	0.26266471174121087	0.2033898305084746	0.11007462686567164
DYNC1LI1	2.0251517	0.33029717	0.04285178623783242	0.3089113624943049	0.288135593220339	0.19029850746268656
SERTAD3	2.469811	0.3299772	0.013518448331224257	0.15415348366523787	0.11864406779661017	0.04477611940298507
STX8	1.1218436	0.32997164	0.2619289779452032	0.6819160867816876	0.1864406779661017	0.1417910447761194
SDAD1	1.712405	0.3289081	0.08682207207803978	0.4438608481269273	0.1864406779661017	0.11567164179104478
PHF14	1.955805	0.328849	0.05048813598592426	0.3385430996333161	0.22033898305084745	0.13246268656716417
ARRDC1	2.102057	0.32876274	0.03554828375114903	0.27611399915583484	0.3389830508474576	0.22201492537313433
PRR5L	3.956531	0.32849544	7.604602765274218e-05	0.0025707157158586747	0.1016949152542373	0.016791044776119403
MALAT1	4.0789647	0.32834244	4.523668740271791e-05	0.0016460967842785188	1.0	1.0
UBE2V2	0.5986786	0.32762548	0.5493872294155147	0.7970928897762134	0.2033898305084746	0.1884328358208955
CDK2AP2	2.026121	0.32714343	0.0427524072640576	0.3085843369545939	0.3220338983050847	0.22761194029850745
SSH2	2.1278799	0.32694528	0.03334704884906963	0.26441594736257434	0.3220338983050847	0.20708955223880596
LSM4	1.1422374	0.32593027	0.2533553440967017	0.6763640564600265	0.3050847457627119	0.27425373134328357
RNF145	1.9724082	0.32530802	0.048563023440351856	0.3332058679965775	0.4406779661016949	0.332089552238806
STK32C	1.859963	0.32530436	0.06289074602951765	0.37580451082859573	0.1864406779661017	0.10820895522388059
BUB3	1.8078542	0.3244196	0.07062919677588254	0.4020889916605612	0.2542372881355932	0.17164179104477612
CD300C	2.6473138	0.324307	0.008113404430061585	0.10570554049929723	0.3898305084745763	0.2332089552238806
ZBTB7A	2.4006689	0.32370618	0.016365140569954858	0.17462049335383795	0.4745762711864407	0.32276119402985076
SMARCA2	1.8521415	0.32308894	0.06400551187008692	0.3797128653310556	0.22033898305084745	0.14365671641791045
UBL5	1.7785404	0.3230849	0.07531514083227032	0.412338667536905	0.711864406779661	0.628731343283582
SLC25A6	2.3047292	0.32270724	0.021181748756709372	0.2035514392717925	0.8813559322033898	0.8582089552238806
HNRNPDL	2.0933623	0.32247812	0.03631682333101058	0.2797758575911518	0.7457627118644068	0.625
SELENOW	1.7236205	0.32163563	0.08477637277771972	0.4369214412982524	0.4067796610169492	0.30223880597014924
ATP6V1E1	0.5827459	0.32159457	0.560064349353422	0.8052869521172832	0.2542372881355932	0.251865671641791
CYTH4	1.8585914	0.32100204	0.06308507755295699	0.37640213896610264	0.3559322033898305	0.2555970149253731
PHF12	1.8264616	0.32099488	0.06778076981552747	0.39207707804119935	0.15254237288135594	0.08208955223880597
KLF3	1.7007877	0.3206403	0.0889828673759952	0.4504256097281019	0.3050847457627119	0.23507462686567165
GIMAP7	2.0366495	0.320632	0.04168518876947574	0.3033725903694457	0.7796610169491526	0.6156716417910447
MAP2K2	1.9005233	0.32058042	0.057364477951207235	0.35602744436202816	0.3050847457627119	0.208955223880597
HADHA	1.3407043	0.32026565	0.18001647769153495	0.5982598523245789	0.5423728813559322	0.48134328358208955
CCDC130	1.2805915	0.31946707	0.20033719955844065	0.6251948184545548	0.13559322033898305	0.08955223880597014
GNG2	1.2165387	0.3193747	0.22377977858849385	0.6472574483565045	0.2711864406779661	0.21455223880597016
MRPL54	-1.7386338	0.31922856	0.08209920139977155	0.4314928588747882	0.0847457627118644	0.1791044776119403
TRAPPC4	1.5350046	0.31909117	0.1247826831705207	0.5209232509705406	0.1864406779661017	0.12313432835820895
HIST1H1D	2.8588107	0.31908828	0.004252326340419596	0.06579663941668935	0.1694915254237288	0.06529850746268656
RPS7P1	1.6476859	0.3190556	0.09941715181137634	0.4704582956835173	0.288135593220339	0.19402985074626866
TAOK1	1.6222605	0.31895843	0.10474758133709748	0.4811959105378022	0.23728813559322035	0.16417910447761194
ITGAX	1.4636378	0.3188165	0.14329293147437197	0.5514456994990878	0.423728813559322	0.3694029850746269
SPRED1	2.9473512	0.31858847	0.003205089515959049	0.05434299179125853	0.13559322033898305	0.04477611940298507
ARHGAP30	2.4071674	0.317915	0.0160768022977786	0.17296943790434868	0.5932203389830508	0.43097014925373134
MRE11	2.148187	0.3173335	0.03169890810758044	0.25797131341681917	0.11864406779661017	0.05037313432835821
TAX1BP1	1.6047428	0.31705153	0.10855042784097155	0.490053569064887	0.5932203389830508	0.5279850746268657
COX7B	1.0378414	0.31656054	0.29934386338429986	0.703910883521097	0.5423728813559322	0.5242537313432836
TBC1D22A	1.5938714	0.31638488	0.11096485813310844	0.49627164252465666	0.15254237288135594	0.08955223880597014
YPEL5	1.9785599	0.31636533	0.04786558544031557	0.33066032602239764	0.4406779661016949	0.3208955223880597
FGD3	1.9740827	0.31579193	0.04837234588472419	0.33275281401496604	0.3559322033898305	0.23507462686567165
IRF2	1.3397514	0.3153206	0.18032617988848676	0.5982598523245789	0.3389830508474576	0.26865671641791045
CCZ1	2.038764	0.31513453	0.041473595442684426	0.3029906020000718	0.1864406779661017	0.10261194029850747
PARVG	1.4700856	0.3150866	0.14153856748471383	0.54979402747175	0.5254237288135594	0.457089552238806
PHOSPHO1	1.9423978	0.315	0.05208895562799632	0.34492082171146043	0.1016949152542373	0.04477611940298507
MRPS35	1.4242973	0.31459963	0.15436042524460336	0.5625908194082417	0.15254237288135594	0.09888059701492537
ANKRD13D	2.4745715	0.31446248	0.013339612817964499	0.15318433774679635	0.2711864406779661	0.14738805970149255
AC245100.8	3.5375788	0.31440708	0.00040381368730390654	0.010510194057253841	0.1016949152542373	0.020522388059701493
AMZ2	2.0607026	0.3138761	0.0393314220385241	0.2927512204093987	0.1864406779661017	0.10074626865671642
ARGLU1	1.4384929	0.3137046	0.1502942561640952	0.560023543694064	0.5084745762711864	0.4608208955223881
LINC02432	3.0208235	0.31367004	0.0025208835601985263	0.04543157028206366	0.1694915254237288	0.061567164179104475
ADSS	1.6319776	0.3134484	0.10268420211513439	0.4790275438498347	0.288135593220339	0.20335820895522388
SLAMF7	1.7807809	0.31259638	0.07494824207491158	0.4120121731631874	0.2711864406779661	0.1791044776119403
SPATC1L	2.8996127	0.3125497	0.0037362412908882405	0.059958276670911574	0.11864406779661017	0.03731343283582089
OSBPL2	2.0978043	0.3124456	0.03592242618407906	0.27808241299409714	0.15254237288135594	0.07649253731343283
MT-CYB	3.6500833	0.31232142	0.0002621553474645784	0.0074143242577481994	1.0	0.9944029850746269
PIK3IP1	3.0372338	0.312051	0.002387601940825396	0.04337160536704447	0.1694915254237288	0.06343283582089553
EDF1	0.90078396	0.31143615	0.3677032109670021	0.7254520098225489	0.423728813559322	0.38619402985074625
ULK1	0.22389768	0.311323	0.8228369202269499	0.9292088011971861	0.11864406779661017	0.11194029850746269
RAB24	2.5319705	0.31120095	0.011342350311456764	0.1343567317387471	0.11864406779661017	0.04477611940298507
CD47	1.9792169	0.3109659	0.04779158718681893	0.33066032602239764	0.4067796610169492	0.32649253731343286
C19orf38	2.0943358	0.31052342	0.036230071960993385	0.2793284765359719	0.4067796610169492	0.2891791044776119
GRAMD1A	0.80189586	0.31030506	0.4226132079267253	0.7269303543381012	0.1864406779661017	0.15485074626865672
LPCAT2	1.0974798	0.3100972	0.2724317142613438	0.688794338454236	0.2542372881355932	0.20708955223880596
PTPN18	1.3383784	0.30932152	0.18077310720557216	0.5987867647372619	0.3389830508474576	0.27798507462686567
C7orf26	2.7986906	0.30879235	0.005131027613905942	0.07555041432537281	0.11864406779661017	0.03917910447761194
SNRPD2	1.027772	0.30859727	0.30405712634652426	0.7039782245235839	0.4745762711864407	0.4533582089552239
RNF144B	1.3482172	0.30810076	0.17758849967210155	0.5982598523245789	0.23728813559322035	0.1791044776119403
TRMT1L	2.600523	0.30791184	0.009308176064209531	0.11604547896656332	0.11864406779661017	0.041044776119402986
HECTD1	0.23119558	0.30727464	0.8171628656163794	0.9265808875196053	0.1864406779661017	0.1791044776119403
GPS1	1.5044974	0.30638218	0.13245334667433611	0.5355314717271636	0.22033898305084745	0.15111940298507462
DPY30	1.5241603	0.30620062	0.127468667929114	0.5277018115065422	0.2542372881355932	0.1791044776119403
WDR83OS	2.6615624	0.3058747	0.007777891383065378	0.1029782003973407	0.6949152542372882	0.5130597014925373
UQCRQ	0.55329555	0.30578348	0.5800610520357836	0.8076621489629001	0.4915254237288136	0.4925373134328358
RPA1	2.218684	0.3055449	0.026508238112310643	0.23191663757370706	0.13559322033898305	0.05970149253731343
RHOA	2.0255725	0.30546513	0.04280860174696229	0.30879487598534794	0.864406779661017	0.8843283582089553
RFTN1	2.3156307	0.30529976	0.0205784471203365	0.19993991224231708	0.11864406779661017	0.04664179104477612
GATD1	3.7387524	0.3052254	0.00018493578885606817	0.005460145538680711	0.1016949152542373	0.018656716417910446
FTH1P20	2.442036	0.30454987	0.014604693007005105	0.16232803725490305	0.2711864406779661	0.14738805970149255
C1orf35	2.9595978	0.30450866	0.0030804088711364357	0.053206617875180946	0.13559322033898305	0.04477611940298507
NAMPT	1.8444335	0.3022179	0.06511998650626424	0.3830649366444706	0.6440677966101694	0.5205223880597015
TTC19	2.4166646	0.30218357	0.015663438034782363	0.1706105271548363	0.11864406779661017	0.04664179104477612
RPL13AP5	1.7925978	0.30218053	0.07303726913660735	0.4058295017506928	0.4406779661016949	0.3414179104477612
XRCC4	1.81424	0.3020969	0.0696407925293305	0.3980568761581443	0.15254237288135594	0.08395522388059702
MORF4L1P1	2.838359	0.3014605	0.004534613973201984	0.06899134388522753	0.15254237288135594	0.055970149253731345
GPANK1	1.4841939	0.30132174	0.13775748883397723	0.5485378651427801	0.11864406779661017	0.06716417910447761
GPBP1L1	0.8263408	0.3010499	0.4086108127530149	0.7269303543381012	0.1694915254237288	0.13805970149253732
NF1	1.2821169	0.30096564	0.19980166209051697	0.6246434786828299	0.1016949152542373	0.05970149253731343
METTL3	2.6821668	0.3007569	0.007314699338642502	0.09844258497447494	0.15254237288135594	0.05970149253731343
DCTPP1	1.1911409	0.30054027	0.23359828157806983	0.6585477338541884	0.1016949152542373	0.06343283582089553
TUBB4B	1.4839183	0.30031392	0.1378305803277544	0.5485378651427801	0.2711864406779661	0.1884328358208955
MTMR11	2.3445194	0.30011863	0.01905162115123607	0.19041144302491134	0.23728813559322035	0.125
SLC25A25	3.0359733	0.29987767	0.0023976064344182835	0.043484208126449694	0.1016949152542373	0.026119402985074626
TMSB4X	4.6782026	0.29957962	2.894004686617395e-06	0.00015597593183627525	1.0	1.0
NOP56	-0.9160702	0.29917502	0.3596300609698787	0.7254520098225489	0.0847457627118644	0.13059701492537312
HLA-F	0.7693223	0.29915357	0.44170203388807106	0.7269303543381012	0.5084745762711864	0.457089552238806
MFF	-0.41450584	0.29911354	0.6785036935222574	0.8695398000687895	0.15254237288135594	0.19029850746268656
RPL4P4	2.723962	0.29886764	0.006450392532267816	0.0892278269657289	0.15254237288135594	0.05970149253731343
EMC6	1.6601195	0.29884198	0.09689039738399521	0.4663997707753617	0.22033898305084745	0.14738805970149255
IDH2	1.791327	0.29881185	0.07324084273876331	0.40663258947187053	0.23728813559322035	0.15111940298507462
CDK5RAP2	1.7622046	0.29857147	0.07803472762586125	0.41744035993414713	0.11864406779661017	0.05783582089552239
PPP2R5A	0.8676691	0.29805943	0.3855754940550874	0.7269303543381012	0.2542372881355932	0.21082089552238806
AATBC	1.8060594	0.29799777	0.07090906088306202	0.4026401677059394	0.11864406779661017	0.05970149253731343
CALM3	0.7999721	0.29797184	0.4237269412687461	0.7269303543381012	0.4745762711864407	0.458955223880597
UBE2B	0.85025024	0.29789737	0.3951859716291527	0.7269303543381012	0.2542372881355932	0.208955223880597
FCGR2C	1.6496396	0.29781067	0.0990166635652048	0.46964067990702785	0.2711864406779661	0.19402985074626866
ACP2	1.3016989	0.2976102	0.19301933020183248	0.6106341282295017	0.11864406779661017	0.07462686567164178
MAP3K11	1.8324196	0.29752952	0.06688891634356638	0.39082638166756634	0.288135593220339	0.1958955223880597
AC116533.1	1.6386285	0.29729718	0.10129065296537768	0.47588281282171274	0.2542372881355932	0.17164179104477612
SAMD4A	2.349698	0.2967782	0.018788646716760154	0.1886459379487711	0.1016949152542373	0.03731343283582089
DENR	1.2846112	0.29660675	0.198928163847226	0.622385870788172	0.23728813559322035	0.17537313432835822
ARNT	2.1506646	0.29648542	0.031502684838494284	0.25729069118272746	0.1016949152542373	0.041044776119402986
SLC11A1	1.6603614	0.29626933	0.09684175796028417	0.4663997707753617	0.7627118644067796	0.6455223880597015
ANKRD39	3.2523515	0.2962528	0.0011445437181964633	0.02373422236681087	0.1016949152542373	0.024253731343283583
CD180	1.5631012	0.29598346	0.11802881226123502	0.5103344201524831	0.1694915254237288	0.1044776119402985
SSR3	1.6181719	0.2959494	0.1056255481140655	0.48140307648636316	0.3559322033898305	0.27052238805970147
SUPT5H	1.315407	0.29587495	0.18837314062161847	0.6106341282295017	0.3728813559322034	0.30783582089552236
SUDS3	1.0964023	0.29586467	0.27290277306331756	0.6888509535656033	0.13559322033898305	0.09701492537313433
SRP9	1.751129	0.29561624	0.0799236914072493	0.42356590817218476	0.5254237288135594	0.43097014925373134
TRIB1	1.6433678	0.29547095	0.1003068739608748	0.4722651328804488	0.288135593220339	0.21082089552238806
MPHOSPH8	1.4498402	0.29537073	0.1471030843307163	0.5584817077681443	0.3898305084745763	0.3246268656716418
CD300A	2.118453	0.29387513	0.034136713034211716	0.2691829421179455	0.423728813559322	0.292910447761194
DGUOK	1.3409815	0.2936378	0.17992647641219772	0.5982598523245789	0.3220338983050847	0.2555970149253731
CD37	2.1842864	0.29350996	0.028941208599930303	0.24419275843051502	0.7627118644067796	0.6361940298507462
REXO4	1.9508156	0.29341426	0.05107898461901937	0.3415029129648422	0.1016949152542373	0.04477611940298507
ZADH2	2.6562006	0.29340354	0.007902656437297333	0.10413135171274229	0.13559322033898305	0.05037313432835821
MRPL42	1.6171023	0.2933307	0.10585621961871622	0.4820698148120572	0.15254237288135594	0.0914179104477612
STK38	1.9426719	0.293135	0.052055820473608044	0.34492082171146043	0.3389830508474576	0.22014925373134328
DERA	1.0436081	0.29281995	0.29666678050432527	0.7013686393632155	0.13559322033898305	0.09888059701492537
ARAP1	1.2255522	0.2923444	0.22036722978369783	0.6472574483565045	0.4406779661016949	0.375
LYL1	1.0004652	0.29228547	0.31708547532312836	0.7045804823437616	0.2033898305084746	0.15485074626865672
RABGGTB	1.7031367	0.2919908	0.0885425015417076	0.4492391752289303	0.13559322033898305	0.07462686567164178
CEP164	2.131093	0.29132956	0.033081474799432055	0.2630403138888731	0.1016949152542373	0.041044776119402986
NKTR	2.083976	0.2909893	0.03716235617983044	0.28326689907321057	0.3050847457627119	0.1884328358208955
INSIG2	1.4167864	0.29006648	0.15654536216729167	0.5665533869368558	0.11864406779661017	0.0708955223880597
ARHGAP15	1.1337738	0.2899986	0.2568894409945811	0.6808604824460557	0.15254237288135594	0.11194029850746269
AC079250.1	1.7249529	0.2898274	0.08453595822480131	0.4358789975977345	0.1694915254237288	0.09888059701492537
RPL13P12	2.2616603	0.28956014	0.023718389947518365	0.2175010622314164	0.6610169491525424	0.4944029850746269
SDHA	0.5351251	0.2893284	0.5925633878020372	0.812553358989652	0.1864406779661017	0.16417910447761194
SKA2	1.4926417	0.28924042	0.13553101588011135	0.5440643694478485	0.1016949152542373	0.055970149253731345
APC	2.4588766	0.28921425	0.013937254605120901	0.15720342657266675	0.2542372881355932	0.13805970149253732
NDUFA10	1.4829552	0.2892033	0.13808629373162082	0.5486326469158798	0.2711864406779661	0.20335820895522388
CBFA2T3	1.8302526	0.28914636	0.06721216723204419	0.39082638166756634	0.15254237288135594	0.08395522388059702
MAPKAP1	1.3935614	0.28906947	0.16345009128503685	0.5792688916504942	0.2542372881355932	0.1921641791044776
FTL	4.4902925	0.28883255	7.11254726151126e-06	0.00034146203785725905	1.0	1.0
SUMO2	1.1944308	0.28878817	0.23230949481958618	0.6573472728599782	0.5084745762711864	0.5167910447761194
NDUFB4	1.1653227	0.28861466	0.2438884275118004	0.6636655205629091	0.4576271186440678	0.42723880597014924
ANGEL2	2.7838805	0.2885389	0.005371281318595451	0.078280944319224	0.1864406779661017	0.07649253731343283
ATP6V1B2	0.9159911	0.28840998	0.35967155545708607	0.7254520098225489	0.5254237288135594	0.5074626865671642
RINL	3.3686798	0.2881527	0.0007552911442734886	0.01729450223340457	0.11864406779661017	0.029850746268656716
SEC62	0.39290476	0.28803045	0.6943898210561278	0.8746463048248905	0.3898305084745763	0.40111940298507465
ZC3H13	1.1893896	0.28800407	0.23428641097142988	0.6593488994481669	0.2542372881355932	0.20522388059701493
TMBIM1	1.7525012	0.28791457	0.07968766310925515	0.4225110156317166	0.3220338983050847	0.24253731343283583
CBWD2	2.2813332	0.28754032	0.0225287418212332	0.2127383504540583	0.23728813559322035	0.13059701492537312
PDCD4	1.44723	0.28751266	0.147832509405927	0.5598721420192648	0.2033898305084746	0.1417910447761194
TMEM14C	1.3290505	0.2872201	0.18383128601582954	0.6032327036234545	0.3389830508474576	0.27238805970149255
PHF3	1.3609166	0.28720298	0.1735400264634851	0.5972495007143918	0.3050847457627119	0.23880597014925373
BLOC1S2	2.225689	0.2870418	0.02603503242448014	0.2290040650362664	0.3898305084745763	0.251865671641791
HNRNPAB	0.8589892	0.2869763	0.3903464885737169	0.7269303543381012	0.2542372881355932	0.2126865671641791
UBE3C	1.8478675	0.28695962	0.06462151065238253	0.3813870768151461	0.11864406779661017	0.05783582089552239
TM2D1	0.43026838	0.28692958	0.6670004252999082	0.8623007795570483	0.11864406779661017	0.10634328358208955
ARHGEF1	1.7586359	0.28687596	0.07863937896098358	0.41967937599635613	0.4067796610169492	0.291044776119403
YWHAG	1.5158094	0.2867577	0.12956755614707818	0.5331072727895266	0.22033898305084745	0.15111940298507462
CYB561D2	0.892392	0.28622016	0.37218287743194556	0.7254520098225489	0.1864406779661017	0.15485074626865672
DNASE1L1	1.8488615	0.28605926	0.06447782089945225	0.3811274431479166	0.15254237288135594	0.08022388059701492
RAPGEF1	1.7832232	0.2857663	0.07454998939154722	0.4105099656808764	0.1694915254237288	0.09888059701492537
RPS23P8	2.4729745	0.28571847	0.013399365373463257	0.15329110310490718	0.1864406779661017	0.08395522388059702
RPS27AP16	1.4886827	0.28568423	0.1365709147017508	0.5459969459000016	0.1864406779661017	0.12126865671641791
MCM5	2.1168272	0.28565863	0.03427451432674347	0.26934016554152057	0.13559322033898305	0.06343283582089553
C6orf106	1.627706	0.285589	0.10358721729617497	0.4811959105378022	0.13559322033898305	0.07649253731343283
NHLRC3	1.6190673	0.28554997	0.10543277530602449	0.4811959105378022	0.11864406779661017	0.06529850746268656
LATS1	1.7499477	0.28507277	0.08012733514939167	0.42425159009126473	0.11864406779661017	0.061567164179104475
RPP30	0.48891866	0.28503576	0.6248992898910005	0.8358499405240271	0.1016949152542373	0.08395522388059702
RASSF1	0.89617795	0.2849601	0.3701577194718628	0.7254520098225489	0.1694915254237288	0.13246268656716417
PMF1	0.7043501	0.28489798	0.48121477271324786	0.7485854313167556	0.15254237288135594	0.12313432835820895
CMKLR1	2.859573	0.28461832	0.004242119120181801	0.06576723618344268	0.13559322033898305	0.04664179104477612
RBBP7	1.0382103	0.28427586	0.2991721916677288	0.703864764629278	0.15254237288135594	0.11380597014925373
SHKBP1	2.02919	0.284193	0.04243894669923605	0.30748725744164307	0.5254237288135594	0.3917910447761194
SNX6	1.8644587	0.28366807	0.06225732279434317	0.3749276145280917	0.4576271186440678	0.36380597014925375
BFAR	2.4112313	0.28337204	0.015898761114803265	0.17218885734383138	0.1694915254237288	0.07462686567164178
ING5	2.6307638	0.28320256	0.008519322422699224	0.10949581327532208	0.13559322033898305	0.05037313432835821
NRBF2	0.66736275	0.2829986	0.5045404677646732	0.7661273055249034	0.22033898305084745	0.20335820895522388
CYP4F3	2.3110552	0.28256497	0.020829811598898483	0.20111660520317626	0.23728813559322035	0.125
SYVN1	1.7141033	0.28252885	0.08650974979033701	0.4426602781479582	0.11864406779661017	0.061567164179104475
PSAP	3.6460934	0.282299	0.0002662572069444324	0.0075117403618446535	1.0	0.9981343283582089
MT-CO3	4.4755306	0.28183994	7.6221751811832235e-06	0.000356930219754916	1.0	0.9981343283582089
CNOT2	1.7084485	0.28175554	0.08755313936152008	0.44600185927094443	0.288135593220339	0.19962686567164178
ATP6V1D	2.2321012	0.28166217	0.025608277148055476	0.22735056308755391	0.288135593220339	0.17350746268656717
ARHGAP17	1.0804015	0.2816439	0.2799633952482251	0.6930504581886069	0.1694915254237288	0.1287313432835821
DECR1	2.1713383	0.2813996	0.029905612337015632	0.24923524913401943	0.3559322033898305	0.2332089552238806
HTATSF1	1.9268105	0.28128588	0.054003246292530366	0.34492082171146043	0.22033898305084745	0.13246268656716417
THYN1	2.4600942	0.28125486	0.013890051645177266	0.15692888822706935	0.22033898305084745	0.11194029850746269
TNRC6C-AS1	3.3614964	0.28115642	0.0007752136174508338	0.017609524439350353	0.1016949152542373	0.022388059701492536
ARID4B	2.3947802	0.2809703	0.016630327839804754	0.1765487007211487	0.3728813559322034	0.24253731343283583
YBX1	2.7009575	0.2807151	0.0069140146879666155	0.09404706169607924	0.9661016949152542	0.8694029850746269
HSPBP1	1.8525741	0.28058484	0.06394342561813651	0.3797128653310556	0.11864406779661017	0.05783582089552239
PDLIM5	1.8976929	0.28043813	0.05773655359557045	0.35775372092352925	0.23728813559322035	0.15111940298507462
RSRC1	1.688602	0.2797081	0.0912957266783942	0.4530943646706567	0.1864406779661017	0.11567164179104478
CCT2	1.495054	0.2788296	0.13490033627963155	0.5426764816283456	0.3220338983050847	0.23880597014925373
KMT2E-AS1	1.4857311	0.27869985	0.13735024016853012	0.5476597703962003	0.3050847457627119	0.22388059701492538
CNP	1.3372928	0.27868629	0.18112709218379486	0.5990038076098525	0.1016949152542373	0.05783582089552239
IL16	1.260548	0.2785416	0.20747174059354934	0.6334456541252863	0.4067796610169492	0.34328358208955223
CD53	1.1672808	0.27830958	0.24309699426963483	0.6636655205629091	0.7966101694915254	0.753731343283582
RAB8B	0.572188	0.2781354	0.5671946114854267	0.8076621489629001	0.288135593220339	0.27798507462686567
KIAA2013	1.3556203	0.2776793	0.1752200372610695	0.5982598523245789	0.1694915254237288	0.11380597014925373
DAZAP2	2.0065074	0.27737674	0.04480213269503788	0.31921477928975367	0.9322033898305084	0.8563432835820896
TMEM219	-0.4492532	0.27689695	0.6532490200311989	0.8550475602307939	0.3220338983050847	0.36380597014925375
RPL34	2.9479375	0.276431	0.003199016559050296	0.05434299179125853	1.0	0.9720149253731343
ASL	1.0928594	0.2763356	0.2744555408865208	0.6904291083596183	0.1864406779661017	0.13432835820895522
SNAPC3	2.1589155	0.27618137	0.030856730644128628	0.2545624580070857	0.1694915254237288	0.08395522388059702
WRB	2.103437	0.27603748	0.03542758479694962	0.27593427668026344	0.11864406779661017	0.05223880597014925
NDUFA5	1.4282883	0.27517465	0.15320888722577933	0.560023543694064	0.23728813559322035	0.17350746268656717
PPP6C	1.820782	0.27498528	0.06864000500513133	0.3951036257877232	0.22033898305084745	0.14365671641791045
RAB3GAP1	2.4105127	0.2748989	0.015930112429900386	0.17220195328669993	0.2033898305084746	0.10074626865671642
POMP	1.49056	0.27426395	0.13607703774520705	0.5447849450864526	0.6440677966101694	0.5783582089552238
MT-ATP6	2.7627964	0.27392745	0.005730848903083734	0.08236563467501226	1.0	0.9981343283582089
RTF2	0.55259055	0.27381665	0.5805438192352799	0.8076621489629001	0.3220338983050847	0.3208955223880597
BCAP29	0.6918724	0.2732518	0.48901744980246775	0.7548653582062951	0.13559322033898305	0.11194029850746269
SYF2	1.9841936	0.27306524	0.04723426948582853	0.3287248634786693	0.4406779661016949	0.332089552238806
RSBN1	0.98877436	0.2728802	0.32277355002825825	0.7103256129859166	0.11864406779661017	0.08395522388059702
IKZF1	1.9213763	0.2728166	0.05468427118474205	0.34558765628145055	0.4067796610169492	0.2947761194029851
SIRT7	1.5110215	0.27235386	0.1307829690625621	0.5332733570117735	0.22033898305084745	0.15298507462686567
FPR2	1.3476012	0.27208447	0.1777866787500375	0.5982598523245789	0.22033898305084745	0.1623134328358209
TRIM24	1.2278241	0.2720775	0.21951300755603675	0.6472574483565045	0.13559322033898305	0.08955223880597014
SNX17	0.6351288	0.27202728	0.5253444252790662	0.7807429635675426	0.3728813559322034	0.36007462686567165
ANP32A	0.74100053	0.27201244	0.45869312647979865	0.7295100138018471	0.5423728813559322	0.4962686567164179
PSMC5	-0.17425244	0.27194664	0.8616670815682874	0.9498187229644599	0.2033898305084746	0.23507462686567165
GTPBP6	2.3058043	0.2719025	0.021121568333641483	0.20314397287894578	0.1864406779661017	0.0914179104477612
CD244	0.9814441	0.27145505	0.3263737712105883	0.7144559746855195	0.11864406779661017	0.08395522388059702
LINC00324	1.1071155	0.2713947	0.26824401091293304	0.6836841554073552	0.13559322033898305	0.0914179104477612
STK17B	1.9654249	0.27133954	0.0493650777887367	0.3361679575498046	0.5084745762711864	0.3880597014925373
ACTR2	2.174897	0.27112746	0.029637839872337843	0.24808934679951075	0.8135593220338984	0.7481343283582089
FDX1	1.9586282	0.2706954	0.050156353002834025	0.33732901344805577	0.2542372881355932	0.15485074626865672
CTCF	2.145494	0.27065137	0.031913375171131166	0.25897474825895583	0.22033898305084745	0.12126865671641791
ESYT1	1.742595	0.27055904	0.08140438415440646	0.42902513530823255	0.11864406779661017	0.061567164179104475
BORCS7	0.6720824	0.27055776	0.5015312148461915	0.7647961445780441	0.15254237288135594	0.1287313432835821
ATP13A1	1.8309002	0.27054933	0.06711544621163382	0.39082638166756634	0.1694915254237288	0.09328358208955224
UBXN1	1.9144017	0.27010015	0.05556884938213564	0.34924624479663463	0.5423728813559322	0.42350746268656714
USB1	1.3261904	0.2700321	0.18477663780362075	0.6049449465742609	0.22033898305084745	0.15671641791044777
NAA38	1.5439994	0.2698002	0.12258847327322116	0.5149617263308179	0.3559322033898305	0.27052238805970147
RPL39	2.5555143	0.26964647	0.010603096070214391	0.12779638786737302	0.9322033898305084	0.875
TRIM33	0.5541532	0.26854426	0.5794740102055462	0.8076621489629001	0.13559322033898305	0.11753731343283583
SNRNP40	1.8280084	0.26770535	0.06754829499010404	0.3917801109426034	0.13559322033898305	0.07276119402985075
EPN1	1.1961844	0.26714635	0.23162459986993522	0.6558965745015811	0.1864406779661017	0.13432835820895522
DOCK11	1.245279	0.26700938	0.2130292473485217	0.6390318141780543	0.23728813559322035	0.18097014925373134
KIN	1.3034673	0.26680562	0.19241529450103545	0.6106341282295017	0.1694915254237288	0.11194029850746269
N4BP2L1	1.205457	0.26680085	0.22802691900439875	0.6494106621496162	0.1864406779661017	0.13432835820895522
PYURF	1.8046782	0.26663333	0.07112504742958738	0.4031532427000331	0.4576271186440678	0.332089552238806
POP4	1.3423668	0.2661828	0.17947707235453025	0.5982598523245789	0.15254237288135594	0.1044776119402985
WIPI2	1.4909018	0.26595107	0.13598726506557365	0.5447849450864526	0.23728813559322035	0.16977611940298507
SUZ12	1.7860357	0.26573494	0.07409347809904435	0.40950263445065116	0.2542372881355932	0.16977611940298507
HGS	0.72696173	0.26559487	0.4672493818993436	0.7364866102333977	0.2033898305084746	0.17164179104477612
ATXN7L3B	0.8547295	0.26554218	0.3927009194715334	0.7269303543381012	0.13559322033898305	0.10820895522388059
MRPS26	1.8046323	0.2654514	0.07113223676555809	0.4031532427000331	0.15254237288135594	0.08395522388059702
TPM1	1.2095227	0.2653301	0.2264620995468497	0.6472574483565045	0.1016949152542373	0.06343283582089553
GHITM	1.4712694	0.26516956	0.14121829113243328	0.54979402747175	0.5254237288135594	0.4664179104477612
AKAP11	2.0082111	0.26508987	0.04462086372915709	0.31844971203582073	0.11864406779661017	0.054104477611940295
DEK	0.506569	0.26495397	0.6124572365226448	0.8256177895832633	0.5423728813559322	0.5522388059701493
SELENOH	1.988855	0.26434863	0.04671721509959272	0.3258796701635815	0.4915254237288136	0.375
CAPZA2	0.5580758	0.26415962	0.5767926350270518	0.8076621489629001	0.5423728813559322	0.5149253731343284
LSP1	2.3741717	0.26415727	0.017588362434592598	0.18142267032376236	0.9152542372881356	0.8283582089552238
VPS26B	0.5982721	0.26410034	0.5496584040078522	0.797105841375012	0.13559322033898305	0.11007462686567164
MMADHC	1.0000843	0.26407325	0.3172697182696138	0.7045804823437616	0.22033898305084745	0.17350746268656717
ARL1	2.4758184	0.26400703	0.013293120399706844	0.15289237080892767	0.1694915254237288	0.07649253731343283
UBB	1.7202915	0.26383835	0.08537947054630936	0.4390395276607249	0.8135593220338984	0.835820895522388
NAPG	0.55430925	0.26357612	0.5793672392099316	0.8076621489629001	0.11864406779661017	0.09888059701492537
TBL3	1.4895988	0.2631143	0.1363297739045547	0.5456056030239727	0.11864406779661017	0.06902985074626866
EPB41L4A-AS1	2.4505913	0.26304558	0.01426217594414122	0.16007821447716855	0.13559322033898305	0.054104477611940295
L3MBTL3	2.4946747	0.26303127	0.012607261688707794	0.146691010239486	0.11864406779661017	0.04477611940298507
GUSB	1.465599	0.26292515	0.1427575804155268	0.5510881992416395	0.2542372881355932	0.18470149253731344
PLPBP	-0.16507073	0.26283103	0.8688883077357414	0.951588019188017	0.11864406779661017	0.13432835820895522
S100Z	1.2443631	0.2627704	0.21336595692048854	0.6393646271107899	0.13559322033898305	0.08955223880597014
MED6	2.3370616	0.26258773	0.01943597459264906	0.19194074822438043	0.11864406779661017	0.04664179104477612
MCOLN1	2.3166292	0.26242122	0.020523937298128816	0.19975000644669494	0.13559322033898305	0.05783582089552239
C1GALT1	2.0623028	0.26237822	0.03917891774991312	0.29223267191580377	0.23728813559322035	0.13805970149253732
MID1IP1	1.2381257	0.2620844	0.21566946911220453	0.6422168210956619	0.22033898305084745	0.16977611940298507
NXF1	1.8595302	0.26206014	0.0629520246565668	0.37580451082859573	0.288135593220339	0.19029850746268656
GABARAP	2.1087542	0.26172715	0.03496580786112857	0.27364337028853086	0.1694915254237288	0.08768656716417911
AGA	1.3404826	0.26143444	0.1800885030874615	0.5982598523245789	0.11864406779661017	0.07276119402985075
PLEKHO2	2.0633392	0.26110825	0.03908041232832892	0.2920531773542235	0.23728813559322035	0.1417910447761194
C17orf62	0.2148112	0.26105556	0.8299145176958229	0.9340397843395254	0.22033898305084745	0.2294776119402985
R3HCC1L	1.2557591	0.26082546	0.20920329597913445	0.6334456541252863	0.1016949152542373	0.05970149253731343
ANAPC7	1.9613378	0.26017344	0.04983962994986402	0.33732901344805577	0.1016949152542373	0.04477611940298507
CLINT1	1.995987	0.25986344	0.0459353265506013	0.3243863048004762	0.423728813559322	0.2873134328358209
FGFR1OP2	0.70213854	0.2597843	0.48259277757239794	0.749664789527548	0.23728813559322035	0.21082089552238806
MARCKSL1	2.1924999	0.2593505	0.02834343614731249	0.24078223153843312	0.1864406779661017	0.09514925373134328
ZDHHC18	1.9834458	0.2590334	0.047317654180229575	0.3290636133069404	0.2033898305084746	0.11567164179104478
PYM1	2.1973894	0.25855926	0.027992655233069912	0.2390463966315821	0.2711864406779661	0.15858208955223882
SRPK2	1.1366551	0.2584061	0.25568247477911477	0.6800344406019938	0.23728813559322035	0.1921641791044776
NDUFV3	1.0912349	0.2583889	0.27516953119800636	0.6911762209861847	0.23728813559322035	0.1921641791044776
ANAPC13	1.9592457	0.25809848	0.050084015982561444	0.33732901344805577	0.2542372881355932	0.15485074626865672
MRPS22	1.5226324	0.25805244	0.1278507055676393	0.5290916920738308	0.13559322033898305	0.08022388059701492
MGAM	1.6348165	0.25795165	0.10208751829769477	0.4780540918317461	0.1694915254237288	0.1044776119402985
SRGAP2	0.3362669	0.2574736	0.7366696138833594	0.8948089175643311	0.1016949152542373	0.08955223880597014
ORMDL2	0.6594822	0.25742543	0.5095861799444366	0.7694636833679308	0.1694915254237288	0.15298507462686567
CYB5A	1.9563725	0.2573761	0.05042129442456508	0.33849219159522953	0.15254237288135594	0.08022388059701492
RAB11B	1.5372558	0.25711936	0.12423070342126778	0.5196080152463163	0.3389830508474576	0.27425373134328357
RPL22	0.8684957	0.25638482	0.38512301113823444	0.7269303543381012	0.6949152542372882	0.6921641791044776
ZDHHC1	1.8150625	0.2559891	0.0695142954530157	0.3977317675744403	0.1016949152542373	0.04664179104477612
LYSMD2	1.7561268	0.25592104	0.07906676409555453	0.4215664239644452	0.22033898305084745	0.13805970149253732
NUMA1	0.04278339	0.25562108	0.9658742043380759	0.9877548181852056	0.11864406779661017	0.11753731343283583
ARHGAP27	2.1522808	0.25556025	0.031375250365225676	0.2566983325000205	0.3728813559322034	0.24440298507462688
SLC50A1	1.0434418	0.255383	0.29674372665336013	0.7013894459357808	0.13559322033898305	0.09328358208955224
SMARCC1	0.413473	0.25537223	0.6792600984166697	0.8699950548715243	0.1694915254237288	0.15485074626865672
EEF1A1	2.9084203	0.2553341	0.003632595955144172	0.058873817565216036	1.0	0.9850746268656716
P2RX4	0.64700246	0.25514674	0.5176303437716674	0.7759706916277307	0.23728813559322035	0.20149253731343283
MFSD10	0.9588906	0.25500226	0.33761386457619125	0.719105200439819	0.1864406779661017	0.1417910447761194
SF1	1.9081072	0.25473413	0.05637736254237448	0.35219668912475166	0.4067796610169492	0.2873134328358209
SLA	1.6639829	0.25460806	0.09611586054534556	0.4663997707753617	0.423728813559322	0.32649253731343286
SYNE3	1.5133727	0.25452358	0.13018501841011143	0.5332733570117735	0.1694915254237288	0.11007462686567164
MTMR6	1.2108665	0.25430518	0.22594657685548614	0.6472574483565045	0.13559322033898305	0.08768656716417911
NOP10	1.0335156	0.25425562	0.3013626608962171	0.7039782245235839	0.6949152542372882	0.6847014925373134
SNRNP25	1.5624135	0.25404972	0.1181906193653194	0.5104578273734041	0.1016949152542373	0.054104477611940295
TSPAN32	1.7332921	0.25341383	0.08304376698224424	0.4348969669937705	0.1864406779661017	0.10634328358208955
CCDC85B	1.7104708	0.2532293	0.08717884956309789	0.4446388573615754	0.2711864406779661	0.1921641791044776
CBR1	1.5580217	0.2529895	0.11922810466333006	0.5133008002574263	0.3220338983050847	0.22201492537313433
INPP5K	1.1284697	0.25260186	0.2591215889591718	0.6819160867816876	0.13559322033898305	0.09701492537313433
MAP3K2	-0.058530223	0.25229654	0.9533262910559304	0.9817045680499714	0.23728813559322035	0.26865671641791045
CUL5	0.8632156	0.25224116	0.38801891185953563	0.7269303543381012	0.1016949152542373	0.07462686567164178
SNAPC2	1.8186855	0.25132033	0.06895941554717973	0.39599765150526633	0.11864406779661017	0.05783582089552239
MOB3A	1.7314667	0.2513039	0.08336856982932245	0.4348969669937705	0.3050847457627119	0.2126865671641791
KLHL18	1.6193866	0.25118592	0.10536410962687048	0.4811959105378022	0.1694915254237288	0.10261194029850747
LPIN1	2.929133	0.2510982	0.003399089868634724	0.056205500490622805	0.1016949152542373	0.027985074626865673
AP1AR	1.7938879	0.25096133	0.0728310751091537	0.4052030793458099	0.13559322033898305	0.07276119402985075
RNF213	1.3250021	0.25095996	0.18517047946046838	0.6053486136998497	0.423728813559322	0.35447761194029853
CHORDC1	0.66375995	0.25030604	0.5068439619868562	0.7678598660384273	0.13559322033898305	0.11380597014925373
ANAPC4	1.8610466	0.25029424	0.0627376037718814	0.37550542729047504	0.11864406779661017	0.05783582089552239
ADGRE3	2.3610208	0.25023723	0.018224704389641067	0.18444240244113272	0.15254237288135594	0.06716417910447761
UQCR10	1.4931262	0.2500678	0.13540416837516137	0.5438852516530024	0.711864406779661	0.6828358208955224
IDI1	-0.81727177	-0.25018856	0.41377312402396915	0.7269303543381012	0.11864406779661017	0.15485074626865672
BIRC3	-0.66805756	-0.25058192	0.5040968512744063	0.7658646515815082	0.13559322033898305	0.166044776119403
STOM	-1.310864	-0.25069427	0.18990370881876817	0.6106341282295017	0.05084745762711865	0.1044776119402985
GALNT7	-1.1515473	-0.25087267	0.2495071184756409	0.6698468833887858	0.06779661016949153	0.11380597014925373
TMF1	-1.6518916	-0.25142252	0.09855665111596401	0.4684310714022482	0.15254237288135594	0.24067164179104478
SFSWAP	-1.856089	-0.25148243	0.06344087986354414	0.37750738803449324	0.03389830508474576	0.11567164179104478
PQLC1	-1.3178622	-0.2516083	0.18754980616991213	0.6101777008250046	0.0847457627118644	0.14925373134328357
SEMA4A	-1.5024024	-0.25195667	0.132993219637951	0.5365750450505749	0.13559322033898305	0.22014925373134328
TMCO1	-1.0192058	-0.25211176	0.3081052520212427	0.7039782245235839	0.22033898305084745	0.27425373134328357
IQSEC1	-0.41468254	-0.25217515	0.6783743208967863	0.8695398000687895	0.2033898305084746	0.21641791044776118
RAB11FIP1	-1.4655755	-0.25273892	0.1427639654958212	0.5510881992416395	0.15254237288135594	0.24253731343283583
UBE2E1	-1.8126073	-0.25282463	0.06989240542637849	0.3988964157851152	0.1016949152542373	0.20522388059701493
NNT	-1.5133578	-0.25375247	0.13018881045412428	0.5332733570117735	0.05084745762711865	0.11380597014925373
MRPL3	-1.4139904	-0.25375733	0.15736474319969052	0.5673991964256015	0.0847457627118644	0.15298507462686567
SIPA1L1	-0.9786056	-0.25451455	0.327774874960321	0.7156015573950895	0.1016949152542373	0.14925373134328357
NFE2L2	-1.2399551	-0.25470036	0.2149919922120378	0.6410150578525661	0.288135593220339	0.4048507462686567
DMXL2	-1.0054488	-0.25470704	0.31468079013157946	0.7039782245235839	0.3050847457627119	0.3414179104477612
AL138785.1	-0.8878165	-0.25492343	0.3746394844493327	0.7254520098225489	0.15254237288135594	0.19402985074626866
GOLIM4	-1.4698377	-0.25505134	0.14160572268204996	0.54979402747175	0.06779661016949153	0.13059701492537312
SNHG15	-0.98931783	-0.2552074	0.32250766211510706	0.7100139782904072	0.13559322033898305	0.1828358208955224
RAC1	-1.436474	-0.2553263	0.15086750259756435	0.560023543694064	0.6949152542372882	0.7966417910447762
SNF8	-1.887324	-0.2558382	0.05911675955865023	0.3623755872946016	0.1694915254237288	0.2947761194029851
SLMAP	-1.5689555	-0.2559681	0.1166582893243264	0.506820385482796	0.05084745762711865	0.11753731343283583
FAM107B	-0.6711092	-0.25672564	0.5021509700787035	0.7650372692887767	0.15254237288135594	0.18097014925373134
ETS2	-0.70046973	-0.25693074	0.48363400446669136	0.7505095932413982	0.23728813559322035	0.2630597014925373
IDH3B	-0.65673167	-0.25717467	0.511353474578135	0.7711480740158368	0.3728813559322034	0.44402985074626866
RPP25L	-1.7225318	-0.2572504	0.08497322978226755	0.4375412904426269	0.03389830508474576	0.1044776119402985
RSL1D1	-1.2499474	-0.25728467	0.21131873631014808	0.6362392308510546	0.576271186440678	0.6399253731343284
ZBTB8OS	-0.89124626	-0.25765732	0.3727970569789486	0.7254520098225489	0.15254237288135594	0.19029850746268656
ASNSD1	-1.340726	-0.25774106	0.1800094428340191	0.5982598523245789	0.05084745762711865	0.10634328358208955
PSMB6	-1.398101	-0.25795892	0.1620827311422708	0.5774734287594594	0.3728813559322034	0.46455223880597013
RDX	-1.7270479	-0.25830144	0.08415906695677013	0.4350579848384735	0.03389830508474576	0.10634328358208955
NUMB	-1.5696614	-0.25855008	0.11649390556403964	0.5064913869766807	0.22033898305084745	0.30597014925373134
MSL1	-1.3558466	-0.25878707	0.17514798525753184	0.5982598523245789	0.11864406779661017	0.1884328358208955
STAU1	-1.6202103	-0.25904673	0.10518711502101237	0.4811959105378022	0.0847457627118644	0.17164179104477612
RNF130	-1.6048995	-0.25915524	0.10851592751042684	0.490053569064887	0.711864406779661	0.753731343283582
TIMP1	1.5521072	-0.2593599	0.1206365685015336	0.5141532659838429	0.7627118644067796	0.6436567164179104
STX12	-1.4039555	-0.25981438	0.1603321300181041	0.5730231209217571	0.1016949152542373	0.17537313432835822
CPSF2	-1.4718146	-0.26000187	0.1410709505720125	0.54979402747175	0.05084745762711865	0.11380597014925373
MBD4	-1.1720049	-0.26023364	0.24119505895755133	0.6636655205629091	0.2033898305084746	0.28171641791044777
VAV3	-2.175542	-0.26026067	0.029589521014173132	0.24786647148676114	0.01694915254237288	0.10820895522388059
S100A6	-2.2768688	-0.26029366	0.02279405492938106	0.21418163784795066	0.9661016949152542	0.9850746268656716
SRRT	-1.2851781	-0.26032096	0.1987300631312875	0.6220624940908134	0.0847457627118644	0.13992537313432835
HCFC1R1	-1.5163251	-0.26043156	0.12943716290775364	0.5329397818086925	0.05084745762711865	0.11380597014925373
GAS5	-1.2436771	-0.26059595	0.2136184259536652	0.6393646271107899	0.0847457627118644	0.14365671641791045
ARMT1	-1.7906268	-0.26089656	0.07335320670682476	0.40700497867419716	0.05084745762711865	0.13432835820895522
LUC7L3	-1.0748904	-0.2610152	0.2824238207834633	0.6930504581886069	0.2542372881355932	0.31529850746268656
TWF2	-0.6630374	-0.2615913	0.5073066071776255	0.7679498269225689	0.3050847457627119	0.3414179104477612
PLBD2	-1.5616375	-0.26166657	0.11837340012203369	0.5109688212294511	0.05084745762711865	0.11753731343283583
PTBP3	-1.1548162	-0.26229227	0.2481657084220792	0.6675003259017601	0.22033898305084745	0.30783582089552236
TMEM33	-1.2606608	-0.26230234	0.2074311137841408	0.6334456541252863	0.1016949152542373	0.16417910447761194
P4HA1	-1.8570698	-0.2628866	0.06330120991127194	0.3772976653344774	0.05084745762711865	0.13992537313432835
NDUFB9	-0.9395708	-0.26318207	0.3474377676377298	0.7204762128908713	0.4067796610169492	0.4701492537313433
VSTM1	-1.032901	-0.26332492	0.30165018151736356	0.7039782245235839	0.1016949152542373	0.15111940298507462
SUMO1	-1.736067	-0.26334104	0.08255198490617358	0.4334737957435383	0.2711864406779661	0.40111940298507465
RBM26	-1.5301446	-0.26376596	0.12598095005582483	0.523820354926439	0.0847457627118644	0.16044776119402984
LGALS1	-1.9705765	-0.26423538	0.04877234053177025	0.33394976494455436	0.9152542372881356	0.9552238805970149
NDUFB10	-0.34973317	-0.26442143	0.7265389474097574	0.890711803981104	0.4067796610169492	0.42723880597014924
NFIC	-1.5718199	-0.26445776	0.11599232797407255	0.5050793976492961	0.06779661016949153	0.1417910447761194
UBE2L3	-2.0600028	-0.26500323	0.039398269031857225	0.2927512204093987	0.2542372881355932	0.3917910447761194
MAP7D1	-1.1920291	-0.26543346	0.23324980588395816	0.6581446773594628	0.23728813559322035	0.31529850746268656
MPLKIP	-1.6319337	-0.2656465	0.10269345421416068	0.4790275438498347	0.11864406779661017	0.20708955223880596
ANXA7	-1.3474277	-0.2656506	0.17784249910697503	0.5982598523245789	0.15254237288135594	0.2294776119402985
EIF5	-1.2500088	-0.2656987	0.21129631193123743	0.6362392308510546	0.4406779661016949	0.5298507462686567
HLA-DQA1	-0.5744241	-0.26589924	0.5656808670542932	0.8076621489629001	0.288135593220339	0.31343283582089554
TPP1	-1.9109721	-0.26597837	0.05600815745933265	0.35134805808717556	0.4067796610169492	0.5541044776119403
PHKB	-1.5324495	-0.26619896	0.12541155605487597	0.5224033683860784	0.05084745762711865	0.11567164179104478
FOXO3	-1.0883325	-0.2663365	0.2764483573186626	0.6924391259783662	0.11864406779661017	0.16977611940298507
PTGES2	-1.5802382	-0.26641923	0.11405232473313646	0.5000621114354632	0.1016949152542373	0.19029850746268656
EEF2	-1.1155424	-0.26672074	0.2646180359083772	0.6819160867816876	0.6271186440677966	0.6809701492537313
MCMBP	-0.6172769	-0.26678246	0.5370520966328405	0.7885321583303566	0.15254237288135594	0.18097014925373134
SUGP2	-1.8287772	-0.26841566	0.0674329973849106	0.3913100193600754	0.03389830508474576	0.11007462686567164
SBNO1	-1.7727984	-0.26862437	0.0762621173727427	0.4147532861955492	0.05084745762711865	0.13619402985074627
PPP1CC	-1.3451754	-0.2689146	0.1785685901508287	0.5982598523245789	0.1864406779661017	0.26492537313432835
OTUB1	-1.4596865	-0.26897058	0.14437624617196362	0.553748748311834	0.2711864406779661	0.375
U62317.5	-1.7666308	-0.26942196	0.07729008727707495	0.41744035993414713	0.03389830508474576	0.11007462686567164
SPCS2	-1.5387352	-0.26953432	0.12386896696154885	0.5188148154335254	0.2542372881355932	0.3656716417910448
CD81	-0.43317154	-0.26957226	0.6648901428974008	0.8612117354969986	0.423728813559322	0.4626865671641791
STYX	-1.8027556	-0.27001655	0.07142660521025497	0.40422010457274554	0.03389830508474576	0.11194029850746269
CKLF	-1.1811521	-0.27047038	0.23754228278426626	0.6628734051815593	0.23728813559322035	0.32276119402985076
TIMP2	-0.8578716	-0.2706033	0.3909633878941976	0.7269303543381012	0.3559322033898305	0.417910447761194
TICAM1	-1.4702066	-0.27078933	0.14150581254417763	0.54979402747175	0.05084745762711865	0.11194029850746269
UIMC1	-1.6332084	-0.27142197	0.10242516985858738	0.4786543929669609	0.05084745762711865	0.12313432835820895
ANXA2	-2.0928864	-0.27160278	0.0363592961187324	0.2797758575911518	0.864406779661017	0.9384328358208955
PREX1	-1.1928014	-0.27167803	0.23294717817140465	0.6581293995176686	0.2033898305084746	0.28544776119402987
IFNGR1	-1.0145967	-0.27173105	0.3102981246247508	0.7039782245235839	0.4406779661016949	0.5055970149253731
DNTTIP1	-1.5028325	-0.27203053	0.13288223266769383	0.5363166338612044	0.13559322033898305	0.22201492537313433
ATRX	-1.2888068	-0.27212343	0.1974652546735879	0.6201720223934243	0.22033898305084745	0.30223880597014924
MLKL	-1.0424898	-0.27234957	0.297184653700032	0.7017606734221126	0.0847457627118644	0.13432835820895522
BCL7B	-1.6538131	-0.272473	0.09816548984957567	0.4673644197327433	0.06779661016949153	0.14365671641791045
PAK2	-0.8912064	-0.27254602	0.37281847463886053	0.7254520098225489	0.4067796610169492	0.47388059701492535
PTPN11	-1.31673	-0.27256364	0.18792915054137516	0.6106341282295017	0.0847457627118644	0.1455223880597015
TMEM59	-1.1924119	-0.2728375	0.2330997641619128	0.6581293995176686	0.3728813559322034	0.43843283582089554
CLPTM1	-1.2097989	-0.2731754	0.2263560619574463	0.6472574483565045	0.1016949152542373	0.16791044776119404
TPD52L2	-1.420841	-0.27354833	0.15536301083766746	0.5645260698215131	0.15254237288135594	0.23507462686567165
NPEPL1	-1.5938363	-0.2735681	0.11097269793895483	0.49627164252465666	0.05084745762711865	0.11753731343283583
ORAI2	-1.3067244	-0.2736084	0.19130632738805642	0.6106341282295017	0.06779661016949153	0.125
JARID2	-1.6312797	-0.27376854	0.10283132091294932	0.4793760394742387	0.05084745762711865	0.12686567164179105
SLC16A3	-1.1232932	-0.27378973	0.26131302496812014	0.6819160867816876	0.3389830508474576	0.40671641791044777
PAFAH1B1	-1.3959445	-0.27386266	0.1627312238345633	0.5792688916504942	0.1864406779661017	0.27611940298507465
ARID1A	-1.715772	-0.27401453	0.0862037808947611	0.4414900943538953	0.11864406779661017	0.2126865671641791
TWISTNB	-1.0119053	-0.27439123	0.31158333810358274	0.7039782245235839	0.0847457627118644	0.1287313432835821
AP3B1	-1.6191771	-0.27467212	0.10540916206277727	0.4811959105378022	0.06779661016949153	0.1455223880597015
VPS37B	-1.4111825	-0.27553305	0.1581908020370727	0.5680352306962894	0.05084745762711865	0.10820895522388059
E2F3	-1.8333244	-0.27577877	0.06675433172097019	0.39080462585117204	0.03389830508474576	0.11007462686567164
FAM118A	-1.4726102	-0.2759445	0.14085616755324729	0.54979402747175	0.1016949152542373	0.1828358208955224
CANT1	-1.6554756	-0.2759485	0.0978280702269708	0.4663997707753617	0.03389830508474576	0.10074626865671642
PSMB5	-1.5497831	-0.27603397	0.12119357424843225	0.5141532659838429	0.0847457627118644	0.1623134328358209
DNPH1	-1.4687445	-0.2760454	0.14190210880719523	0.54979402747175	0.1016949152542373	0.18097014925373134
NAGK	-1.5879935	-0.2763663	0.11228782072631854	0.49739483643868404	0.3559322033898305	0.4608208955223881
EIF4EBP2	-1.3345649	-0.27678943	0.18201878199073607	0.6002154698488168	0.1864406779661017	0.2574626865671642
IFI6	-1.6155765	-0.27746892	0.10618589838871645	0.4833785159320614	0.22033898305084745	0.333955223880597
NCEH1	-2.1847732	-0.27757776	0.02890547632169771	0.24410493159772215	0.01694915254237288	0.10820895522388059
EIF3H	-0.58391243	-0.27789533	0.5592792311335343	0.805200793968401	0.423728813559322	0.4291044776119403
OLA1	-1.7635268	-0.2780298	0.07781167596060598	0.41744035993414713	0.05084745762711865	0.13246268656716417
NCSTN	-1.5764655	-0.27819678	0.11491857290145015	0.502318138474357	0.15254237288135594	0.2555970149253731
ERCC1	-1.3419416	-0.27845022	0.17961493808187357	0.5982598523245789	0.15254237288135594	0.2294776119402985
PRPF8	-1.3089675	-0.27869856	0.1905453817623055	0.6106341282295017	0.11864406779661017	0.1828358208955224
ZNF292	-1.6286917	-0.27871946	0.10337829547836191	0.4809414360146197	0.06779661016949153	0.14738805970149255
EIF4G3	-1.644774	-0.27886528	0.10001643180399411	0.47125268032677803	0.06779661016949153	0.14925373134328357
GTF3A	-1.6195475	-0.27910095	0.10532952226741572	0.4811959105378022	0.23728813559322035	0.36007462686567165
BMP2K	-1.5257276	-0.2794293	0.12707770814728814	0.526532680262816	0.1016949152542373	0.18470149253731344
TMX1	-1.8444839	-0.2798346	0.06511265867701348	0.3830649366444706	0.11864406779661017	0.2332089552238806
GOLGA7	-0.9780818	-0.28063345	0.3280338582679686	0.7156988475405403	0.1694915254237288	0.23134328358208955
UXS1	-1.7942516	-0.28095207	0.07277301664038464	0.4052030793458099	0.03389830508474576	0.10820895522388059
BICD2	-1.7375495	-0.28102192	0.08229021311011074	0.4322979195384484	0.1016949152542373	0.19029850746268656
ETF1	-1.960261	-0.28107664	0.04996529534797394	0.33732901344805577	0.06779661016949153	0.16977611940298507
ANO6	-1.8151352	-0.28114536	0.0695031305607375	0.3977317675744403	0.03389830508474576	0.11007462686567164
SRP72	-1.2297273	-0.28152856	0.2187992313582955	0.6472574483565045	0.2542372881355932	0.3376865671641791
PCBD1	-1.3899839	-0.28170952	0.16453375598910824	0.5792688916504942	0.0847457627118644	0.14925373134328357
MPZL1	-1.8325288	-0.2818554	0.06687266986794553	0.39082638166756634	0.03389830508474576	0.11380597014925373
DOCK8	-2.241144	-0.28189915	0.0250167516909766	0.22436530990667083	0.288135593220339	0.47388059701492535
CALR	-0.51148975	-0.28233543	0.6090081822757044	0.8234943775955265	0.423728813559322	0.458955223880597
SDF2L1	-0.69838554	-0.28235498	0.48493613018872717	0.7520195743127575	0.2033898305084746	0.24067164179104478
LAMP2	-1.249105	-0.28250623	0.21162667829609927	0.6368307680303478	0.3220338983050847	0.417910447761194
FAM129A	-1.3600025	-0.28262496	0.17382914365304458	0.5975246075149481	0.11864406779661017	0.1921641791044776
RNU5F-1	-1.6025348	-0.28276303	0.10903740958048852	0.4904966306561661	0.0847457627118644	0.166044776119403
AKAP13	-1.1810842	-0.28281495	0.23756928008213596	0.6628734051815593	0.3220338983050847	0.3787313432835821
GGA2	-1.8414936	-0.28295627	0.06554925750521155	0.385072399102595	0.03389830508474576	0.11380597014925373
RNF24	-1.1293564	-0.28310594	0.2587475466593895	0.6819160867816876	0.1016949152542373	0.15298507462686567
TAF7	-1.4233782	-0.28323123	0.15462655151467583	0.562842617905921	0.22033898305084745	0.3003731343283582
ISG15	0.28274477	-0.28335065	0.7773725006584731	0.9192980948585917	0.4067796610169492	0.3805970149253731
SMS	-1.4907955	-0.28339958	0.13601518259963666	0.5447849450864526	0.2033898305084746	0.2947761194029851
RBM22	-1.0099211	-0.2836138	0.3125331158773236	0.7039782245235839	0.1016949152542373	0.14925373134328357
APAF1	-0.8247813	-0.28381512	0.40949575101894586	0.7269303543381012	0.1864406779661017	0.22388059701492538
BTG1	-1.4056054	-0.28404567	0.15984131395625167	0.5721638011479109	0.847457627118644	0.9197761194029851
MAP3K13	-1.5178088	-0.28420058	0.129062605083885	0.5318937569563843	0.05084745762711865	0.11380597014925373
APRT	-2.1811602	-0.28423378	0.029171577187240255	0.24526448928727532	0.4406779661016949	0.6100746268656716
ZNFX1	-1.1005248	-0.28434572	0.2711035514314236	0.6872415070775927	0.11864406779661017	0.17537313432835822
AC016739.1	-1.5785605	-0.28459775	0.11443692090269895	0.5011714289897425	0.15254237288135594	0.24253731343283583
GLG1	-1.0002825	-0.2852528	0.31717382692200324	0.7045804823437616	0.1694915254237288	0.23507462686567165
CREB5	-1.6508124	-0.28530276	0.09877688308945808	0.46869795107149004	0.13559322033898305	0.24253731343283583
CHCHD2	-1.7681522	-0.28546017	0.07703545657328686	0.41744035993414713	0.5254237288135594	0.6436567164179104
KMO	-1.4822322	-0.28585792	0.13827852035563504	0.5491728792434779	0.05084745762711865	0.11007462686567164
ZC3HAV1	-1.743223	-0.2859974	0.08129467515982038	0.42864465084268927	0.06779661016949153	0.15298507462686567
SSR4	-1.8056614	-0.28602067	0.07097123208119745	0.4026401677059394	0.4406779661016949	0.5652985074626866
CORO1C	-1.3610798	-0.28653967	0.17348846922941008	0.5972495007143918	0.1864406779661017	0.27238805970149255
ADAR	-1.481521	-0.28689516	0.1384677909364595	0.5493517289027731	0.1864406779661017	0.2873134328358209
AFTPH	-1.464162	-0.28714195	0.14314967785252047	0.5514456994990878	0.11864406779661017	0.20335820895522388
RNF19B	-1.4097571	-0.28718978	0.1586114160663349	0.5691878266249819	0.0847457627118644	0.15485074626865672
ANKIB1	-1.7995963	-0.28752667	0.07192440714418483	0.4046953688611382	0.03389830508474576	0.10820895522388059
SRM	-1.3123115	-0.2879737	0.18941506094568472	0.6106341282295017	0.11864406779661017	0.18470149253731344
IFIT3	0.8219524	-0.28808656	0.411103995232316	0.7269303543381012	0.3898305084745763	0.3208955223880597
NAGPA	-1.2667476	-0.28809494	0.20524554261390437	0.6334456541252863	0.06779661016949153	0.11940298507462686
RPL27	-1.7551011	-0.28879854	0.07924201627867306	0.422299371895898	0.847457627118644	0.8600746268656716
BTF3L4	-1.3242272	-0.28937808	0.18542759493934424	0.60547086150313	0.13559322033898305	0.20522388059701493
ILF2	-1.5885266	-0.28981477	0.11216731783409058	0.49739483643868404	0.1694915254237288	0.27425373134328357
YY1	-1.0197556	-0.28982306	0.30784440464510177	0.7039782245235839	0.2542372881355932	0.3208955223880597
JMJD1C	-1.2298683	-0.2910079	0.218746412126551	0.6472574483565045	0.288135593220339	0.3619402985074627
RPS19BP1	-1.3490841	-0.29216203	0.17730995645584746	0.5982598523245789	0.13559322033898305	0.208955223880597
EVI5	-1.2756648	-0.29219958	0.20207402508664096	0.6289044752789908	0.0847457627118644	0.1417910447761194
MAGOH	-1.389096	-0.2927986	0.16480355389741852	0.5792688916504942	0.0847457627118644	0.14738805970149255
CTNNB1	-1.6068089	-0.2934479	0.10809629560653884	0.4893455917592365	0.06779661016949153	0.1417910447761194
DGKD	-1.7256325	-0.29375878	0.08441353759445279	0.43544428015991765	0.03389830508474576	0.1044776119402985
CEP170	-1.4699857	-0.29386327	0.14156561647855823	0.54979402747175	0.13559322033898305	0.22388059701492538
AC096667.1	-1.7936003	-0.29429066	0.07287697602447395	0.4052030793458099	0.0847457627118644	0.18097014925373134
SECISBP2	-1.7833041	-0.29434857	0.07453680807111472	0.4105099656808764	0.03389830508474576	0.11007462686567164
PSMD3	-1.722188	-0.2951449	0.08503547134252287	0.43766454754939926	0.05084745762711865	0.12313432835820895
EIF2AK2	-2.1487892	-0.29527345	0.03165111152770399	0.25797131341681917	0.0847457627118644	0.21082089552238806
SLC12A6	-1.4292856	-0.29571077	0.15292214212682842	0.560023543694064	0.1016949152542373	0.17164179104477612
RPF2	-1.6856655	-0.29602516	0.09186024385009377	0.4544753137759815	0.05084745762711865	0.125
TUG1	-1.3431135	-0.2962224	0.17923521689213295	0.5982598523245789	0.1016949152542373	0.16791044776119404
C19orf66	-1.5172782	-0.29718986	0.12919646945342744	0.5321553208272753	0.06779661016949153	0.14365671641791045
ADAP2	-1.4517069	-0.29743895	0.14658313722604685	0.5577285800682023	0.2033898305084746	0.292910447761194
BCL2A1	0.37357408	-0.29751787	0.7087212270488497	0.8804880657018762	0.6271186440677966	0.5317164179104478
SLPI	-1.3838985	-0.2975185	0.1663895336209228	0.5806862587515772	0.05084745762711865	0.10820895522388059
SULT1A1	-0.4888486	-0.29766527	0.6249488921667044	0.8358499405240271	0.4406779661016949	0.45149253731343286
TTC3	-1.5805091	-0.2980027	0.11399032329896294	0.5000621114354632	0.1016949152542373	0.1828358208955224
CTSL	2.6711967	-0.29873335	0.007558135202257441	0.10072847771571239	0.4576271186440678	0.2630597014925373
CCPG1	-1.506309	-0.29874814	0.13198785017976566	0.5343258555032837	0.05084745762711865	0.11007462686567164
RHOQ	-1.9726263	-0.29966193	0.048538146174627185	0.3332058679965775	0.0847457627118644	0.1921641791044776
TOR1A	-1.5217036	-0.29982218	0.12808337484516444	0.5296708798338216	0.06779661016949153	0.13432835820895522
CITED4	-1.3143653	-0.30125245	0.18872332336842146	0.6106341282295017	0.13559322033898305	0.2126865671641791
PPP1R10	-1.8110489	-0.3024824	0.07013328759251776	0.3996722912878343	0.03389830508474576	0.10820895522388059
AKR1A1	-2.0370104	-0.30333036	0.04164899951643035	0.30330240183220725	0.1864406779661017	0.3376865671641791
PPP4R2	-1.7470315	-0.3033841	0.08063187812169459	0.4265277034344826	0.11864406779661017	0.22201492537313433
RBM7	-1.6813873	-0.30402148	0.09268772119586942	0.45689054302532806	0.05084745762711865	0.125
SUMO3	-1.4118013	-0.30409947	0.15800844924536006	0.5680352306962894	0.23728813559322035	0.3302238805970149
CAMK2G	-1.8614429	-0.30444825	0.06268165992174457	0.3753672150240322	0.03389830508474576	0.11194029850746269
ARHGEF40	-1.7495126	-0.3046949	0.08020245168236952	0.4244526229378203	0.05084745762711865	0.1287313432835821
YRDC	-1.8113836	-0.30484465	0.07008148375208643	0.39957636394777424	0.05084745762711865	0.13432835820895522
NR1H2	-1.4799781	-0.30493507	0.1388790941730381	0.54979402747175	0.13559322033898305	0.22388059701492538
ZRSR2	-1.1918492	-0.30543345	0.2333203837979405	0.6581446773594628	0.13559322033898305	0.20335820895522388
EIF4G1	-1.6975797	-0.3055182	0.08958711267876841	0.4504256097281019	0.15254237288135594	0.26492537313432835
GK	-1.8821794	-0.30585125	0.059811665635492284	0.3648735139087746	0.05084745762711865	0.13619402985074627
TUBGCP2	-1.4087965	-0.3058843	0.15889531937280754	0.5694911917044225	0.0847457627118644	0.15298507462686567
CPNE2	-2.1012409	-0.30616394	0.03561981750006132	0.27611399915583484	0.01694915254237288	0.10261194029850747
LIPA	-2.0349498	-0.30631518	0.04185593387467833	0.3044213242852161	0.3050847457627119	0.47574626865671643
MT-ND1	-3.614177	-0.3063957	0.00030130323436108707	0.008255853131438323	0.9830508474576272	0.996268656716418
PTEN	-1.308703	-0.30663973	0.19063498729368933	0.6106341282295017	0.3559322033898305	0.42350746268656714
ATG12	-1.9998357	-0.30712745	0.04551800059229441	0.3222697624570741	0.05084745762711865	0.1455223880597015
CCDC50	-1.8162851	-0.30775502	0.06932665188195557	0.3972549269825598	0.03389830508474576	0.10634328358208955
ACOT9	-1.4774638	-0.30797404	0.13955133032478795	0.54979402747175	0.1016949152542373	0.17164179104477612
CFLAR	-1.929906	-0.30865282	0.05361848865661298	0.34492082171146043	0.4915254237288136	0.6138059701492538
CLMN	-2.2403088	-0.30880362	0.025070878025960155	0.2246743939800947	0.01694915254237288	0.11194029850746269
GLRX	-2.153756	-0.3090376	0.03125931960657243	0.2560533152176195	0.4915254237288136	0.6492537313432836
REL	-0.72128993	-0.3094023	0.47073114075255873	0.740034949675115	0.3050847457627119	0.3414179104477612
ABHD12	-1.7404094	-0.30942982	0.08178715057728213	0.43005061320571814	0.05084745762711865	0.12686567164179105
ADD1	-1.4912965	-0.30950183	0.1358836697480654	0.5447743194882089	0.1016949152542373	0.1828358208955224
SLC6A6	-1.7797484	-0.30957535	0.07511712986264575	0.4120121731631874	0.11864406779661017	0.22574626865671643
CHPT1	-1.9740838	-0.3098967	0.04837221761898159	0.33275281401496604	0.05084745762711865	0.1417910447761194
VNN2	-0.7222444	-0.3100151	0.47014422427058256	0.7395192602582153	0.3389830508474576	0.35634328358208955
DHX9	-1.4391009	-0.31015489	0.15012195831046116	0.560023543694064	0.1016949152542373	0.17723880597014927
FURIN	-1.8393877	-0.31116924	0.06585818904416291	0.38648981408248867	0.03389830508474576	0.11007462686567164
CRLS1	-2.0142424	-0.31126493	0.043984094344118534	0.31488863532324457	0.03389830508474576	0.125
HSD17B12	-1.7762822	-0.31127116	0.07568641637744189	0.41321395658147636	0.03389830508474576	0.10634328358208955
FAM210B	-1.6268929	-0.31145075	0.10375984834046585	0.4811959105378022	0.05084745762711865	0.11940298507462686
METAP2	-1.5659214	-0.31146216	0.11736701839884141	0.5085459052806833	0.1016949152542373	0.1865671641791045
TOM1	-1.3705482	-0.31166625	0.17051582815410504	0.5900405367924906	0.1694915254237288	0.24440298507462688
WDR33	-1.4193975	-0.31181005	0.15578318084721704	0.5645349268507142	0.06779661016949153	0.125
DHRS7	-1.0209644	-0.31184337	0.30727131362845506	0.7039782245235839	0.2711864406779661	0.3414179104477612
B4GALT1	-2.0997756	-0.3119132	0.03574858296636874	0.2769242772703249	0.05084745762711865	0.15858208955223882
DEDD	-1.8575724	-0.3122765	0.06322975303478758	0.3770684541625693	0.03389830508474576	0.11567164179104478
SUSD6	-1.697575	-0.3124629	0.08958801984932854	0.4504256097281019	0.06779661016949153	0.14738805970149255
RPL21P16	-1.8484322	-0.31248152	0.0645398401249476	0.3811274431479166	0.05084745762711865	0.13246268656716417
NSMCE1	-1.7780255	-0.31313178	0.07539967321533254	0.4126037673172364	0.06779661016949153	0.15671641791044777
TLR2	-1.4393127	-0.3141143	0.15006195947612358	0.560023543694064	0.288135593220339	0.3843283582089552
NCOA1	-1.7442691	-0.31423026	0.08111217111607415	0.42807744442136864	0.0847457627118644	0.17164179104477612
CD55	-1.8909527	-0.31428635	0.058630658049361635	0.36055645795048763	0.288135593220339	0.44029850746268656
LSM5	-1.9190197	-0.3147745	0.0549818343417069	0.3467746348703387	0.05084745762711865	0.14365671641791045
USP25	-1.7850916	-0.3150194	0.07424644596899076	0.40950263445065116	0.05084745762711865	0.13432835820895522
USP3	-1.2130268	-0.31554487	0.22511958901096696	0.6472574483565045	0.2033898305084746	0.28544776119402987
TMEM147	-1.6845212	-0.3156563	0.09208099140406367	0.45506808295105167	0.2033898305084746	0.30223880597014924
TGOLN2	-1.5645715	-0.31679147	0.11768342489018606	0.5094238335827044	0.3220338983050847	0.44402985074626866
FAM111A	-1.310337	-0.31695056	0.19008189037139134	0.6106341282295017	0.1694915254237288	0.24253731343283583
ZFAND2A	-1.6927961	-0.3171818	0.09049429040210215	0.4504256097281019	0.05084745762711865	0.125
CLIC1	-2.7991679	-0.31808183	0.005123451192260081	0.07555041432537281	0.864406779661017	0.8973880597014925
MPC2	-1.7629509	-0.318135	0.0779087770896585	0.41744035993414713	0.05084745762711865	0.13432835820895522
TXNDC17	-1.6882441	-0.3182801	0.09136438090330765	0.4530943646706567	0.2542372881355932	0.375
DAB2	-2.1201427	-0.31848904	0.03399401283801438	0.26842818983217154	0.01694915254237288	0.10261194029850747
FAM76B	-1.483987	-0.31855938	0.13781238404908702	0.5485378651427801	0.0847457627118644	0.14738805970149255
CLIP1	-1.4680922	-0.31873554	0.14207917492099786	0.54979402747175	0.15254237288135594	0.24440298507462688
USP10	-1.2396153	-0.31914514	0.2151176891712312	0.6410888671023702	0.11864406779661017	0.17537313432835822
SOS1	-1.2630677	-0.3191994	0.2065648632285919	0.6334456541252863	0.06779661016949153	0.11567164179104478
CNBP	-2.384264	-0.3197252	0.017113322170826645	0.17828630323567896	0.5254237288135594	0.7276119402985075
ARF3	-1.2769402	-0.32022414	0.20162335718298185	0.6277243812459811	0.13559322033898305	0.20335820895522388
AGO4	-1.6773597	-0.32175705	0.09347216104670887	0.45955805168661595	0.1016949152542373	0.1884328358208955
KLHL8	-2.1329749	-0.3218972	0.032926788425221586	0.26254116158170404	0.01694915254237288	0.1044776119402985
FAM49B	-1.37846	-0.32257092	0.16806127684703587	0.5849126254201132	0.3389830508474576	0.43656716417910446
TMED5	-2.4864218	-0.32317615	0.012903491435257462	0.1493771966963037	0.06779661016949153	0.208955223880597
BNIP3L	-1.4013331	-0.32326922	0.1611145071992819	0.5749201621670815	0.3728813559322034	0.47761194029850745
TBL1X	-1.556352	-0.32341743	0.11962439622507741	0.5141532659838429	0.05084745762711865	0.12126865671641791
TACC3	-1.6097429	-0.32368863	0.1074540058104734	0.4870168466443749	0.0847457627118644	0.16977611940298507
RETN	-1.1847218	-0.323893	0.23612745413362812	0.6614347366832153	0.06779661016949153	0.12126865671641791
GGCT	-1.7690448	-0.32416445	0.07688641510857012	0.41734165274609136	0.03389830508474576	0.1044776119402985
TMEM30A	-1.8488729	-0.32421124	0.06447616678319146	0.3811274431479166	0.11864406779661017	0.2332089552238806
USP9X	-1.8840306	-0.3243209	0.05956083503341205	0.36431589994205893	0.05084745762711865	0.14365671641791045
LGALS8	-1.0178896	-0.32456136	0.30873038732603053	0.7039782245235839	0.1864406779661017	0.2462686567164179
TRAPPC2L	-1.8542812	-0.32482937	0.06369893903791643	0.3786805813981442	0.05084745762711865	0.13432835820895522
PRPF38B	-1.6561702	-0.3250072	0.09768735455220491	0.4663997707753617	0.1694915254237288	0.26119402985074625
ZDHHC12	-1.581306	-0.3258989	0.11380809700997248	0.4995663912546852	0.1016949152542373	0.18097014925373134
AP2M1	-1.8889546	-0.32908878	0.05889790443727438	0.36200508665965414	0.3389830508474576	0.5074626865671642
MXI1	-1.2367315	-0.3294305	0.21618679050341782	0.6431008248612475	0.0847457627118644	0.13992537313432835
EIF1AX	-1.7079755	-0.3296052	0.0876408808362855	0.4462498682867193	0.06779661016949153	0.15111940298507462
TSPAN4	-1.193114	-0.32968798	0.23282471569547503	0.6581293995176686	0.15254237288135594	0.20708955223880596
AP2A2	-2.2047746	-0.32972038	0.0274699085805608	0.2374214640253311	0.01694915254237288	0.10820895522388059
MGAT1	-1.8189979	-0.33068207	0.06891176070724564	0.39599765150526633	0.288135593220339	0.4216417910447761
ZNF207	-1.8034248	-0.3307789	0.07132152816233552	0.4038254612402605	0.11864406779661017	0.21828358208955223
ZFP36L1	-1.4829245	-0.33094895	0.13809447685367324	0.5486326469158798	0.559322033898305	0.6884328358208955
GRIPAP1	-2.0687785	-0.33168945	0.03856688553152964	0.28954067905701963	0.03389830508474576	0.125
DMXL1	-1.9787573	-0.3321913	0.04784334683339576	0.33066032602239764	0.03389830508474576	0.11940298507462686
GOLGA4	-1.4030118	-0.33241898	0.16061332798249628	0.5738486196147601	0.1016949152542373	0.17350746268656717
ZNF267	-1.9329067	-0.332834	0.05324769139539301	0.34492082171146043	0.05084745762711865	0.1455223880597015
TCN2	-1.8644526	-0.33304143	0.06225817448340881	0.3749276145280917	0.03389830508474576	0.11194029850746269
GNB4	-1.7853426	-0.33309916	0.07420576750147234	0.40950263445065116	0.06779661016949153	0.15111940298507462
UCHL5	-2.0961888	-0.3335305	0.03606545787104663	0.27881355726565327	0.01694915254237288	0.10074626865671642
BTG3	-2.1563709	-0.3335863	0.03105471709731157	0.2550907243378016	0.01694915254237288	0.10261194029850747
HSPE1	-0.7116184	-0.33380502	0.4767011001084741	0.745323025256569	0.2542372881355932	0.2891791044776119
HEBP2	-1.5642596	-0.33412915	0.117756616169492	0.5094612254269654	0.3559322033898305	0.47388059701492535
KHDRBS1	-1.2076893	-0.33430114	0.2271667811565462	0.6476066969797147	0.23728813559322035	0.30223880597014924
TLR7	-2.1861112	-0.33454114	0.028807461217093655	0.24345713895452079	0.01694915254237288	0.10634328358208955
QSOX1	-2.1050153	-0.3345596	0.03528996987651539	0.27523767632018076	0.06779661016949153	0.17537313432835822
CCR1	-2.2322454	-0.33488962	0.025598747473434217	0.22735056308755391	0.06779661016949153	0.19029850746268656
TRAM1	-2.4195886	-0.3357395	0.015538073363373745	0.1696645959490931	0.22033898305084745	0.3880597014925373
LAPTM5	-2.8857713	-0.33602336	0.003904558569768745	0.06196317530302456	0.9491525423728814	0.960820895522388
SIK3	-1.9095966	-0.33633465	0.05618517109642347	0.35195820446695975	0.03389830508474576	0.11194029850746269
GLB1	-1.5931753	-0.33638796	0.11112088390913073	0.49645497782461917	0.15254237288135594	0.2462686567164179
KYNU	-1.1606477	-0.3364713	0.24578515888353702	0.6636655205629091	0.23728813559322035	0.31716417910447764
MORF4L2	-1.9934075	-0.33742508	0.04621684512408764	0.3258796701635815	0.11864406779661017	0.24813432835820895
ATP2A2	-1.4735483	-0.33757764	0.14060324392676476	0.54979402747175	0.06779661016949153	0.13432835820895522
LRRK2	-1.2591231	-0.33794245	0.20798585530766245	0.6334456541252863	0.288135593220339	0.3694029850746269
BROX	-2.0673063	-0.33850145	0.038705302428537675	0.290096889232343	0.1016949152542373	0.22761194029850745
ARPC5L	-2.0452847	-0.338924	0.04082680220583946	0.29960632113289765	0.03389830508474576	0.12313432835820895
HSP90B1	-2.3748386	-0.338948	0.01755662914080806	0.1813761704908435	0.423728813559322	0.5932835820895522
RTCA	-2.2463162	-0.3395806	0.024683764299842526	0.22225113545311326	0.01694915254237288	0.10820895522388059
ARL3	-2.2233217	-0.33993933	0.026194112836791236	0.2302261025178282	0.01694915254237288	0.10634328358208955
MSL3	-0.8717951	-0.3400678	0.38332017300066346	0.7269303543381012	0.15254237288135594	0.19776119402985073
TBC1D2	-1.5683069	-0.34019288	0.11680951660440866	0.5070917692712664	0.13559322033898305	0.22014925373134328
NR3C1	-1.8653166	-0.34062824	0.06213704371235177	0.3749276145280917	0.11864406779661017	0.22388059701492538
UBL3	-1.6305597	-0.34128082	0.10298325006963684	0.47962613226494205	0.1016949152542373	0.1921641791044776
SRPRA	-1.5711163	-0.34146804	0.11615564297927075	0.5055978577832944	0.15254237288135594	0.24440298507462688
ARHGAP26	-2.3436162	-0.34157318	0.019097804455325433	0.19041144302491134	0.11864406779661017	0.27425373134328357
CUTA	-1.2931542	-0.34173384	0.19595770401776125	0.6162372774988218	0.2033898305084746	0.27052238805970147
SYK	-1.7850109	-0.3422463	0.0742595360215079	0.40950263445065116	0.3389830508474576	0.47761194029850745
HSD17B4	-2.0692406	-0.34235993	0.03852352651732741	0.28954067905701963	0.05084745762711865	0.15298507462686567
DNPEP	-1.7159423	-0.3427741	0.08617262030220633	0.4414900943538953	0.06779661016949153	0.14925373134328357
CLEC7A	-1.3410091	-0.34481186	0.17991746989638713	0.5982598523245789	0.423728813559322	0.5149253731343284
H2AFV	-2.0910444	-0.3448665	0.036524087482365665	0.2804505167421765	0.23728813559322035	0.3843283582089552
PDIA4	-2.3342037	-0.3450357	0.019585059246725513	0.1927346924201336	0.06779661016949153	0.20149253731343283
ERP29	-1.5422983	-0.34537205	0.12300111019221674	0.5158231866573925	0.3559322033898305	0.45149253731343286
KCNAB2	-2.1941998	-0.3454723	0.028221044151965493	0.2403978394886001	0.0847457627118644	0.2126865671641791
ADIPOR1	-1.7504897	-0.34608066	0.0800338384474708	0.4239530079280489	0.2033898305084746	0.29850746268656714
YARS	-2.252435	-0.3465268	0.024294794064085426	0.21978805778007923	0.01694915254237288	0.11194029850746269
HNRNPC	-2.1579325	-0.34654444	0.03093307006979306	0.25500812310061727	0.5932203389830508	0.7126865671641791
SMIM3	-2.3308678	-0.3467144	0.019760338291145447	0.19397143322348248	0.01694915254237288	0.11753731343283583
ARHGEF2	-0.9390125	-0.34689796	0.3477243245820134	0.7206022823213304	0.1016949152542373	0.13992537313432835
YWHAQ	-1.9702095	-0.34895808	0.04881437347072028	0.33394976494455436	0.1694915254237288	0.2966417910447761
GRINA	-2.264028	-0.34945673	0.02357238727062147	0.21703924863446375	0.5254237288135594	0.6567164179104478
CCNL1	-1.4435462	-0.35011557	0.14886666482938538	0.560023543694064	0.6101694915254238	0.6529850746268657
IFI44	-2.16224	-0.35107642	0.03059968128488657	0.25317303284657056	0.03389830508474576	0.13059701492537312
NUP214	-1.459943	-0.35260126	0.1443057252469644	0.553748748311834	0.3559322033898305	0.44029850746268656
CNPY3	-1.6735148	-0.3527931	0.0942259938290535	0.4623335186298751	0.3559322033898305	0.4832089552238806
NAA50	-1.9077847	-0.35283807	0.056419047177758315	0.35226449893610196	0.05084745762711865	0.1417910447761194
MFSD14B	-1.6217471	-0.35285896	0.10485749300295974	0.4811959105378022	0.11864406779661017	0.21082089552238806
SRGAP2C	-1.8658406	-0.3536004	0.06206368254063778	0.3749276145280917	0.05084745762711865	0.1417910447761194
FBXL5	-1.0919733	-0.35369733	0.2748448332046711	0.6909520493281787	0.423728813559322	0.47947761194029853
RBPJ	-1.6332878	-0.35376987	0.10240849207522917	0.4786543929669609	0.2033898305084746	0.3208955223880597
SLK	-1.7645531	-0.35387892	0.07763890972802458	0.41744035993414713	0.2542372881355932	0.3656716417910448
PRKAR2A	-2.0510623	-0.35437405	0.040260880119398226	0.29686164420885713	0.03389830508474576	0.12313432835820895
F5	-2.17291	-0.35456917	0.02978709192483396	0.24879189498037488	0.01694915254237288	0.10261194029850747
TARDBP	-1.5992693	-0.35485265	0.10976077762120931	0.4926392596460561	0.05084745762711865	0.11940298507462686
RAB1A	-1.8824548	-0.35561448	0.05977429305947758	0.3648403165051233	0.1694915254237288	0.28171641791044777
PDCD6IP	-1.7446476	-0.35591072	0.08104621660991468	0.42792701986362525	0.15254237288135594	0.2537313432835821
MYO9B	-1.7034566	-0.3566186	0.0884826540795433	0.4491349646880772	0.2033898305084746	0.31529850746268656
SSU72	-1.8076055	-0.35738784	0.07066791519357785	0.4020889916605612	0.23728813559322035	0.3787313432835821
ZCCHC10	-1.8505346	-0.3576749	0.06423654427227077	0.38029365536526727	0.05084745762711865	0.13619402985074627
KIF5B	-2.525072	-0.3576863	0.01156745523790834	0.13604010125719365	0.23728813559322035	0.4141791044776119
SDCBP	-2.6943984	-0.35783443	0.007051583162143186	0.09546373129223702	0.6779661016949152	0.8264925373134329
DYSF	-1.6537977	-0.35839692	0.09816861608249465	0.4673644197327433	0.06779661016949153	0.1455223880597015
LIMS1	-1.8810115	-0.3590654	0.059970356561830196	0.36525655334513424	0.2711864406779661	0.38992537313432835
RPS6KA3	-1.7178787	-0.3599068	0.08581875315455748	0.4401099971023222	0.1016949152542373	0.1884328358208955
GGA1	-2.0376687	-0.35996026	0.041583072286771924	0.3032087963935265	0.06779661016949153	0.17350746268656717
TMEM91	-1.9997914	-0.36009994	0.0455227898307122	0.3222697624570741	0.05084745762711865	0.1417910447761194
TRPS1	-2.4785843	-0.36029628	0.013190493347812145	0.15198111374834708	0.01694915254237288	0.1287313432835821
MARCH1	-1.1426582	-0.3605926	0.2531805388880637	0.6763640564600265	0.288135593220339	0.3582089552238806
FAM200B	-1.8268608	-0.3607798	0.06772070228105362	0.39207707804119935	0.2033898305084746	0.31343283582089554
HLA-DPB1	-1.6934739	-0.36087337	0.09036528116513828	0.4504256097281019	0.6949152542372882	0.8003731343283582
VAPA	-1.8136206	-0.36110973	0.06973616893051311	0.39840273310002144	0.3220338983050847	0.46828358208955223
UTP23	-2.5508246	-0.36168686	0.010746836083488682	0.12871425643051534	0.0	0.10074626865671642
EIF3E	-1.4198817	-0.36169887	0.1556421321056808	0.5645260698215131	0.3559322033898305	0.4496268656716418
PAPD4	-2.1393714	-0.36187753	0.032405604074746096	0.2596538794937229	0.03389830508474576	0.1287313432835821
STX4	-2.140635	-0.3620994	0.03230347678273871	0.259563656948054	0.0847457627118644	0.19776119402985073
P2RX7	-1.8182658	-0.36221242	0.06902352516183749	0.3961139118529157	0.1016949152542373	0.20335820895522388
CGGBP1	-1.5468804	-0.36296773	0.12189208955666943	0.5141532659838429	0.1694915254237288	0.2537313432835821
PHF21A	-2.0498805	-0.3631341	0.04037610424711617	0.2968708926174706	0.0847457627118644	0.19402985074626866
RASGEF1B	-2.004841	-0.36352733	0.044980028836570554	0.3194685755867158	0.03389830508474576	0.12313432835820895
HDAC7	-2.1721222	-0.3635444	0.029846439000877946	0.24910548723450066	0.01694915254237288	0.10261194029850747
HINT1	-2.0718784	-0.36380756	0.03827678729167048	0.2882996516774073	0.4745762711864407	0.5970149253731343
SRSF1	-1.3534002	-0.36382097	0.17592780357458415	0.5982598523245789	0.11864406779661017	0.1828358208955224
EDEM2	-2.3870955	-0.36399794	0.016982082153537144	0.1780158446663444	0.01694915254237288	0.12126865671641791
ZEB2	-2.0702224	-0.36403567	0.038431519884287606	0.28927440460992765	0.4745762711864407	0.5970149253731343
C12orf10	-2.053607	-0.36428642	0.040013746361257624	0.29592353054517956	0.03389830508474576	0.12126865671641791
EIF4B	-1.4869069	-0.3645009	0.1370394083982792	0.5471656731997588	0.1694915254237288	0.24813432835820895
PHPT1	-1.1867856	-0.3649548	0.23531218704658652	0.6601220351569598	0.3050847457627119	0.3787313432835821
UBAP2L	-1.322515	-0.36623666	0.1859966968792358	0.6065063523236726	0.0847457627118644	0.1417910447761194
H2AFY	-2.3407176	-0.3670838	0.01924672737626498	0.19156193989651885	0.576271186440678	0.7369402985074627
DAD1	-2.3008435	-0.36756143	0.021400478474712832	0.20513579450676914	0.3050847457627119	0.47761194029850745
DPP7	-1.7414781	-0.367792	0.08159980104382111	0.42965867591092166	0.22033898305084745	0.333955223880597
CYBB	-2.3119977	-0.36792317	0.020777811254320336	0.20111660520317626	0.7627118644067796	0.8638059701492538
PICALM	-2.0057862	-0.3699487	0.04487906342034341	0.3194685755867158	0.3389830508474576	0.4906716417910448
MAP3K8	-1.0275103	-0.3712885	0.30418022250532295	0.7039782245235839	0.2542372881355932	0.3208955223880597
ATP5PB	-1.5317839	-0.37149686	0.12557576341637655	0.5228967466455972	0.3728813559322034	0.48507462686567165
DUSP3	-2.4149039	-0.37166557	0.015739367665011352	0.17111133676538506	0.01694915254237288	0.12126865671641791
SNHG9	-1.7070756	-0.37177575	0.08780800910249492	0.4469016979978204	0.11864406779661017	0.21641791044776118
AC103591.3	-1.6337988	-0.3723684	0.10230108573159406	0.4786543929669609	0.288135593220339	0.4123134328358209
TRMT1	-1.7601575	-0.37262878	0.07838112054897457	0.4188880651976536	0.11864406779661017	0.208955223880597
HIKESHI	-1.5554258	-0.37376407	0.11984469280498912	0.5141532659838429	0.1016949152542373	0.1791044776119403
TRIP11	-1.971414	-0.37420025	0.04867653808564913	0.333640146470682	0.06779661016949153	0.166044776119403
IRF2BP2	-2.0582187	-0.3750301	0.039569134893034486	0.29358242551156627	0.13559322033898305	0.2630597014925373
SND1	-2.143095	-0.37562072	0.03210547342437411	0.25932543427262844	0.06779661016949153	0.18097014925373134
KDM6B	-2.1399646	-0.3756984	0.032357625769529566	0.259563656948054	0.11864406779661017	0.23880597014925373
TMEM131	-2.0903056	-0.3758203	0.036590350985252686	0.2804505167421765	0.03389830508474576	0.125
MKNK1	-2.3013659	-0.3764171	0.021370966025749793	0.20508358734182555	0.05084745762711865	0.16977611940298507
NHP2	-1.7126313	-0.37879092	0.08678038642302202	0.44384632733636953	0.15254237288135594	0.25
PER1	-2.462729	-0.37894592	0.01378840744150107	0.15605653511569392	0.01694915254237288	0.12686567164179105
CLIC4	-2.1643844	-0.37957883	0.03043486983807023	0.25217463580115335	0.05084745762711865	0.15858208955223882
DUSP22	-1.5373878	-0.37958738	0.12419837037098841	0.5196080152463163	0.11864406779661017	0.20522388059701493
ADPGK	-1.874432	-0.38005462	0.06087091758710833	0.3699527150799467	0.1864406779661017	0.2947761194029851
SYPL1	-1.5272069	-0.38035685	0.12670955978268103	0.5260840952314366	0.06779661016949153	0.13432835820895522
ZSWIM6	-1.5487844	-0.3814202	0.12143356030161771	0.5141532659838429	0.0847457627118644	0.15858208955223882
CLEC4D	-2.4598584	-0.38169795	0.01389918036808981	0.15692888822706935	0.01694915254237288	0.12686567164179105
LRRC59	-1.5750091	-0.38231087	0.1152543421247253	0.5032775676327685	0.13559322033898305	0.22014925373134328
DNAJA2	-1.8649412	-0.38263208	0.06218964685900227	0.3749276145280917	0.06779661016949153	0.16044776119402984
ARRDC3	-2.251386	-0.38342538	0.024361109370881238	0.22003955389066326	0.06779661016949153	0.19029850746268656
ASPH	-2.262402	-0.38352627	0.02367257255932376	0.21742991484150587	0.05084745762711865	0.16977611940298507
SLC38A10	-2.0650976	-0.3841232	0.038913770668198795	0.2913347120460092	0.0847457627118644	0.19962686567164178
SFPQ	-2.1051383	-0.38426974	0.035279268867786574	0.27523767632018076	0.3898305084745763	0.5634328358208955
OXA1L	-2.4002962	-0.38436446	0.01638180940402132	0.17462049335383795	0.13559322033898305	0.2835820895522388
MGST3	-1.1065168	-0.38439322	0.2685028939715939	0.6840388108181564	0.23728813559322035	0.2947761194029851
RAN	-1.6876462	-0.3844257	0.09147917016850202	0.45346681056195404	0.3050847457627119	0.4216417910447761
HMGB1	-2.5514078	-0.3844948	0.010728871577156872	0.12871425643051534	0.6440677966101694	0.8376865671641791
SPECC1	-2.3413012	-0.38454208	0.01921666301619401	0.19142946087448365	0.05084745762711865	0.17164179104477612
SNHG3	-2.3635087	-0.38525805	0.018102800088124333	0.1843516878849453	0.01694915254237288	0.11940298507462686
SRSF11	-2.1297603	-0.38598287	0.03319141209643781	0.2637309281042409	0.3050847457627119	0.47574626865671643
GTF3C6	-1.9604747	-0.3861027	0.049940329678913695	0.33732901344805577	0.13559322033898305	0.24253731343283583
AZI2	-1.9668278	-0.38633206	0.049203077314361805	0.3358389255638578	0.11864406779661017	0.2332089552238806
MPEG1	-2.0274875	-0.3875057	0.042612570569465075	0.3080200789413756	0.4745762711864407	0.6063432835820896
AKR1B1	-1.8598212	-0.3875294	0.06291081986980229	0.37580451082859573	0.06779661016949153	0.16044776119402984
TSPO	-3.0425189	-0.38859698	0.0023460704354059067	0.04268503311297435	0.864406779661017	0.9235074626865671
ST14	-2.2272131	-0.38872507	0.02593303880862727	0.22886280611479368	0.03389830508474576	0.13619402985074627
TMBIM6	-2.4143188	-0.38912547	0.01576466573807415	0.1712234512578282	0.6949152542372882	0.8507462686567164
CIDEB	-2.3562152	-0.3899353	0.018462211616271113	0.186186434181389	0.01694915254237288	0.11567164179104478
NFKB2	-1.8559812	-0.38996005	0.0634562251515355	0.37750738803449324	0.06779661016949153	0.16044776119402984
G6PD	-1.8909755	-0.3921265	0.05862761424460336	0.36055645795048763	0.1016949152542373	0.20708955223880596
EMC10	-2.050098	-0.39264035	0.04035486893293534	0.2968708926174706	0.15254237288135594	0.27798507462686567
LMAN1	-2.148557	-0.39286342	0.03166953137704384	0.25797131341681917	0.03389830508474576	0.13246268656716417
ARL6IP1	-2.1170862	-0.39414912	0.03425253316110759	0.26934016554152057	0.11864406779661017	0.23694029850746268
CMTM3	-1.9745332	-0.39479077	0.048321151808756437	0.33275281401496604	0.2711864406779661	0.41044776119402987
SSSCA1	-2.0313938	-0.39503002	0.042215056048403476	0.3062534796247988	0.05084745762711865	0.14925373134328357
SMIM29	-2.0536027	-0.3957082	0.040014165472807846	0.29592353054517956	0.03389830508474576	0.12686567164179105
HCST	-1.8514472	-0.3960015	0.06410523468286428	0.38003504775210556	0.5423728813559322	0.6268656716417911
SEC61B	-1.9574623	-0.3960851	0.050293141838866115	0.33783035781944987	0.3389830508474576	0.5
ITGB2	-2.9302108	-0.3975358	0.003387321574534051	0.056092081609602995	0.9491525423728814	0.9440298507462687
IER2	-1.9411367	-0.39798185	0.052241689954083396	0.34492082171146043	0.8813559322033898	0.9011194029850746
FOXN3	-1.4282693	-0.39811411	0.15321438516716349	0.560023543694064	0.11864406779661017	0.1884328358208955
DDX3X	-2.2438033	-0.39814812	0.024845068921908613	0.22334145227959687	0.3389830508474576	0.5167910447761194
DPM3	-2.250689	-0.39831677	0.02440523958092394	0.2202640343219881	0.03389830508474576	0.13432835820895522
METTL5	-2.6527917	-0.39836603	0.00798290858132223	0.10462929969976294	0.0	0.10820895522388059
MARC1	-2.2217712	-0.3984652	0.026298765031229007	0.23061372927614937	0.01694915254237288	0.10634328358208955
USP15	-1.8806643	-0.39931762	0.06001759114133244	0.365349491945053	0.4576271186440678	0.5802238805970149
PDCD2	-2.2514117	-0.3993439	0.02435947764019882	0.22003955389066326	0.06779661016949153	0.1865671641791045
MEFV	-2.165663	-0.3998643	0.030336956908384675	0.2517284456319559	0.05084745762711865	0.16044776119402984
VEGFA	-2.198897	-0.40002975	0.02788526336496795	0.23892207079950692	0.03389830508474576	0.1287313432835821
WASHC2C	-2.0762131	-0.40011734	0.03787425524473071	0.28602196987858103	0.0847457627118644	0.19962686567164178
TPCN1	-2.7276292	-0.40100822	0.006379126353186241	0.08867144608731391	0.0	0.11380597014925373
MLEC	-1.6348537	-0.40118593	0.10207971368250893	0.4780540918317461	0.2033898305084746	0.29850746268656714
PLK3	-2.4221659	-0.40200275	0.015428303775891111	0.16885421354725272	0.01694915254237288	0.12313432835820895
HNRNPH1	-2.5815094	-0.4020966	0.00983693444102092	0.12059743875869637	0.1864406779661017	0.3694029850746269
RBBP6	-1.884079	-0.40233135	0.059554299414430856	0.36431589994205893	0.15254237288135594	0.27425373134328357
MLXIP	-2.0105298	-0.40281716	0.044375144559312456	0.3172906143521302	0.05084745762711865	0.14365671641791045
IRF8	-1.5623296	-0.403273	0.11821034581043473	0.5104578273734041	0.2711864406779661	0.3582089552238806
EP300	-1.9262718	-0.4032858	0.0540704440176486	0.34492082171146043	0.1016949152542373	0.21455223880597016
BSG	-2.0378187	-0.40366408	0.041568060116848556	0.3032087963935265	0.3728813559322034	0.5373134328358209
SPTLC2	-1.9756216	-0.40445945	0.048197653825215105	0.3323514741140059	0.13559322033898305	0.24440298507462688
SLC43A2	-2.203011	-0.40499964	0.027593963349053594	0.23831339775229507	0.1694915254237288	0.31529850746268656
TMED10	-1.9658417	-0.4051606	0.04931689835589288	0.3361679575498046	0.2711864406779661	0.40298507462686567
PRRG4	-2.4224489	-0.4057577	0.015416290330220277	0.16885421354725272	0.01694915254237288	0.11940298507462686
ACAP1	-1.9930264	-0.4067656	0.046258564806246606	0.3258796701635815	0.05084745762711865	0.1417910447761194
GAA	-1.881503	-0.40832138	0.0599035291543184	0.3650834152772795	0.1864406779661017	0.31156716417910446
LAT2	-2.4029913	-0.4098319	0.016261576062398	0.17446457097554885	0.22033898305084745	0.3843283582089552
RANBP2	-2.4178042	-0.41178867	0.015614477278265615	0.17023952040215928	0.01694915254237288	0.12313432835820895
PELI1	-2.0805223	-0.41262093	0.03747764179972886	0.2839652090210225	0.11864406779661017	0.24253731343283583
FAM129B	-2.8011959	-0.41322526	0.005091361723684726	0.07525737230148968	0.0	0.11940298507462686
GLIPR2	-1.4734488	-0.41392717	0.1406300606692605	0.54979402747175	0.3050847457627119	0.39365671641791045
BPTF	-1.6823114	-0.4144262	0.0925084785962235	0.4567855991531762	0.1864406779661017	0.292910447761194
ATP5MC1	-1.9394119	-0.41450593	0.05245120749505086	0.34492082171146043	0.13559322033898305	0.2574626865671642
PDIA3	-1.3527007	-0.41469032	0.1761512661310023	0.5982598523245789	0.5932203389830508	0.6492537313432836
PNPLA2	-1.9310988	-0.41562423	0.05347083877634164	0.34492082171146043	0.11864406779661017	0.23507462686567165
SAMHD1	-2.2155383	-0.41617745	0.026723135656844133	0.23272755184077826	0.7288135593220338	0.7686567164179104
UBR5	-2.576565	-0.4162832	0.009978741548558916	0.12194342345864617	0.0	0.10261194029850747
SGK3	-2.2701726	-0.41645834	0.02319711383208211	0.2153129347241025	0.03389830508474576	0.13805970149253732
MAP1LC3B	-2.5740397	-0.416619	0.010051872680032343	0.12244424013011679	0.2711864406779661	0.4925373134328358
SMIM4	-2.4236708	-0.4166351	0.01536453015634633	0.1686408468457379	0.03389830508474576	0.1455223880597015
AGTRAP	-1.3071636	-0.4168041	0.1911571562613077	0.6106341282295017	0.4576271186440678	0.5205223880597015
NPLOC4	-2.4914193	-0.41680735	0.012723385795106177	0.14759127522323165	0.01694915254237288	0.1287313432835821
ASCL2	-2.8011956	-0.41696358	0.005091363900046705	0.07525737230148968	0.0	0.11940298507462686
LAMTOR1	-2.004461	-0.41696924	0.045020683973365436	0.31950704042215744	0.5254237288135594	0.6380597014925373
RGS10	-1.8260213	-0.41767296	0.06784705756717956	0.39207707804119935	0.1864406779661017	0.292910447761194
NECTIN2	-2.652792	-0.41778174	0.007982905207892653	0.10462929969976294	0.0	0.10820895522388059
MAPK3	-2.2714088	-0.41860738	0.023122244350277897	0.21479249101323192	0.05084745762711865	0.166044776119403
PHACTR2	-2.2361543	-0.4187191	0.025341665963239227	0.22640536512538206	0.03389830508474576	0.13992537313432835
SLCO3A1	-2.1263533	-0.41914642	0.033473853503801665	0.26523734405994304	0.06779661016949153	0.17723880597014927
CTSZ	-2.872119	-0.4192382	0.004077295773867035	0.06399338119808343	0.6440677966101694	0.7369402985074627
PA2G4	-1.730114	-0.42068297	0.08360990874996345	0.4348969669937705	0.1864406779661017	0.30223880597014924
TIMMDC1	-2.4689562	-0.42098036	0.013550777550673593	0.15422077335966783	0.05084745762711865	0.1791044776119403
STK38L	-2.208917	-0.4211476	0.02718042174263984	0.23527545658860718	0.0847457627118644	0.208955223880597
C19orf24	-2.2089167	-0.42116028	0.027180430832921536	0.23527545658860718	0.0847457627118644	0.208955223880597
OGT	-2.4509099	-0.42144242	0.01424956094365417	0.16007821447716855	0.05084745762711865	0.17723880597014927
PLEKHF2	-2.062264	-0.42189616	0.03918260575660873	0.29223267191580377	0.0847457627118644	0.1921641791044776
STK4	-2.1316767	-0.4223982	0.033033428828040216	0.26284119623202473	0.2033898305084746	0.3358208955223881
TOR3A	-2.275829	-0.42243993	0.02285624015553413	0.21432115825638143	0.03389830508474576	0.13992537313432835
SYNGR1	-2.6778858	-0.42322096	0.007408847327130451	0.09924207451323862	0.0	0.11007462686567164
PPP2R5C	-2.0370328	-0.42339572	0.04164674883071494	0.30330240183220725	0.11864406779661017	0.22014925373134328
ATP6AP1	-1.9368722	-0.4238037	0.05276096368204817	0.34492082171146043	0.3220338983050847	0.44776119402985076
PRDX3	-1.6472182	-0.4240334	0.09951320330621743	0.4704582956835173	0.3220338983050847	0.41044776119402987
ZNF467	-1.7774785	-0.4241037	0.07548954463715092	0.41270025694932366	0.11864406779661017	0.20708955223880596
SPHK1	-2.576565	-0.42499447	0.009978741548558916	0.12194342345864617	0.0	0.10261194029850747
REV3L	-2.5508246	-0.4251449	0.01074684059467107	0.12871425643051534	0.0	0.10074626865671642
GMPR2	-2.2101645	-0.42655578	0.027093748286938737	0.23505935301940925	0.03389830508474576	0.13246268656716417
MYADM	-2.11293	-0.42723632	0.034606748428763434	0.2717640601697945	0.23728813559322035	0.373134328358209
KCTD20	-2.0463123	-0.42760053	0.04072564501317028	0.2990560539334728	0.0847457627118644	0.1865671641791045
NRBP1	-2.1016269	-0.42789593	0.0355859706917413	0.27611399915583484	0.1016949152542373	0.21641791044776118
RFLNB	-2.3612795	-0.42821476	0.01821199440206954	0.18444240244113272	0.1016949152542373	0.24440298507462688
NSD3	-1.8597133	-0.42834225	0.06292609005329843	0.37580451082859573	0.1694915254237288	0.27425373134328357
AC007342.3	-1.9699758	-0.4286708	0.048841138348827355	0.33394976494455436	0.03389830508474576	0.11940298507462686
EIF3G	-2.0781424	-0.4287907	0.03769624462118237	0.2854119187327126	0.23728813559322035	0.3843283582089552
BCKDK	-1.8442928	-0.43092912	0.06514048415020186	0.3830649366444706	0.1694915254237288	0.2667910447761194
CLU	-2.5765653	-0.43100205	0.009978737353146585	0.12194342345864617	0.0	0.10261194029850747
C1orf43	-2.2838285	-0.4322441	0.02238161403897363	0.21222599336872425	0.15254237288135594	0.31156716417910446
DNAJC10	-2.3176453	-0.43343893	0.02046860181835058	0.19955140305159877	0.0847457627118644	0.22201492537313433
CTNNBIP1	-2.6323152	-0.4357009	0.0084805162917052	0.10926446278757883	0.01694915254237288	0.13432835820895522
HSD17B10	-2.2266867	-0.43660244	0.02596821360686291	0.22886280611479368	0.1016949152542373	0.22574626865671643
BRD2	-1.8467581	-0.43677264	0.06478220455941577	0.38174392434032217	0.3389830508474576	0.47388059701492535
SMPDL3A	-2.6275437	-0.43739426	0.008600381590044656	0.10979660340541926	0.0	0.10634328358208955
NCOA4	-2.2097554	-0.4376023	0.02712213412776751	0.23512708994223944	0.423728813559322	0.6026119402985075
PXN	-2.2103965	-0.4376395	0.027077658540637758	0.23505935301940925	0.11864406779661017	0.2537313432835821
GADD45G	-2.5508246	-0.43776187	0.01074684059467107	0.12871425643051534	0.0	0.10074626865671642
ZFHX3	-2.0946112	-0.43793756	0.036205574826133714	0.27932808775381757	0.03389830508474576	0.125
SQSTM1	-2.3769617	-0.4383897	0.017455895300870165	0.18066219176425952	0.3728813559322034	0.5373134328358209
RB1	-2.21555	-0.43871263	0.02672233768499771	0.23272755184077826	0.1016949152542373	0.2294776119402985
SLC38A2	-2.3956945	-0.43873718	0.016588908395671315	0.176484978891006	0.22033898305084745	0.3787313432835821
ATP2B1	-1.1050127	-0.4390898	0.2691541210115528	0.6848126935256619	0.3898305084745763	0.47947761194029853
LPXN	-2.40177	-0.43909785	0.016315953229668938	0.17462049335383795	0.1016949152542373	0.2462686567164179
GLIPR1	-2.317726	-0.43911913	0.020464226336698324	0.19955140305159877	0.6271186440677966	0.7313432835820896
PRNP	-2.4112349	-0.4394946	0.015898609528024573	0.17218885734383138	0.06779661016949153	0.19776119402985073
IGBP1	-2.1674967	-0.43978578	0.03019699537561694	0.2507491781699122	0.06779661016949153	0.18097014925373134
IL6ST	-2.107268	-0.4405813	0.03509434716028845	0.2743716014264468	0.05084745762711865	0.15298507462686567
TAB2	-2.2656965	-0.44096494	0.023469968111179112	0.21703924863446375	0.06779661016949153	0.1828358208955224
TBC1D9	-1.8961823	-0.443288	0.0579359418567426	0.358289402505906	0.05084745762711865	0.13805970149253732
NPM1	-1.937487	-0.44348308	0.052685834249588476	0.34492082171146043	0.5932203389830508	0.7014925373134329
YME1L1	-2.4663324	-0.4435652	0.013650457215836832	0.15503988483911693	0.15254237288135594	0.30597014925373134
LRP1	-2.4689412	-0.44359964	0.013551343992045028	0.15422077335966783	0.3220338983050847	0.5074626865671642
SLC43A3	-2.274925	-0.44382954	0.022910425778338215	0.21432115825638143	0.1016949152542373	0.22761194029850745
HK2	-2.7276292	-0.44603065	0.006379126353186241	0.08867144608731391	0.0	0.11380597014925373
EIF4EBP1	-1.8066936	-0.44643787	0.0708100727272253	0.40235149275730203	0.22033898305084745	0.3358208955223881
ECHDC1	-2.1904917	-0.44656923	0.02848860517195523	0.24129785225705003	0.1016949152542373	0.22388059701492538
KRT18	-2.627544	-0.44725475	0.008600374334032008	0.10979660340541926	0.0	0.10634328358208955
BDP1	-2.1482675	-0.4477718	0.031692505799856316	0.25797131341681917	0.0847457627118644	0.19776119402985073
SLC2A9	-2.70283	-0.44907954	0.006875187958616409	0.09363039048289759	0.0	0.11194029850746269
TNIP1	-1.9820292	-0.45069727	0.047475970348644925	0.3296093226277671	0.23728813559322035	0.3656716417910448
HIPK1	-2.4074326	-0.45099774	0.016065126082196075	0.17296943790434868	0.03389830508474576	0.14738805970149255
FAR1	-2.0551407	-0.45157158	0.03986542443952677	0.2952056640609416	0.0847457627118644	0.1921641791044776
IFI16	-2.8168173	-0.45187834	0.004850209731217912	0.07301514675743855	0.3728813559322034	0.542910447761194
DENND5A	-2.3243177	-0.45312873	0.020108468100112888	0.19671177783552216	0.06779661016949153	0.1884328358208955
PRMT1	-2.3782363	-0.45350078	0.017395669568059085	0.1803656265740863	0.06779661016949153	0.19776119402985073
GLT1D1	-2.5918705	-0.4535896	0.009545565621008107	0.11778362071883221	0.01694915254237288	0.13246268656716417
SMIM19	-2.5258758	-0.4543407	0.011541030505381796	0.13604010125719365	0.01694915254237288	0.12686567164179105
SOCS3	-2.5005388	-0.45463786	0.012400451209284817	0.1448748011424216	0.06779661016949153	0.19962686567164178
COPA	-2.2531862	-0.4548294	0.024247413303867617	0.2196137057412821	0.1016949152542373	0.2294776119402985
ACAP2	-1.9267532	-0.45548964	0.05401040238178395	0.34492082171146043	0.2711864406779661	0.4048507462686567
HOOK3	-1.9423393	-0.4565291	0.05209603695323355	0.34492082171146043	0.1694915254237288	0.28544776119402987
AOAH	-1.9063946	-0.45653102	0.056599026944161385	0.3530475285362634	0.288135593220339	0.40111940298507465
SNRPA	-2.5998454	-0.4580185	0.009326574933713997	0.11606936553799553	0.03389830508474576	0.16044776119402984
PFKFB3	-2.6267142	-0.4587603	0.008621367584844487	0.10994168083084051	0.01694915254237288	0.13432835820895522
KTN1	-1.7191556	-0.45916134	0.08558605721771137	0.4395755931459865	0.3220338983050847	0.4253731343283582
DUSP23	-2.2721686	-0.4599389	0.023076321062546368	0.2147150199191	0.13559322033898305	0.2630597014925373
NUP58	-2.7276292	-0.46021837	0.006379126353186241	0.08867144608731391	0.0	0.11380597014925373
ARF4	-2.3863742	-0.461174	0.017015429288104768	0.17804375084834362	0.1864406779661017	0.34701492537313433
HERPUD1	-1.9259871	-0.4613931	0.05410598747877322	0.34492082171146043	0.2711864406779661	0.4216417910447761
PTGS2	-1.1785347	-0.4614052	0.23858349401271195	0.6636655205629091	0.1864406779661017	0.24440298507462688
SH3KBP1	-2.6348593	-0.46346065	0.008417214277942278	0.10867241846301522	0.2542372881355932	0.4291044776119403
MLF2	-2.4208105	-0.4645426	0.015485947894049334	0.1693229097008686	0.11864406779661017	0.27052238805970147
GNA15	-2.3346024	-0.46505514	0.01956420855358073	0.1927346924201336	0.03389830508474576	0.1417910447761194
ATP6V0A1	-2.525578	-0.46538037	0.011550810968544186	0.13604010125719365	0.01694915254237288	0.13059701492537312
BST1	-2.4709117	-0.4655703	0.013476907815512197	0.15383331538465772	0.1694915254237288	0.34701492537313433
TNFSF8	-2.6021364	-0.46557653	0.009264500614066869	0.1158163938909497	0.0	0.1044776119402985
TMX4	-2.317191	-0.465737	0.02049333267535566	0.1996221817123732	0.06779661016949153	0.18470149253731344
ELK3	-2.4438567	-0.46728557	0.014531194998043824	0.16169111954392668	0.03389830508474576	0.1455223880597015
HLA-A	-2.5491996	-0.46771997	0.01079705105569599	0.12891024593770364	0.847457627118644	0.9011194029850746
EIF3J	-2.9443138	-0.46784127	0.003236715743667269	0.05434299179125853	0.05084745762711865	0.22201492537313433
AP5B1	-2.1454759	-0.46870175	0.031914813869557475	0.25897474825895583	0.01694915254237288	0.1044776119402985
ZFP36L2	-1.3121867	-0.46935877	0.18945712435481432	0.6106341282295017	0.6610169491525424	0.6492537313432836
ADAM8	-1.9722242	-0.46977234	0.04858401681098355	0.3332058679965775	0.11864406779661017	0.22388059701492538
OGFRL1	-2.3394823	-0.4697748	0.019310483032951707	0.19157847225055127	0.423728813559322	0.5708955223880597
SLC31A1	-2.556758	-0.47021756	0.01056527421548604	0.1274749980846288	0.01694915254237288	0.13059701492537312
LGALS3	-3.7939079	-0.47088176	0.00014829473321544272	0.004629550879015433	0.5932203389830508	0.832089552238806
ID2	-1.1495743	-0.4715352	0.25031926123383186	0.671238647936579	0.5084745762711864	0.5261194029850746
NOTCH2	-2.2361295	-0.47352368	0.025343292665444044	0.22640536512538206	0.13559322033898305	0.2667910447761194
LMNA	-2.6275437	-0.47654125	0.008600381590044656	0.10979660340541926	0.0	0.10634328358208955
UROD	-2.2346082	-0.47663593	0.025443078414917542	0.22694193127935036	0.06779661016949153	0.17723880597014927
KRAS	-1.1376779	-0.4767254	0.25525499778285277	0.6792555808523651	0.2542372881355932	0.29850746268656714
MSR1	-1.8621397	-0.47726855	0.06258339581196107	0.3749752913201191	0.0847457627118644	0.17723880597014927
IRAK1	-2.8254538	-0.47865093	0.004721370744254289	0.07145216175344304	0.0	0.12126865671641791
ACADVL	-2.4851213	-0.47878286	0.012950735369315037	0.14977237077914332	0.2033898305084746	0.38619402985074625
SMARCD3	-2.5628073	-0.4789778	0.010382963304959992	0.12594027465230664	0.05084745762711865	0.18470149253731344
TPM4	-2.2366703	-0.4790549	0.025307900430279428	0.22640536512538206	0.3220338983050847	0.5018656716417911
HPSE	-2.752287	-0.4793112	0.005918062950728911	0.08431394922073385	0.0	0.11567164179104478
IRAK3	-2.8134243	-0.4807301	0.0049016901023431056	0.07340329110009479	0.13559322033898305	0.3208955223880597
GNAQ	-2.1598988	-0.48375246	0.030780513639254332	0.2543009029950253	0.1016949152542373	0.20522388059701493
CD82	-2.1400173	-0.48400563	0.032353366565240606	0.259563656948054	0.06779661016949153	0.17350746268656717
ITGA5	-2.6648438	-0.4843962	0.0077024093686289385	0.10221571364222327	0.06779661016949153	0.21082089552238806
BTF3	-2.5622878	-0.48509356	0.010398507794065209	0.12599506898726306	0.559322033898305	0.7257462686567164
YIF1B	-2.6933765	-0.4854131	0.007073235518757185	0.09564353732227172	0.06779661016949153	0.21828358208955223
KDELR2	-2.7193737	-0.48738608	0.006540567317549415	0.09025666928782562	0.05084745762711865	0.19776119402985073
ATP6AP2	-2.2742264	-0.48826748	0.02295237967660197	0.21432115825638143	0.4576271186440678	0.621268656716418
ROCK1	-2.1782477	-0.48830438	0.029387596655844395	0.24657832042659067	0.22033898305084745	0.373134328358209
ADAM9	-2.6050138	-0.4885316	0.00918705191121165	0.11510006045778981	0.03389830508474576	0.16044776119402984
PIM1	-2.4516058	-0.4885921	0.014222040833099123	0.15994196708562064	0.03389830508474576	0.14738805970149255
GNAS	-2.4733071	-0.48860413	0.01338690614281614	0.15329110310490718	0.4915254237288136	0.6399253731343284
PADI4	-2.4251485	-0.48923248	0.01530212766513083	0.1681174141363316	0.01694915254237288	0.12126865671641791
FAM198B	-2.2804766	-0.49051553	0.022579439818204913	0.21286454081069758	0.1016949152542373	0.22761194029850745
NLRP12	-2.403195	-0.4909854	0.01625252749126923	0.17446457097554885	0.01694915254237288	0.12126865671641791
DRAM1	-2.3563867	-0.4914831	0.018453694486587006	0.186186434181389	0.11864406779661017	0.2574626865671642
FYN	-2.227981	-0.49208924	0.025881777074319556	0.22886280611479368	0.0847457627118644	0.21455223880597016
APMAP	-2.3826606	-0.49257287	0.017188033022890698	0.17869924050914388	0.11864406779661017	0.2593283582089552
EIF4E3	-2.0877209	-0.4936042	0.03682302203380955	0.2818083387530529	0.06779661016949153	0.17537313432835822
TMEM167A	-2.7493365	-0.49531454	0.005971606851396688	0.0847597265640479	0.2542372881355932	0.4552238805970149
IQGAP2	-2.123712	-0.49545786	0.033694219448990766	0.26661367827158483	0.2542372881355932	0.39552238805970147
RBM6	-2.1372268	-0.49557915	0.03257954042437069	0.26068195300340297	0.1016949152542373	0.21828358208955223
HLA-B	-3.3468764	-0.4956049	0.0008172761250171147	0.018418534525533634	0.9830508474576272	0.9888059701492538
C1orf122	-1.7855659	-0.49561775	0.07416957395280226	0.40950263445065116	0.15254237288135594	0.25
NCL	-2.4106069	-0.4959843	0.015926000113067985	0.17220195328669993	0.4745762711864407	0.6585820895522388
ATP6V0D1	-2.7075741	-0.49611568	0.006777694842910178	0.09274483985040922	0.3389830508474576	0.5578358208955224
SERPINB9	-1.4505253	-0.49700478	0.14691207791402827	0.55842228950289	0.2542372881355932	0.32276119402985076
MILR1	-2.8966727	-0.49737084	0.003771428968266712	0.060301609390202855	0.01694915254237288	0.15858208955223882
SURF4	-2.17433	-0.49831417	0.02968037006241421	0.2482634760857575	0.06779661016949153	0.17723880597014927
UBE2W	-2.9212613	-0.49980494	0.0034861723322323576	0.05695555358228605	0.0	0.1287313432835821
SHTN1	-2.3658342	-0.49989796	0.017989495052031984	0.18373687078051004	0.1016949152542373	0.23880597014925373
ATP6V1F	-2.7328007	-0.5000561	0.006279829239918129	0.08804089435006693	0.4067796610169492	0.621268656716418
MPG	-2.3480523	-0.5021646	0.01887186856002641	0.18914909663759802	0.0847457627118644	0.208955223880597
MFSD1	-2.1679168	-0.5024309	0.030165028332737508	0.25066590089444274	0.3389830508474576	0.498134328358209
RAPGEF2	-2.5611148	-0.502864	0.010433684436811724	0.12628737115996902	0.03389830508474576	0.1623134328358209
NME1	-2.261737	-0.502895	0.023713645046770523	0.2175010622314164	0.05084745762711865	0.1623134328358209
PLXND1	-2.5510058	-0.50301564	0.010741253943264235	0.12871425643051534	0.06779661016949153	0.21082089552238806
TCEAL4	-2.3847308	-0.50332576	0.01709161881467347	0.17828630323567896	0.03389830508474576	0.14365671641791045
PLA2G7	-2.6275437	-0.5053736	0.00860037796203795	0.10979660340541926	0.0	0.10634328358208955
ACP1	-2.039506	-0.5059394	0.041399553813002775	0.3028369410162418	0.13559322033898305	0.251865671641791
ANKRD22	-2.6275437	-0.507297	0.008600381590044656	0.10979660340541926	0.0	0.10634328358208955
ENG	-2.1218472	-0.5077416	0.03385056961208797	0.267480365413359	0.0847457627118644	0.19776119402985073
MT-RNR2	-4.2114196	-0.50812906	2.5377072399156217e-05	0.0009964207190129174	1.0	1.0
COPE	-2.7770944	-0.5110099	0.0054847243520449816	0.0795986491184443	0.3559322033898305	0.5634328358208955
CDA	-2.050397	-0.5110962	0.04032571807977031	0.2968708926174706	0.1864406779661017	0.30597014925373134
PPP3R1	-2.4002676	-0.51126	0.016383088471496086	0.17462049335383795	0.01694915254237288	0.12126865671641791
USP22	-3.0152607	-0.5125849	0.0025675845296584295	0.04591114371811771	0.0	0.13619402985074627
UPP1	-2.4059303	-0.514064	0.016131344507843252	0.1733929843336002	0.2542372881355932	0.4216417910447761
TTC7A	-2.1694093	-0.514131	0.030051631982785265	0.2501932029959972	0.06779661016949153	0.17723880597014927
SNHG16	-3.1759374	-0.5145981	0.0014935322032395668	0.029171122260966666	0.0	0.14925373134328357
IL6R	-2.4074667	-0.5194981	0.016063629621752656	0.17296943790434868	0.1694915254237288	0.3208955223880597
SCAND1	-2.1689532	-0.52037877	0.03008624723582182	0.2501932029959972	0.2542372881355932	0.39925373134328357
SPAG9	-2.7155397	-0.52066207	0.006616784193379854	0.09117714654716516	0.05084745762711865	0.1921641791044776
CERS2	-2.7881858	-0.52159184	0.0053004110104696535	0.07744564732177271	0.03389830508474576	0.18097014925373134
KLF6	-2.6805928	-0.5224935	0.007349189650786461	0.0986743136896429	0.8305084745762712	0.8843283582089553
IL27RA	-2.7225127	-0.5230986	0.006478753872022885	0.08951177961515536	0.01694915254237288	0.1417910447761194
SPINT2	-2.8117378	-0.52424043	0.004927466705279026	0.07350030623305243	0.0847457627118644	0.2537313432835821
FLOT1	-2.8747103	-0.5242498	0.004043983538479499	0.06364539381634539	0.1694915254237288	0.3787313432835821
SERPINB8	-3.0152607	-0.52427644	0.0025675845296584295	0.04591114371811771	0.0	0.13619402985074627
TKT	-2.2183776	-0.525335	0.026529096399422063	0.23192154205034163	0.7966101694915254	0.7817164179104478
CYFIP1	-2.5605867	-0.52590895	0.010449562390530182	0.12634571415259033	0.06779661016949153	0.20522388059701493
PPIF	-2.7482653	-0.5282954	0.00599115109258318	0.08493162826781069	0.03389830508474576	0.16791044776119404
CCNY	-2.3841827	-0.52882385	0.01711710788110798	0.17828630323567896	0.11864406779661017	0.2555970149253731
OAF	-2.3679292	-0.5298383	0.017887961358710555	0.18347203454634364	0.01694915254237288	0.11940298507462686
GADD45A	-2.5284126	-0.5301997	0.0114579638863125	0.13538644815409165	0.01694915254237288	0.13059701492537312
LINC00963	-2.9139385	-0.53282064	0.0035690007786666586	0.05814505286900802	0.01694915254237288	0.15485074626865672
STAT1	-2.3152156	-0.53418404	0.020601133950587932	0.19999027741666756	0.3050847457627119	0.4552238805970149
RPSA	-2.8512945	-0.53477365	0.004354160615402514	0.0669591375391509	0.3050847457627119	0.5055970149253731
KRT8	-2.7768078	-0.53575635	0.0054895620081685725	0.0795986491184443	0.0	0.11753731343283583
SAMSN1	-1.2793593	-0.53603333	0.20077053323307759	0.6260928255243299	0.3050847457627119	0.3619402985074627
ACTN1	-2.5730133	-0.5363247	0.010081729713041656	0.122546642235334	0.1694915254237288	0.332089552238806
IDH1	-3.0106008	-0.5372005	0.0026073145594631563	0.04618787000996283	0.01694915254237288	0.16791044776119404
ENO1	-2.8459237	-0.5388739	0.00442827934365609	0.06770937189215559	0.7288135593220338	0.8283582089552238
TM9SF3	-2.6923018	-0.5390755	0.007096070287943495	0.09572573684774778	0.13559322033898305	0.3003731343283582
CD302	-2.07768	-0.5393087	0.03773882749659515	0.2854119187327126	0.2711864406779661	0.3824626865671642
POLR2E	-2.063324	-0.5407624	0.039081857883301915	0.2920531773542235	0.3389830508474576	0.4458955223880597
ZC3H12A	-2.7344913	-0.54164696	0.006247672281666009	0.08769767013552313	0.01694915254237288	0.1455223880597015
FCGR2B	-2.5470378	-0.54192793	0.010864168588533795	0.1293062398881116	0.01694915254237288	0.1287313432835821
IGFBP7	-2.387148	-0.54223484	0.016979653405693435	0.1780158446663444	0.0847457627118644	0.208955223880597
CLEC10A	-2.7768078	-0.54227626	0.0054895620081685725	0.0795986491184443	0.0	0.11753731343283583
CMIP	-2.6455553	-0.5423277	0.008155697937946196	0.10601479481111858	0.05084745762711865	0.19029850746268656
NUP50	-1.9318608	-0.54289633	0.0533766862831289	0.34492082171146043	0.1016949152542373	0.19962686567164178
EMILIN2	-2.9548552	-0.542992	0.003128159196044831	0.05376621539645075	0.23728813559322035	0.44776119402985076
BLOC1S6	-2.8266368	-0.5438052	0.004703964664549204	0.07128315683970715	0.05084745762711865	0.20708955223880596
FES	-2.5501938	-0.5451243	0.010766303446587168	0.12881233840911518	0.0847457627118644	0.22761194029850745
PPP1R15A	-2.6056545	-0.545342	0.00916989126594062	0.11501307291822642	0.6779661016949152	0.7444029850746269
LILRB4	-2.8649757	-0.54898626	0.0041704121263938096	0.06500836146817963	0.05084745762711865	0.20708955223880596
IFIT2	-0.83259994	-0.5490651	0.4050703974035915	0.7269303543381012	0.22033898305084745	0.26865671641791045
GSTO1	-2.662228	-0.5494693	0.007762523010194456	0.10289395349707872	0.4745762711864407	0.6380597014925373
JUN	-2.2714884	-0.5509328	0.023117433789407043	0.21479249101323192	0.7288135593220338	0.8264925373134329
DGKZ	-2.7071176	-0.5526937	0.006787020844094625	0.092761104695599	0.1016949152542373	0.2630597014925373
GM2A	-2.99261	-0.5533179	0.0027660292271325824	0.04854784938435774	0.01694915254237288	0.166044776119403
DDX60L	-2.3220737	-0.55454737	0.02022897278330072	0.1977213370590197	0.15254237288135594	0.30597014925373134
HEXA	-2.6003344	-0.5548682	0.009313294609866844	0.11604547896656332	0.06779661016949153	0.20708955223880596
RASSF4	-2.659746	-0.55533516	0.007819961398475307	0.1032958138022877	0.1864406779661017	0.3787313432835821
CD58	-2.801821	-0.555675	0.005081505815823002	0.07525737230148968	0.15254237288135594	0.3451492537313433
HELZ	-2.7695801	-0.5570228	0.0056128601437430686	0.08087331652258298	0.05084745762711865	0.19402985074626866
NUCB2	-2.904542	-0.55708605	0.0036779097131466	0.05918844560903247	0.01694915254237288	0.15671641791044777
BCL3	-2.7618067	-0.560086	0.005748250333121961	0.0825119451083562	0.05084745762711865	0.20149253731343283
STX3	-2.8965032	-0.56170434	0.0037734684678798393	0.060301609390202855	0.03389830508474576	0.18470149253731344
ATF5	-2.6652963	-0.56291544	0.007692053040822646	0.10221571364222327	0.05084745762711865	0.1921641791044776
TALDO1	-2.8489418	-0.5634921	0.004386491125724483	0.06736565537974186	0.5423728813559322	0.710820895522388
DUSP2	-2.2278004	-0.5637107	0.02589383533762366	0.22886280611479368	0.1016949152542373	0.22574626865671643
LY86	-2.8221996	-0.5637115	0.00476954764130642	0.07208578220842217	0.3050847457627119	0.5167910447761194
TFF2	-2.9449234	-0.5637625	0.0032303464936260288	0.05434299179125853	0.0	0.13059701492537312
AHNAK	-2.1781807	-0.56382877	0.02939258466838933	0.24657832042659067	0.4915254237288136	0.6194029850746269
USP12	-2.5956032	-0.56499535	0.009442504663210958	0.11689063735844896	0.05084745762711865	0.1884328358208955
TNFAIP2	-3.8946612	-0.5678534	9.833609905442454e-05	0.0032194506240568904	0.576271186440678	0.8041044776119403
PPIB	-2.495389	-0.56914693	0.012581915874508019	0.14654533209187426	0.4745762711864407	0.6194029850746269
RGCC	-2.613	-0.5710914	0.00897513266990811	0.11381783117244179	0.01694915254237288	0.13246268656716417
TMEM176B	-2.7454658	-0.5735315	0.006042508907842328	0.08555354000124712	0.423728813559322	0.6063432835820896
OASL	-2.8135865	-0.57447803	0.004899221465872095	0.07340329110009479	0.01694915254237288	0.15111940298507462
AL365226.2	-2.8011956	-0.57454276	0.005091363900046705	0.07525737230148968	0.0	0.11940298507462686
CLTC	-3.0231977	-0.575303	0.002501188979796563	0.045147844049218844	0.06779661016949153	0.2574626865671642
NCF2	-2.5740647	-0.5753291	0.010051149416116761	0.12244424013011679	0.5932203389830508	0.7089552238805971
HSP90AB1	-1.6093396	-0.5756807	0.10754210853662975	0.48722289141139236	0.576271186440678	0.6604477611940298
ENTPD1	-3.107632	-0.5767099	0.0018859275271220384	0.035325586762125265	0.0	0.14365671641791045
SCPEP1	-2.8822935	-0.57781684	0.0039479194175302355	0.06239132401756634	0.3220338983050847	0.542910447761194
NCF4	-2.793052	-0.5847561	0.005221330120159766	0.07648579224736601	0.23728813559322035	0.4291044776119403
LINC01578	-2.868921	-0.5877181	0.00411874525980604	0.0643786365780353	0.1016949152542373	0.2667910447761194
CD74	-4.216606	-0.5904443	2.4800683379955254e-05	0.0009804728103466817	1.0	1.0
TMEM71	-2.402265	-0.5950072	0.016293896179423586	0.17462049335383795	0.1016949152542373	0.2332089552238806
PNRC1	-3.092911	-0.5959479	0.0019820362520545855	0.036944121070107167	0.6949152542372882	0.7873134328358209
CCRL2	-2.9797156	-0.5960709	0.0028851620326820647	0.05040651587985515	0.01694915254237288	0.16417910447761194
BHLHE40	-3.3983657	-0.59685224	0.0006778972756946685	0.01580745769813731	0.0	0.16791044776119404
PTPN12	-2.9344184	-0.5989973	0.003341733691818231	0.05565983842961386	0.0847457627118644	0.2574626865671642
CD84	-2.8513556	-0.5998336	0.0043533257677511	0.0669591375391509	0.05084745762711865	0.20335820895522388
UBE2D1	-2.4230826	-0.60050625	0.01538942622041921	0.16875199999473117	0.2033898305084746	0.3582089552238806
ANPEP	-2.5935318	-0.6005204	0.009499572025404105	0.11734282158082952	0.2542372881355932	0.416044776119403
ADAM15	-2.8337698	-0.6010041	0.004600246609963539	0.06989683213489814	0.01694915254237288	0.14925373134328357
PSTPIP1	-2.6880255	-0.6011207	0.007187592370860068	0.09684602644981972	0.05084745762711865	0.1921641791044776
MIF	-2.8549755	-0.6031947	0.004304015542377706	0.06645632646919955	0.11864406779661017	0.29850746268656714
PTGER2	-2.7936077	-0.6048274	0.005212367238082874	0.07645251355883814	0.1016949152542373	0.27798507462686567
CD93	-2.5849824	-0.605676	0.009738398137396517	0.11964616894397054	0.15254237288135594	0.32276119402985076
SULF2	-2.102203	-0.60629135	0.03553551169975484	0.27611399915583484	0.1864406779661017	0.30223880597014924
LDHB	-2.861456	-0.60794586	0.004217000971300388	0.06546664823108454	0.13559322033898305	0.31902985074626866
GCA	-2.067166	-0.6094453	0.03871851532288842	0.290096889232343	0.4067796610169492	0.5093283582089553
ACSL1	-2.8847017	-0.6102071	0.003917845557865232	0.06200180518582845	0.288135593220339	0.5093283582089553
QPCT	-2.7398229	-0.61107856	0.006147229453465787	0.08671388115469146	0.15254237288135594	0.3283582089552239
ASGR1	-2.5731945	-0.611862	0.01007645785452143	0.122546642235334	0.13559322033898305	0.292910447761194
NFE2	-2.2962904	-0.6148531	0.021659278311424477	0.20692216888489637	0.13559322033898305	0.2630597014925373
TREM2	-2.7276292	-0.61890894	0.006379129063869423	0.08867144608731391	0.0	0.11380597014925373
BTAF1	-2.6075988	-0.6190444	0.009117978502801518	0.11486441275965838	0.03389830508474576	0.16044776119402984
JAML	-2.2796838	-0.6193576	0.022626445306812633	0.21286454081069758	0.5084745762711864	0.5970149253731343
PYGL	-3.011768	-0.6195897	0.0025973096046789206	0.04608208003580955	0.1016949152542373	0.292910447761194
AP1S2	-3.5530446	-0.6198806	0.00038079989872869343	0.010025390882198275	0.5423728813559322	0.7555970149253731
DSE	-2.8465087	-0.6230362	0.004420152648690524	0.06770062220367014	0.06779661016949153	0.2332089552238806
MIR3945HG	-2.8011956	-0.6232955	0.0050913660764092	0.07525737230148968	0.0	0.11940298507462686
RBP7	-2.362585	-0.6244004	0.018147978022915682	0.18444240244113272	0.11864406779661017	0.2593283582089552
IRS2	-3.0258896	-0.6263922	0.002479028508006425	0.04481863881721742	0.01694915254237288	0.16791044776119404
HOMER3	-3.398366	-0.63019437	0.0006778969670454668	0.01580745769813731	0.0	0.16791044776119404
PARP8	-2.8541381	-0.6315319	0.004315375875454672	0.0665418147813024	0.06779661016949153	0.21641791044776118
TMEM173	-3.159506	-0.63654846	0.001580368537186727	0.030553791718943388	0.05084745762711865	0.22574626865671643
RNASE1	-2.873596	-0.639392	0.004058278665681103	0.06378251999184634	0.0	0.125
OSBPL8	-2.8451893	-0.6403019	0.004438501623247377	0.06770937189215559	0.3050847457627119	0.47574626865671643
PLIN2	-0.6155461	-0.64358705	0.5381941457402337	0.7890935851697563	0.4745762711864407	0.48507462686567165
CARD19	-3.311862	-0.6456739	0.0009267721612247166	0.02020858533235422	0.05084745762711865	0.24253731343283583
CD9	-3.1759372	-0.6469203	0.0014935328656279976	0.029171122260966666	0.0	0.14925373134328357
IRF1	-2.3507233	-0.64954484	0.018736966404402488	0.18829250495752228	0.5084745762711864	0.6082089552238806
NFKB1	-2.6485312	-0.6526763	0.00808424154844567	0.10565405404525012	0.13559322033898305	0.2966417910447761
AHR	-3.2710717	-0.6545258	0.0010714074749882982	0.022486768010643542	0.01694915254237288	0.1865671641791045
TM4SF1	-3.0616398	-0.6547816	0.002201282575000344	0.04050219922784157	0.0	0.13992537313432835
IQGAP1	-3.367471	-0.6625834	0.0007586100293321242	0.017335756390297705	0.4576271186440678	0.667910447761194
IL1A	-2.6275437	-0.6706067	0.008600381590044656	0.10979660340541926	0.0	0.10634328358208955
CREG1	-3.6164582	-0.6709052	0.0002986616652037788	0.008222911293056329	0.1694915254237288	0.416044776119403
LITAF	-3.6846855	-0.6710566	0.00022898527553884347	0.00652465276385742	0.23728813559322035	0.5111940298507462
TNF	-2.3937247	-0.6724196	0.016678265650096648	0.1765487007211487	0.05084745762711865	0.16791044776119404
GADD45B	-2.995494	-0.6737287	0.0027400080741256964	0.04816512654609263	0.23728813559322035	0.4552238805970149
TAGLN2	-3.3259628	-0.6741023	0.0008811372786996369	0.01947364515748946	0.6440677966101694	0.7966417910447762
MGST2	-3.3776424	-0.67438674	0.0007311007968958307	0.016869306075339388	0.03389830508474576	0.22201492537313433
BAZ2B	-2.8122566	-0.6750414	0.004919524286943483	0.07347775751975978	0.2033898305084746	0.38619402985074625
YBX3	-3.1916974	-0.67834127	0.0014143943261042248	0.028057065225810543	0.2542372881355932	0.4552238805970149
HIF1A	-2.4329753	-0.6808805	0.014975319367053038	0.16532173824922514	0.1864406779661017	0.32649253731343286
IL4I1	-3.1759374	-0.68263364	0.0014935315408513285	0.029171122260966666	0.0	0.14925373134328357
CAST	-3.471828	-0.6839654	0.0005169275367518446	0.01281217794994919	0.5932203389830508	0.7742537313432836
HSPA1A	-1.3511754	-0.6865794	0.1766392265688116	0.5982598523245789	0.288135593220339	0.3619402985074627
PPA1	-3.4148612	-0.6913998	0.0006381451160736412	0.015158931593050777	0.03389830508474576	0.22388059701492538
CKAP4	-3.4820008	-0.69402564	0.0004976821602280995	0.012497838159925856	0.01694915254237288	0.20708955223880596
GBP5	-1.8457203	-0.69529814	0.06493283251261536	0.3824343011799707	0.1694915254237288	0.27798507462686567
ALCAM	-3.4894094	-0.69538087	0.00048408882946108904	0.012291553256494229	0.01694915254237288	0.20149253731343283
SPINK1	-3.0152607	-0.6964256	0.0025675845296584295	0.04591114371811771	0.0	0.13619402985074627
ERO1A	-3.7407455	-0.7046491	0.00018347511480329963	0.005445160160370134	0.0	0.19776119402985073
HNMT	-2.9680405	-0.7066857	0.002997048948215112	0.05196400801563865	0.1864406779661017	0.36007462686567165
CEBPD	-4.3006544	-0.7069719	1.702945699271777e-05	0.0007260394611895269	0.6779661016949152	0.8675373134328358
METTL9	-2.954534	-0.7075358	0.003131414845315163	0.05376621539645075	0.1694915254237288	0.3451492537313433
SLC2A3	-3.3129408	-0.7075773	0.0009232052420129606	0.020176108703776806	0.03389830508474576	0.22014925373134328
GAS7	-3.102107	-0.71087885	0.0019214846260669557	0.03593270595325865	0.13559322033898305	0.32649253731343286
PDE4B	-3.352635	-0.71141034	0.000800462496972636	0.01814699303652647	0.01694915254237288	0.19029850746268656
ASGR2	-3.3324206	-0.7118049	0.0008609403348946176	0.019169256109650836	0.0	0.1623134328358209
PLD3	-3.2243137	-0.7144832	0.0012627493648694943	0.025581869225175254	0.1864406779661017	0.39365671641791045
P4HB	-3.858951	-0.7147109	0.00011387472726287399	0.003675515914422594	0.23728813559322035	0.5261194029850746
TXN	-4.0755367	-0.7159996	4.590829784346874e-05	0.0016652324163792822	0.3559322033898305	0.6417910447761194
HMGB2	-3.099244	-0.7182928	0.0019401508444176156	0.03622248945803215	0.15254237288135594	0.3694029850746269
LCN2	-3.107632	-0.7185101	0.0018859275271220384	0.035325586762125265	0.0	0.14365671641791045
NINJ1	-2.094731	-0.7189831	0.03619491126863716	0.27932808775381757	0.5084745762711864	0.5876865671641791
HLA-DQB1	-3.148649	-0.71956915	0.0016402709115826246	0.03149871501805558	0.5084745762711864	0.6902985074626866
GSN	-3.331594	-0.72094446	0.0008635015730482947	0.019169256109650836	0.06779661016949153	0.2667910447761194
CTSA	-3.2903814	-0.7223762	0.0010005164404243364	0.02124888633510868	0.3389830508474576	0.5578358208955224
CD63	-4.2540703	-0.7228427	2.0991927081455623e-05	0.0008589743650837201	0.4406779661016949	0.6753731343283582
MCL1	-3.5607958	-0.72324604	0.00036973266621131696	0.009801775972460576	0.5423728813559322	0.7518656716417911
FOS	-3.0143867	-0.72489506	0.0025749936042665433	0.04591706257488509	0.9830508474576272	0.789179104477612
CCR2	-3.3324206	-0.7284154	0.0008609403348946176	0.019169256109650836	0.0	0.1623134328358209
GPCPD1	-3.765692	-0.73248047	0.00016608848164968322	0.005047146253535321	0.1864406779661017	0.44402985074626866
FPR1	-3.6608927	-0.73444694	0.0002513379785472575	0.007126024175883286	0.6271186440677966	0.7966417910447762
HADHB	-3.5109673	-0.73489183	0.00044647939945039437	0.011463985658697093	0.0847457627118644	0.31343283582089554
MX1	-2.5549064	-0.73575366	0.010621639943100291	0.12788499261313374	0.2033898305084746	0.3619402985074627
RNASE2	-3.1833534	-0.7363449	0.0014557976987633883	0.028629852850379472	0.01694915254237288	0.17723880597014927
GLUL	-1.9459705	-0.7378551	0.05165828132019412	0.3435438856176685	0.5254237288135594	0.6399253731343284
RHEB	-3.745404	-0.7380811	0.00018010376019993732	0.005359024906365843	0.03389830508474576	0.2462686567164179
C1orf228	-3.4637043	-0.73902786	0.0005327919387526993	0.013035718826955764	0.0	0.17350746268656717
FCGR1B	-2.887051	-0.7402353	0.0038887096341367585	0.06179749134860445	0.1016949152542373	0.26865671641791045
CAPN2	-3.726293	-0.7419711	0.00019431649121915708	0.005722320176984765	0.1694915254237288	0.4197761194029851
CANX	-3.9777422	-0.7425797	6.957275016162678e-05	0.0023864650048767123	0.3389830508474576	0.5951492537313433
TUBA1C	-3.4069433	-0.7427236	0.0006569477744459822	0.015476876847051119	0.03389830508474576	0.22388059701492538
PLEK	-0.9152915	-0.74832857	0.36003863592685614	0.7254520098225489	0.8135593220338984	0.7985074626865671
SERPINB1	-4.4824815	-0.75038457	7.378000564557453e-06	0.0003497968234466119	0.3050847457627119	0.6138059701492538
MCEMP1	-3.3764534	-0.7528704	0.0007342678098493748	0.01688077262643653	0.0	0.166044776119403
TFEC	-3.4770606	-0.75495344	0.0005069433788619233	0.012658848384536379	0.05084745762711865	0.2555970149253731
PTPRE	-3.4084682	-0.75617546	0.0006532866212103723	0.015422423417251476	0.3220338983050847	0.5541044776119403
DPYSL2	-3.8031476	-0.7581419	0.0001428691476207313	0.00449703272924098	0.01694915254237288	0.22761194029850745
RPLP0	-4.4892893	-0.76092225	7.1461180458665285e-06	0.00034163826272833037	0.7288135593220338	0.8619402985074627
PLSCR1	-3.6425896	-0.7628062	0.0002699090647438336	0.007577348829884626	0.23728813559322035	0.5111940298507462
IL17RA	-2.9450893	-0.76304543	0.0032286140640105996	0.05434299179125853	0.2033898305084746	0.4085820895522388
PGD	-3.4383113	-0.7690222	0.0005853545060533676	0.014140085805847311	0.2033898305084746	0.43843283582089554
FOSB	-3.1908774	-0.769581	0.0014184140461861953	0.02808803967369752	0.01694915254237288	0.18097014925373134
TPT1	-4.5134926	-0.77043766	6.376873429802026e-06	0.00031271311505973366	0.847457627118644	0.9514925373134329
NCF1B	-3.510064	-0.7743441	0.00044799895189604426	0.011477210816960093	0.05084745762711865	0.2537313432835821
DPYD	-3.454011	-0.77496016	0.0005523149850316457	0.013427129827599114	0.06779661016949153	0.2593283582089552
CCL5	-0.1735721	-0.775365	0.8622017674914135	0.9498187229644599	0.23728813559322035	0.251865671641791
TREM1	-3.4530056	-0.7761477	0.0005543775897093783	0.013448658896007128	0.0847457627118644	0.29850746268656714
OTUD1	-3.016197	-0.77803516	0.0025596696516487854	0.04591114371811771	0.1864406779661017	0.3880597014925373
SORL1	-3.4638557	-0.780493	0.0005324918718421478	0.013035718826955764	0.2542372881355932	0.4664179104477612
MYC	-3.3314304	-0.7820227	0.0008640090054673709	0.019169256109650836	0.06779661016949153	0.27052238805970147
XBP1	-3.2707627	-0.78246504	0.001072579079800519	0.022486768010643542	0.1864406779661017	0.40111940298507465
TRAF1	-3.2434742	-0.7871608	0.0011808150349707884	0.024426978768545025	0.0	0.15485074626865672
WTAP	-2.926121	-0.78870076	0.003432174828477496	0.05640682725824978	0.23728813559322035	0.4141791044776119
FRMD4B	-3.989299	-0.795017	6.626886036372099e-05	0.0022875770347911663	0.0	0.22014925373134328
TMEM176A	-2.945106	-0.79751045	0.003228441178567938	0.05434299179125853	0.22033898305084745	0.40111940298507465
CSF3R	-3.554841	-0.80646247	0.00037820761307802984	0.00998013900006829	0.6440677966101694	0.7294776119402985
MARCO	-2.9449234	-0.8081518	0.0032303464936260288	0.05434299179125853	0.0	0.13059701492537312
IL13RA1	-3.8897476	-0.80980045	0.00010034854733965095	0.0032759500054367193	0.05084745762711865	0.292910447761194
CD1D	-3.5231056	-0.8103359	0.0004265212570156864	0.011000974904427162	0.03389830508474576	0.23134328358208955
MIR155HG	-2.973405	-0.81359756	0.0029451573702983917	0.05121973837599608	0.01694915254237288	0.16044776119402984
SIRPA	-4.031039	-0.8176216	5.553076306571854e-05	0.0019538233632308646	0.06779661016949153	0.3414179104477612
ITGAM	-3.3316858	-0.81999433	0.0008632168836057135	0.019169256109650836	0.13559322033898305	0.332089552238806
EVI2A	-4.0066304	-0.8208141	6.159109395940302e-05	0.0021455482914028625	0.1016949152542373	0.3712686567164179
ATP6V1A	-3.6176465	-0.8218197	0.00029729420801937595	0.008205032900554082	0.03389830508474576	0.24253731343283583
S100A10	-4.6079392	-0.8319167	4.0667952051256845e-06	0.0002083731032007447	0.847457627118644	0.8936567164179104
GPNMB	-3.0616395	-0.8369193	0.0022012835393391927	0.04050219922784157	0.0	0.13992537313432835
TMEM205	-3.9182022	-0.8427843	8.921185489330197e-05	0.0029718211487197326	0.0847457627118644	0.3376865671641791
PLAUR	-1.6391778	-0.84806365	0.10117623053125403	0.47561508155143567	0.5932203389830508	0.625
KLF10	-3.9247942	-0.8546495	8.680394261061194e-05	0.0029085684699966335	0.13559322033898305	0.4123134328358209
NRG1	-3.845041	-0.8557156	0.00012053232207674355	0.0038794431325320333	0.0	0.20708955223880596
GPR183	-3.1883156	-0.8578934	0.0014310427230517565	0.028191541644119602	0.01694915254237288	0.1791044776119403
LAP3	-3.5653722	-0.8582958	0.0003633402233842419	0.009677215366872606	0.1864406779661017	0.4253731343283582
PLXDC2	-3.7667217	-0.86975366	0.00016540517571806394	0.0050397854340122625	0.15254237288135594	0.39925373134328357
STAB1	-4.0097547	-0.8709073	6.07818779901969e-05	0.0021238340609051674	0.0	0.22201492537313433
ARHGAP18	-3.91367	-0.87634814	9.090378618401088e-05	0.0030106280027203144	0.01694915254237288	0.23694029850746268
PIM3	-3.5751069	-0.8764632	0.00035008486993713244	0.009367844786654977	0.0847457627118644	0.30783582089552236
CYP27A1	-4.091231	-0.8959562	4.29089540262913e-05	0.0015764580280592906	0.0	0.2294776119402985
FNDC3B	-4.1113024	-0.9117447	3.934338136081605e-05	0.001464291450907766	0.01694915254237288	0.2593283582089552
FCN1	-5.5624094	-0.9137802	2.6607553544857522e-08	2.1561553674010076e-06	0.847457627118644	0.9402985074626866
AC020656.1	-4.599868	-0.9163288	4.22759337989483e-06	0.00021373664583485984	0.1016949152542373	0.4291044776119403
ATP2B1-AS1	-3.932221	-0.9196758	8.41646401012462e-05	0.002828426993520115	0.22033898305084745	0.503731343283582
HMGA1	-3.4015753	-0.9216807	0.0006699864242467201	0.015719229740129414	0.06779661016949153	0.26119402985074625
HLA-DMB	-4.05783	-0.9228999	4.953085014569758e-05	0.0017666917810343589	0.3050847457627119	0.5690298507462687
TNIP3	-3.288099	-0.9297225	0.0010086634867156235	0.02134408199548549	0.0	0.15858208955223882
NLRP3	-3.812196	-0.9424611	0.00013773763828859713	0.004347486892501411	0.05084745762711865	0.2798507462686567
MARCKS	-1.8417602	-0.94393826	0.0655102315804104	0.3850411039288936	0.4745762711864407	0.5093283582089553
TGFBI	-4.276646	-0.94412625	1.8972993529283123e-05	0.0007970052355352536	0.6101694915254238	0.8041044776119403
IL18	-3.635178	-0.9448404	0.00027778860195056725	0.007722658311161026	0.01694915254237288	0.21828358208955223
BLVRB	-4.0671353	-0.9473563	4.75946093146782e-05	0.0017155079054558772	0.2033898305084746	0.4925373134328358
PLP2	-4.3332725	-0.94757295	1.4690908243940683e-05	0.0006327072957957203	0.1694915254237288	0.47947761194029853
GBP1	-1.9248537	-0.9602957	0.05424767056069422	0.34492082171146043	0.3050847457627119	0.40671641791044777
ALDH1A1	-3.9688063	-0.9643295	7.223360353961295e-05	0.0024516743289000687	0.0	0.21828358208955223
AGR2	-3.4853559	-0.96452296	0.0004914827344737235	0.012451622448108126	0.0	0.17537313432835822
CCDC88A	-4.48669	-0.9657969	7.233822476405128e-06	0.00034439023173085415	0.11864406779661017	0.41044776119402987
HSPD1	-2.9136446	-0.968177	0.0035723636543010355	0.05814505286900802	0.13559322033898305	0.31716417910447764
TFF3	-3.4202108	-0.97290367	0.0006257264569192591	0.014925992686345415	0.0	0.16977611940298507
RIPK2	-3.6079354	-0.9878183	0.00030864314454529646	0.008396563260891804	0.05084745762711865	0.26492537313432835
MGST1	-4.07431	-1.0042465	4.6150977448832204e-05	0.001668737558007458	0.01694915254237288	0.25
LGMN	-3.2210438	-1.006834	0.001277246239235225	0.02582976199911802	0.0	0.15298507462686567
CTSH	-4.9568295	-1.008525	7.165286264553829e-07	4.3781048587589335e-05	0.3389830508474576	0.6660447761194029
CSTA	-4.458073	-1.0186956	8.269965975242112e-06	0.00038411638712648933	0.5423728813559322	0.75
[truncated: 83 more rows]
